# Supplementary material for: A high-quality chromosome-level genome assembly of Pelteobagrus vachelli provides insights into its environmental adaptation and population history
Source: Front Genet. 2022 Nov 14;13:1050192. doi: 10.3389/fgene.2022.1050192 (PMC9702082; doi:10.3389/fgene.2022.1050192)
Supplement: Supplementary file 1 [file DataSheet3.xlsx]

## Sheet: DEGs (BC vs BT) 
Differentially expressed genes (DEGs) in bacterial infection transcriptome (BC vs BT) (red for up-regulated genes, green for down-regulated genes)
id	baseMean	baseMean_BC	baseMean_BT	foldChange(BT/BC)	log2FoldChange	pval	padj	Chromosome	Start Site	End Site	Direction	Length	Name	KEGG	eggNOG	eggNOG_Category	Swissprot	Description	Pathway
Pva016936	7215.36	441.119	13989.6	31.7139	4.98704	3.91117e-19	7.28611e-15	Superscaffold18	15751077	15758338	+	1506	Pva016936	K00033	49URQ	G	sp|P52209|6PGD_HUMAN 6-phosphogluconate dehydrogenase, decarboxylating OS=Homo sapiens OX=9606 GN=PGD PE=1 SV=3	XP_027026350.1 6-phosphogluconate dehydrogenase, decarboxylating [Tachysurus fulvidraco]	ko00480(Glutathione metabolism);ko00030(Pentose phosphate pathway)
Pva015749	169.931	334.447	5.41557	0.0161926	-5.94852	2.07176e-18	1.92974e-14	Superscaffold17	5941366	5945775	-	1607	Pva015749	K06524	49SGI	W	sp|Q60677|ITAE_MOUSE Integrin alpha-E OS=Mus musculus OX=10090 GN=Itgae PE=2 SV=2	XP_027027166.1 collagen alpha-5(VI) chain-like isoform X1 [Tachysurus fulvidraco]	ko04810(Regulation of actin cytoskeleton)
Pva003121	5816.22	421.765	11210.7	26.5803	4.73229	1.06101e-17	6.58849e-14	Superscaffold3	14834119	14843848	+	1643	Pva003121	K09571	49V0F	O	sp|Q13451|FKBP5_HUMAN Peptidyl-prolyl cis-trans isomerase FKBP5 OS=Homo sapiens OX=9606 GN=FKBP5 PE=1 SV=2	XP_027002290.1 peptidyl-prolyl cis-trans isomerase FKBP5 [Tachysurus fulvidraco]	ko04915(Estrogen signaling pathway)
Pva004375	1291.04	2480.65	101.422	0.0408853	-4.61227	5.87771e-17	2.7374e-13	Superscaffold4	16848378	16887589	+	3498	Pva004375	K15291	49W7X	U	sp|Q9JIR4|RIMS1_RAT Regulating synaptic membrane exocytosis protein 1 OS=Rattus norvegicus OX=10116 GN=Rims1 PE=1 SV=1	XP_026992042.1 regulating synaptic membrane exocytosis protein 1 isoform X17 [Tachysurus fulvidraco]	ko04723(Retrograde endocannabinoid signaling);ko04721(Synaptic vesicle cycle)
Pva018262	2227.14	97.9849	4356.29	44.4587	5.4744	1.20649e-16	4.49516e-13	Superscaffold20	9254348	9265138	-	1779	Pva018262	K00387	4A23S	C	sp|P51687|SUOX_HUMAN Sulfite oxidase, mitochondrial OS=Homo sapiens OX=9606 GN=SUOX PE=1 SV=2	XP_027021386.1 sulfite oxidase, mitochondrial [Tachysurus fulvidraco]	ko00920(Sulfur metabolism)
Pva011633	259.414	15.6536	503.175	32.1444	5.0065	1.53256e-16	4.75834e-13	Superscaffold12	8053490	8071774	+	2157	Pva011633	K14701	49XB6	P	sp|Q69DJ1|S26A2_BUBBU Sulfate transporter OS=Bubalus bubalis OX=89462 GN=SLC26A2 PE=3 SV=1	XP_026991932.1 LOW QUALITY PROTEIN: sulfate transporter-like [Tachysurus fulvidraco]	ko05208(Chemical carcinogenesis - reactive oxygen species)
Pva009697	1181.58	33.1591	2330	70.2673	6.13478	2.11852e-16	5.63799e-13	Superscaffold10	5379617	5391318	-	2668	Pva009697	K13506	49W4B	I	sp|Q86UL3|GPAT4_HUMAN Glycerol-3-phosphate acyltransferase 4 OS=Homo sapiens OX=9606 GN=GPAT4 PE=1 SV=1	XP_027022791.1 glycerol-3-phosphate acyltransferase 4 [Tachysurus fulvidraco]	ko00564(Glycerophospholipid metabolism);ko00561(Glycerolipid metabolism)
Pva009304	300.998	580.349	21.6482	0.037302	-4.7446	9.02351e-16	2.10124e-12	Superscaffold9	21833701	21843945	-	2381	Pva009304	K00543	4A996	S	sp|Q92056|ASMT_CHICK Acetylserotonin O-methyltransferase OS=Gallus gallus OX=9031 GN=ASMT PE=2 SV=1	XP_026998768.1 acetylserotonin O-methyltransferase-like [Tachysurus fulvidraco]	ko00380(Tryptophan metabolism)
Pva011647	107.052	208.842	5.26098	0.0251911	-5.31094	2.6486e-15	5.4823e-12	Superscaffold12	8505037	8538315	-	13279	Pva011647	K16506	49TVC	T	sp|Q5F226|FAT2_MOUSE Protocadherin Fat 2 OS=Mus musculus OX=10090 GN=Fat2 PE=1 SV=1	XP_026991253.1 protocadherin Fat 2 isoform X1 [Tachysurus fulvidraco]	-
Pva015204	127.123	247.106	7.13958	0.0288928	-5.11315	6.0678e-15	1.13037e-11	Superscaffold16	13555895	13576074	-	240	Pva015204	-	-	-	-	-	-
Pva013565	257.758	491.551	23.9639	0.0487516	-4.35841	1.77201e-14	3.00098e-11	Superscaffold14	13411360	13428429	+	3727	Pva013565	K08765	49Q4H	I	sp|P50416|CPT1A_HUMAN Carnitine O-palmitoyltransferase 1, liver isoform OS=Homo sapiens OX=9606 GN=CPT1A PE=1 SV=2	XP_027028760.1 carnitine O-palmitoyltransferase 1, liver isoform isoform X1 [Tachysurus fulvidraco]	ko04936(Alcoholic liver disease);ko04931(Insulin resistance);ko04922(Glucagon signaling pathway);ko04920(Adipocytokine signaling pathway);ko04714(Thermogenesis);ko04152(AMPK signaling pathway);ko03320(PPAR signaling pathway);ko00071(Fatty acid degradation)
Pva005619	3354.07	6322.63	385.506	0.0609724	-4.0357	2.88126e-14	4.47292e-11	Superscaffold5	23959573	24061203	+	30480	Pva005619	K19346	4A5Q4	Z	sp|Q6ZWQ0|SYNE2_MOUSE Nesprin-2 OS=Mus musculus OX=10090 GN=Syne2 PE=1 SV=2	XP_027005499.1 LOW QUALITY PROTEIN: nesprin-2-like [Tachysurus fulvidraco]	-
Pva016984	177.413	340.24	14.5872	0.0428734	-4.54377	6.66282e-14	9.14215e-11	Superscaffold18	17318914	17322334	-	1679	Pva016984	-	48WAS	T	sp|P15083|PIGR_RAT Polymeric immunoglobulin receptor OS=Rattus norvegicus OX=10116 GN=Pigr PE=1 SV=1	XP_027026174.1 uncharacterized protein LOC113658145 isoform X1 [Tachysurus fulvidraco]	-
Pva015010	327.436	622.252	32.6199	0.0524224	-4.25367	6.87048e-14	9.14215e-11	Superscaffold16	9265437	9268806	-	1918	Pva015010	K17300	49T6E	S	sp|Q24JV9|L3BPA_DANRE Galectin-3-binding protein A OS=Danio rerio OX=7955 GN=lgals3bpa PE=2 SV=1	XP_026997541.1 galectin-3-binding protein [Tachysurus fulvidraco]	-
Pva009122	66.4455	130.359	2.53177	0.0194215	-5.6862	7.95694e-14	9.88199e-11	Superscaffold9	15592203	15594184	+	255	Pva009122	-	49VCS	S	-	XP_027028479.1 glucokinase regulatory protein isoform X2 [Tachysurus fulvidraco]	-
Pva000426	332.564	35.8809	629.247	17.5371	4.13234	2.57643e-13	2.99977e-10	Superscaffold1	13943914	13951964	+	1916	Pva000426	K17804	49R4C	U	sp|O43615|TIM44_HUMAN Mitochondrial import inner membrane translocase subunit TIM44 OS=Homo sapiens OX=9606 GN=TIMM44 PE=1 SV=2	XP_027015447.1 mitochondrial import inner membrane translocase subunit TIM44 [Tachysurus fulvidraco]	-
Pva016422	193.787	366.658	20.9168	0.0570471	-4.1317	7.75705e-13	8.50036e-10	Superscaffold18	1714313	1715678	-	618	Pva016422	-	4A4KC	T	sp|P35456|UPAR_MOUSE Urokinase plasminogen activator surface receptor OS=Mus musculus OX=10090 GN=Plaur PE=1 SV=1	XP_027020998.1 urokinase plasminogen activator surface receptor-like [Tachysurus fulvidraco]	-
Pva009566	891.23	1666.93	115.531	0.0693076	-3.85084	9.79407e-13	1.01363e-09	Superscaffold10	1497503	1498244	+	174	Pva009566	K06752	4A8NY	S	-	XP_026998728.1 LOW QUALITY PROTEIN: DLA class II histocompatibility antigen, DR-1 beta chain-like [Tachysurus fulvidraco]	ko05416(Viral myocarditis);ko05332(Graft-versus-host disease);ko05330(Allograft rejection);ko05323(Rheumatoid arthritis);ko05322(Systemic lupus erythematosus);ko05321(Inflammatory bowel disease);ko05320(Autoimmune thyroid disease);ko05310(Asthma);ko05169(Epstein-Barr virus infection);ko05168(Herpes simplex virus 1 infection);ko05166(Human T-cell leukemia virus 1 infection);ko05164(Influenza A);ko…
Pva020180	827.502	63.6597	1591.34	24.9977	4.64372	1.08291e-12	1.06177e-09	Superscaffold23	12282684	12287785	-	444	Pva020180	-	4A3QT	C	sp|O95563|MPC2_HUMAN Mitochondrial pyruvate carrier 2 OS=Homo sapiens OX=9606 GN=MPC2 PE=1 SV=1	XP_027012421.1 mitochondrial pyruvate carrier 2-like isoform X1 [Tachysurus fulvidraco]	-
Pva012389	1335.87	2468.15	203.593	0.0824883	-3.59967	5.33169e-12	4.91573e-09	Superscaffold13	7056966	7066125	-	4037	Pva012389	K19904	49Z31	TU	sp|Q9H2B2|SYT4_HUMAN Synaptotagmin-4 OS=Homo sapiens OX=9606 GN=SYT4 PE=1 SV=1	XP_027034189.1 synaptotagmin-4 isoform X4 [Tachysurus fulvidraco]	-
Pva003813	264.047	17.0579	511.036	29.9589	4.90491	5.54138e-12	4.91573e-09	Superscaffold4	474602	483555	-	1219	Pva003813	K01476	4A13H	E	sp|P78540|ARGI2_HUMAN Arginase-2, mitochondrial OS=Homo sapiens OX=9606 GN=ARG2 PE=1 SV=1	XP_027023003.1 arginase-2, mitochondrial [Tachysurus fulvidraco]	ko05146(Amoebiasis);ko00330(Arginine and proline metabolism);ko00220(Arginine biosynthesis)
Pva006792	266.218	31.3109	501.126	16.0048	4.00043	6.79479e-12	5.75364e-09	Superscaffold6	29201428	29204755	+	546	Pva006792	K07937	49XZ2	U	sp|P84080|ARF1_BOVIN ADP-ribosylation factor 1 OS=Bos taurus OX=9913 GN=ARF1 PE=1 SV=2	XP_027011633.1 ADP-ribosylation factor 1 [Tachysurus fulvidraco]	ko05134(Legionellosis);ko05132(Salmonella infection);ko05131(Shigellosis);ko05130(Pathogenic Escherichia coli infection);ko05110(Vibrio cholerae infection);ko04144(Endocytosis);ko04072(Phospholipase D signaling pathway)
Pva006524	149.245	290.7	7.79091	0.0268005	-5.22159	9.35239e-12	7.57503e-09	Superscaffold6	22653767	22663092	-	1132	Pva006524	-	49YT6	IT	sp|Q9U9P7|PITC1_DROME Cytoplasmic phosphatidylinositol transfer protein 1 OS=Drosophila melanogaster OX=7227 GN=rdgBbeta PE=2 SV=1	TSR75280.1 Cytoplasmic phosphatidylinositol transfer protein 1 [Bagarius yarrelli]	-
Pva017075	76.773	146.978	6.56844	0.0446901	-4.4839	1.07161e-11	8.31792e-09	Superscaffold18	20437169	20466821	+	1710	Pva017075	K08131	49WPX	W	sp|Q14050|CO9A3_HUMAN Collagen alpha-3(IX) chain OS=Homo sapiens OX=9606 GN=COL9A3 PE=1 SV=2	XP_034168087.1 collagen alpha-3(IX) chain [Pangasianodon hypophthalmus]	ko05165(Human papillomavirus infection);ko04974(Protein digestion and absorption);ko04512(ECM-receptor interaction);ko04510(Focal adhesion);ko04151(PI3K-Akt signaling pathway)
Pva019336	92.8564	176.528	9.18519	0.0520326	-4.26444	1.41234e-11	1.02025e-08	Superscaffold22	6333367	6336610	-	2103	Pva019336	-	KOG3573	O	sp|Q8ND71|GIMA8_HUMAN GTPase IMAP family member 8 OS=Homo sapiens OX=9606 GN=GIMAP8 PE=2 SV=2	XP_027032761.1 GTPase IMAP family member 8-like [Tachysurus fulvidraco]	-
Pva016546	241.877	450.373	33.3812	0.0741192	-3.75401	1.42394e-11	1.02025e-08	Superscaffold18	4364987	4387933	+	2865	Pva016546	K03728	49TV7	K	sp|Q3UV55|NR1D1_MOUSE Nuclear receptor subfamily 1 group D member 1 OS=Mus musculus OX=10090 GN=Nr1d1 PE=1 SV=1	XP_027001031.1 nuclear receptor subfamily 1 group D member 1-like [Tachysurus fulvidraco]	ko04710(Circadian rhythm)
Pva010248	220.672	23.4076	417.937	17.8548	4.15824	1.99706e-11	1.37789e-08	Superscaffold10	21642205	21645620	+	1182	Pva010248	K01173	49ZZB	F	sp|O08600|NUCG_MOUSE Endonuclease G, mitochondrial OS=Mus musculus OX=10090 GN=Endog PE=1 SV=1	XP_026988911.1 endonuclease G, mitochondrial isoform X1 [Tachysurus fulvidraco]	ko04210(Apoptosis)
Pva004862	389.158	734.11	44.2047	0.0602154	-4.05372	2.66281e-11	1.77162e-08	Superscaffold5	1597783	1611385	-	3128	Pva004862	K06829	4A5F1	W	sp|P19336|CCN1_CHICK CCN family member 1 OS=Gallus gallus OX=9031 GN=CCN1 PE=2 SV=1	XP_027017989.1 protein CYR61-like isoform X1 [Tachysurus fulvidraco]	-
Pva008206	1813.01	199.422	3426.59	17.1826	4.10287	3.10032e-11	1.94753e-08	Superscaffold8	16528556	16540691	+	3237	Pva008206	K01872	49UMI	J	sp|Q8BGQ7|SYAC_MOUSE Alanine--tRNA ligase, cytoplasmic OS=Mus musculus OX=10090 GN=Aars1 PE=1 SV=1	XP_027017367.1 alanine--tRNA ligase, cytoplasmic [Tachysurus fulvidraco]	ko00970(Aminoacyl-tRNA biosynthesis)
Pva017724	34.4323	67.7704	1.09425	0.0161464	-5.95264	3.19076e-11	1.94753e-08	Superscaffold19	17301065	17301642	-	267	Pva017724	-	4A899	S	-	XP_026995356.1 C-C motif chemokine 28-like [Tachysurus fulvidraco]	-
Pva013172	3646.89	608.701	6685.07	10.9825	3.45714	3.24084e-11	1.94753e-08	Superscaffold14	2829248	2858498	+	6999	Pva013172	K07294	49XTA	K	sp|Q07869|PPARA_HUMAN Peroxisome proliferator-activated receptor alpha OS=Homo sapiens OX=9606 GN=PPARA PE=1 SV=2	XP_026996653.1 peroxisome proliferator-activated receptor alpha-like [Tachysurus fulvidraco]	ko05415(Diabetic cardiomyopathy);ko05207(Chemical carcinogenesis - receptor activation);ko05160(Hepatitis C);ko04936(Alcoholic liver disease);ko04932(Non-alcoholic fatty liver disease);ko04931(Insulin resistance);ko04922(Glucagon signaling pathway);ko04920(Adipocytokine signaling pathway);ko04024(cAMP signaling pathway);ko03320(PPAR signaling pathway)
Pva000784	934.554	1712.75	156.357	0.0912899	-3.4534	4.95438e-11	2.80956e-08	Superscaffold1	23484525	23494102	+	2482	Pva000784	K04993	49S7F	P	sp|Q8K595|MCLN2_MOUSE Mucolipin-2 OS=Mus musculus OX=10090 GN=Mcoln2 PE=1 SV=1	XP_027027271.1 mucolipin-2 isoform X1 [Tachysurus fulvidraco]	ko04020(Calcium signaling pathway)
Pva007826	1427.57	2605.21	249.933	0.0959359	-3.38179	4.97694e-11	2.80956e-08	Superscaffold8	435934	440412	+	1355	Pva007826	K00469	49V4J	S	sp|Q4V8T0|MIOX_DANRE Inositol oxygenase OS=Danio rerio OX=7955 GN=miox PE=2 SV=1	XP_027024772.1 LOW QUALITY PROTEIN: inositol oxygenase [Tachysurus fulvidraco]	ko00562(Inositol phosphate metabolism);ko00053(Ascorbate and aldarate metabolism)
Pva013675	7064.12	12898.5	1229.76	0.0953416	-3.39075	5.72597e-11	3.13733e-08	Superscaffold14	16147928	16151712	+	1049	Pva013675	K06505	4A9AV	MW	sp|P10247|HG2A_RAT H-2 class II histocompatibility antigen gamma chain OS=Rattus norvegicus OX=10116 GN=Cd74 PE=1 SV=2	XP_027021055.1 H-2 class II histocompatibility antigen gamma chain-like isoform X7 [Tachysurus fulvidraco]	ko05168(Herpes simplex virus 1 infection);ko05152(Tuberculosis);ko04612(Antigen processing and presentation)
Pva002586	443.231	70.4073	816.054	11.5905	3.53487	8.32973e-11	4.39174e-08	Superscaffold2	30898872	30907400	-	1581	Pva002586	K11142	49XWT	E	sp|Q5XGB9|AMPL_XENTR Cytosol aminopeptidase OS=Xenopus tropicalis OX=8364 GN=lap3 PE=2 SV=1	XP_027030093.1 cytosol aminopeptidase isoform X1 [Tachysurus fulvidraco]	ko00480(Glutathione metabolism);ko00330(Arginine and proline metabolism)
Pva010991	170.609	316.323	24.8943	0.0786989	-3.66751	8.48691e-11	4.39174e-08	Superscaffold11	16299647	16358546	-	5061	Pva010991	K19721	49U22	W	sp|A0MSJ1|CRA1B_DANRE Collagen alpha-1(XXVII) chain B OS=Danio rerio OX=7955 GN=col27a1b PE=2 SV=1	XP_026994333.1 collagen alpha-1(XXVII) chain B-like isoform X1 [Tachysurus fulvidraco]	ko04974(Protein digestion and absorption)
Pva000548	25.0374	49.7198	0.354978	0.00713956	-7.12995	1.72157e-10	8.66788e-08	Superscaffold1	17754981	17759207	-	1083	Pva000548	K06853	49TVR	T	sp|Q80WM4|HPLN4_MOUSE Hyaluronan and proteoglycan link protein 4 OS=Mus musculus OX=10090 GN=Hapln4 PE=2 SV=2	XP_026790469.2 LOW QUALITY PROTEIN: hyaluronan and proteoglycan link protein 4 [Pangasianodon hypophthalmus]	-
Pva003103	534.113	971.724	96.503	0.0993111	-3.3319	2.18263e-10	1.07001e-07	Superscaffold3	14653543	14654151	-	609	Pva003103	K11275	4A7RH	B	sp|Q92522|H1X_HUMAN Histone H1.10 OS=Homo sapiens OX=9606 GN=H1-10 PE=1 SV=1	XP_027002312.1 histone H1x [Tachysurus fulvidraco]	-
Pva015542	14900.8	26964.2	2837.4	0.105228	-3.24841	2.80788e-10	1.34123e-07	Superscaffold16	22302436	22303901	+	935	Pva015542	K00522	4A5H6	P	sp|P49947|FRIM_SALSA Ferritin, middle subunit OS=Salmo salar OX=8030 PE=2 SV=1	XP_027019854.1 ferritin, middle subunit [Tachysurus fulvidraco]	ko04978(Mineral absorption);ko04217(Necroptosis);ko04216(Ferroptosis)
Pva013490	3436.6	650.891	6222.3	9.55966	3.25696	3.00692e-10	1.4004e-07	Superscaffold14	11032764	11043261	+	1873	Pva013490	K01810	49R3W	G	sp|Q4R591|G6PI_MACFA Glucose-6-phosphate isomerase OS=Macaca fascicularis OX=9541 GN=GPI PE=2 SV=3	XP_027029235.1 glucose-6-phosphate isomerase-like [Tachysurus fulvidraco]	ko00520(Amino sugar and nucleotide sugar metabolism);ko00500(Starch and sucrose metabolism);ko00030(Pentose phosphate pathway);ko00010(Glycolysis / Gluconeogenesis)
Pva006544	103.515	192.852	14.177	0.0735122	-3.76587	3.34257e-10	1.51875e-07	Superscaffold6	23117791	23126853	-	1434	Pva006544	-	4A3W0	TV	sp|Q8HY11|CLC4M_SYMSY C-type lectin domain family 4 member M OS=Symphalangus syndactylus OX=9590 GN=CLEC4M PE=3 SV=1	XP_027002381.1 CD209 antigen-like protein 2 [Tachysurus fulvidraco]	-
Pva006545	40.4268	78.1386	2.71511	0.0347474	-4.84695	5.76253e-10	2.55596e-07	Superscaffold6	23129850	23137245	-	923	Pva006545	-	4A3W0	TV	sp|Q8HY11|CLC4M_SYMSY C-type lectin domain family 4 member M OS=Symphalangus syndactylus OX=9590 GN=CLEC4M PE=3 SV=1	XP_027004011.1 CD209 antigen-like protein D isoform X1 [Tachysurus fulvidraco]	-
Pva014914	713.303	1288.83	137.779	0.106903	-3.22563	6.14138e-10	2.66064e-07	Superscaffold16	5848950	5950735	-	5735	Pva014914	-	49QXU	T	sp|Q8WXD9|CSKI1_HUMAN Caskin-1 OS=Homo sapiens OX=9606 GN=CASKIN1 PE=1 SV=1	XP_027027741.1 caskin-1 isoform X1 [Tachysurus fulvidraco]	-
Pva005476	75.3771	141.527	9.22732	0.0651984	-3.93902	6.75922e-10	2.86176e-07	Superscaffold5	20050582	20058841	+	816	Pva005476	-	4A4SF	T	sp|Q5QNS5|HAVR1_MOUSE Hepatitis A virus cellular receptor 1 homolog OS=Mus musculus OX=10090 GN=Havcr1 PE=1 SV=2	XP_027022097.1 T-cell immunoglobulin and mucin domain-containing protein 4-like isoform X12 [Tachysurus fulvidraco]	-
Pva004098	1644.68	2961.45	327.902	0.110724	-3.17497	7.08457e-10	2.93286e-07	Superscaffold4	9851804	9853089	-	231	Pva004098	-	-	-	-	XP_034158453.1 uncharacterized protein wu:fj16a03 [Pangasianodon hypophthalmus]	-
Pva002998	117.026	215.398	18.6539	0.0866021	-3.52945	8.89041e-10	3.60042e-07	Superscaffold3	10988510	10998668	+	840	Pva002998	-	49R84	S	sp|P45846|DERM_PIG Dermatopontin OS=Sus scrofa OX=9823 GN=DPT PE=1 SV=2	XP_027002115.1 dermatopontin isoform X1 [Tachysurus fulvidraco]	-
Pva004653	209.595	37.9005	381.29	10.0603	3.3306	1.89646e-09	7.51683e-07	Superscaffold4	25336596	25348340	-	3151	Pva004653	K11654	49VBT	K	sp|O60264|SMCA5_HUMAN SWI/SNF-related matrix-associated actin-dependent regulator of chromatin subfamily A member 5 OS=Homo sapiens OX=9606 GN=SMARCA5 PE=1 SV=1	XP_027001851.1 SWI/SNF-related matrix-associated actin-dependent regulator of chromatin subfamily A member 5 isoform X2 [Tachysurus fulvidraco]	-
Pva021952	125.177	20.378	229.976	11.2855	3.4964	2.21409e-09	8.59298e-07	unanchor4	20057	24537	-	827	Pva021952	-	49TSM	U	sp|Q9Y3B1|PLD3B_HUMAN PRELI domain containing protein 3B OS=Homo sapiens OX=9606 GN=PRELID3B PE=1 SV=2	XP_027003201.1 PRELI domain containing protein 3B isoform X1 [Tachysurus fulvidraco]	-
Pva008286	142.084	259.358	24.8088	0.0956544	-3.38603	2.27965e-09	8.6368e-07	Superscaffold8	18376877	18385273	+	1773	Pva008286	K15259	49UQE	S	sp|Q9H0J9|PAR12_HUMAN Protein mono-ADP-ribosyltransferase PARP12 OS=Homo sapiens OX=9606 GN=PARP12 PE=1 SV=1	XP_027017334.1 poly [ADP-ribose] polymerase 12-like [Tachysurus fulvidraco]	-
Pva000889	461.365	90.3295	832.4	9.21515	3.20401	2.32717e-09	8.6368e-07	Superscaffold1	26675767	26685266	+	2121	Pva000889	K02355	49Y2S	J	sp|Q08BB1|EFGM_DANRE Elongation factor G, mitochondrial OS=Danio rerio OX=7955 GN=gfm1 PE=2 SV=1	XP_026989491.1 elongation factor G, mitochondrial isoform X1 [Tachysurus fulvidraco]	-
Pva007996	1223.76	2306.9	140.617	0.060955	-4.03611	2.36447e-09	8.6368e-07	Superscaffold8	7445191	7466814	+	3417	Pva007996	K08574	4A0CR	OT	sp|O08688|CAN5_MOUSE Calpain-5 OS=Mus musculus OX=10090 GN=Capn5 PE=1 SV=1	XP_026999862.1 calpain-5 [Tachysurus fulvidraco]	-
Pva009848	243.046	441.3	44.7919	0.1015	-3.30045	2.41257e-09	8.64302e-07	Superscaffold10	9768314	9793184	-	1922	Pva009848	-	49QQY	V	sp|P17453|BPI_BOVIN Bactericidal permeability-increasing protein OS=Bos taurus OX=9913 GN=BPI PE=2 SV=2	XP_027026864.1 bactericidal permeability-increasing protein-like isoform X3 [Tachysurus fulvidraco]	-
Pva021476	1290.39	272.826	2307.95	8.45939	3.08055	2.46668e-09	8.67016e-07	Superscaffold26	3808702	3816779	+	2988	Pva021476	K18586	4A258	H	sp|A9JR86|COQ4_DANRE Ubiquinone biosynthesis protein COQ4 homolog, mitochondrial OS=Danio rerio OX=7955 GN=coq4 PE=2 SV=1	XP_026999460.1 ubiquinone biosynthesis protein COQ4 homolog, mitochondrial isoform X1 [Tachysurus fulvidraco]	-
Pva014561	2064.61	3682.34	446.874	0.121356	-3.04268	2.66607e-09	9.19745e-07	Superscaffold15	19300801	19303797	+	679	Pva014561	K06505	4A4FQ	S	sp|P04233|HG2A_HUMAN HLA class II histocompatibility antigen gamma chain OS=Homo sapiens OX=9606 GN=CD74 PE=1 SV=3	XP_027009248.1 H-2 class II histocompatibility antigen gamma chain-like [Tachysurus fulvidraco]	ko05168(Herpes simplex virus 1 infection);ko05152(Tuberculosis);ko04612(Antigen processing and presentation)
Pva019203	1084.58	110.478	2058.68	18.6343	4.21989	3.9131e-09	1.3254e-06	Superscaffold22	1901880	1903055	+	1176	Pva019203	-	49SW9	S	-	XP_027013475.1 uncharacterized protein LOC113649738 [Tachysurus fulvidraco]	-
Pva016697	356.198	649.307	63.0886	0.097163	-3.36345	5.15393e-09	1.71451e-06	Superscaffold18	9202297	9230804	+	2328	Pva016697	K19529	4A38S	S	sp|Q9BX26|SYCP2_HUMAN Synaptonemal complex protein 2 OS=Homo sapiens OX=9606 GN=SYCP2 PE=2 SV=2	XP_027000734.1 synaptonemal complex protein 2-like isoform X3 [Tachysurus fulvidraco]	-
Pva007180	911.138	196.858	1625.42	8.25682	3.04559	5.38445e-09	1.75977e-06	Superscaffold7	9080138	9089005	-	2416	Pva007180	K18588	49UMR	I	sp|Q567E6|CQ10B_DANRE Coenzyme Q-binding protein COQ10 homolog B, mitochondrial OS=Danio rerio OX=7955 GN=coq10b PE=2 SV=1	XP_027021845.1 coenzyme Q-binding protein COQ10 homolog B, mitochondrial [Tachysurus fulvidraco]	-
Pva008288	1162.81	2066.96	258.657	0.125139	-2.9984	5.67097e-09	1.81911e-06	Superscaffold8	18408866	18466936	-	1979	Pva008288	K01832	49VXM	Q	sp|Q2KIG5|THAS_BOVIN Thromboxane-A synthase OS=Bos taurus OX=9913 GN=TBXAS1 PE=2 SV=1	XP_027017313.1 thromboxane-A synthase isoform X1 [Tachysurus fulvidraco]	ko04611(Platelet activation);ko00590(Arachidonic acid metabolism)
Pva016574	843.3	1494.02	192.579	0.1289	-2.95568	5.94978e-09	1.81911e-06	Superscaffold18	5260203	5268976	+	1686	Pva016574	K17495	489FW	T	sp|A2AVA0|SVEP1_MOUSE Sushi, von Willebrand factor type A, EGF and pentraxin domain-containing protein 1 OS=Mus musculus OX=10090 GN=Svep1 PE=1 SV=1	XP_027000334.1 complement receptor type 1-like isoform X14 [Tachysurus fulvidraco]	-
Pva015228	68.1744	9.38889	126.96	13.5224	3.75728	5.96569e-09	1.81911e-06	Superscaffold16	14152130	14155393	-	1586	Pva015228	-	49QAI	S	sp|Q8N8V4|ANS4B_HUMAN Ankyrin repeat and SAM domain-containing protein 4B OS=Homo sapiens OX=9606 GN=ANKS4B PE=1 SV=2	XP_026994882.1 ankyrin repeat and SAM domain-containing protein 4B [Tachysurus fulvidraco]	-
Pva019244	97.1576	178.521	15.7939	0.0884708	-3.49866	5.98513e-09	1.81911e-06	Superscaffold22	3426151	3435667	+	2019	Pva019244	K06549	4A7XH	O	sp|P20916|MAG_HUMAN Myelin-associated glycoprotein OS=Homo sapiens OX=9606 GN=MAG PE=1 SV=1	XP_027013519.1 myelin-associated glycoprotein-like isoform X4 [Tachysurus fulvidraco]	-
Pva002275	77.56	11.3839	143.736	12.6263	3.65836	6.06243e-09	1.81911e-06	Superscaffold2	20950538	20965645	-	2058	Pva002275	-	49ZG4	O	sp|Q70EK8|UBP53_HUMAN Inactive ubiquitin carboxyl-terminal hydrolase 53 OS=Homo sapiens OX=9606 GN=USP53 PE=1 SV=2	XP_026766636.2 inactive ubiquitin carboxyl-terminal hydrolase 53 [Pangasianodon hypophthalmus]	-
Pva012074	494.18	107.481	880.879	8.19565	3.03486	6.1519e-09	1.81911e-06	Superscaffold12	21329638	21333873	+	726	Pva012074	-	49WNM	S	sp|P57088|TMM33_HUMAN Transmembrane protein 33 OS=Homo sapiens OX=9606 GN=TMEM33 PE=1 SV=2	XP_027010484.1 transmembrane protein 33 [Tachysurus fulvidraco]	-
Pva011607	34.3141	65.8421	2.78599	0.0423133	-4.56275	6.75676e-09	1.96674e-06	Superscaffold12	7318841	7323996	+	975	Pva011607	K17344	49RH2	S	sp|O42581|RDS1_XENLA RDS/peripherin-like protein xRDS35 OS=Xenopus laevis OX=8355 GN=rds35 PE=2 SV=1	XP_026991378.1 RDS/peripherin-like protein xRDS35 [Tachysurus fulvidraco]	-
Pva014577	973.08	1724.69	221.474	0.128414	-2.96113	7.95189e-09	2.27901e-06	Superscaffold15	19506819	19527313	+	2994	Pva014577	K14352	49WA6	Q	sp|O94956|SO2B1_HUMAN Solute carrier organic anion transporter family member 2B1 OS=Homo sapiens OX=9606 GN=SLCO2B1 PE=1 SV=2	XP_027009213.1 solute carrier organic anion transporter family member 2B1 isoform X2 [Tachysurus fulvidraco]	-
Pva010706	402.44	714.98	89.9003	0.125738	-2.9915	8.51222e-09	2.40264e-06	Superscaffold11	8206074	8222942	+	1914	Pva010706	K08869	4A1U9	S	sp|Q5RGU1|COQ8A_DANRE Atypical kinase COQ8A, mitochondrial OS=Danio rerio OX=7955 GN=coq8a PE=2 SV=2	XP_026993814.1 LOW QUALITY PROTEIN: atypical kinase COQ8A, mitochondrial [Tachysurus fulvidraco]	-
Pva001662	202.076	40.5899	363.561	8.95693	3.163	9.34586e-09	2.59255e-06	Superscaffold2	6032434	6034942	-	1397	Pva001662	K08270	4A2SY	S	sp|Q7T346|DDIT4_DANRE DNA damage-inducible transcript 4 protein OS=Danio rerio OX=7955 GN=ddit4 PE=2 SV=1	XP_027033327.1 DNA damage-inducible transcript 4 protein [Tachysurus fulvidraco]	ko05206(MicroRNAs in cancer);ko04151(PI3K-Akt signaling pathway);ko04150(mTOR signaling pathway);ko04140(Autophagy - animal)
Pva021555	268.404	481.345	55.4617	0.115222	-3.11751	9.46338e-09	2.59255e-06	Superscaffold26	6095367	6095597	+	231	Pva021555	K15626	4A4N7	S	sp|A6NF83|NUPR2_HUMAN Nuclear protein 2 OS=Homo sapiens OX=9606 GN=NUPR2 PE=2 SV=1	TTG47529.1 Nuclear protein 1 [Bagarius yarrelli]	ko05202(Transcriptional misregulation in cancer)
Pva016676	86.0344	157.197	14.8715	0.0946039	-3.40196	1.02845e-08	2.77666e-06	Superscaffold18	8553045	8557193	-	372	Pva016676	K08832	4A08D	T	sp|Q9Z0G2|SRPK3_MOUSE SRSF protein kinase 3 OS=Mus musculus OX=10090 GN=Srpk3 PE=1 SV=1	XP_027000663.1 SRSF protein kinase 3-like isoform X1 [Tachysurus fulvidraco]	-
Pva011981	258.362	459.871	56.8532	0.123629	-3.01592	1.08195e-08	2.87939e-06	Superscaffold12	18425257	18427234	+	310	Pva011981	-	-	-	-	-	-
Pva009337	16.4233	32.8466	0	0	-Inf	1.10544e-08	2.90047e-06	Superscaffold9	22945085	22979809	-	408	Pva009337	-	49RYG	I	sp|Q55EH8|ABCGN_DICDI ABC transporter G family member 23 OS=Dictyostelium discoideum OX=44689 GN=abcG23 PE=3 SV=2	KAF7704725.1 hypothetical protein HF521_021797 [Silurus meridionalis]	-
Pva001796	16.2332	32.4664	0	0	-Inf	1.18262e-08	3.05986e-06	Superscaffold2	10166867	10172262	+	600	Pva001796	K06509	4A79Q	S	sp|P27701|CD82_HUMAN CD82 antigen OS=Homo sapiens OX=9606 GN=CD82 PE=1 SV=1	XP_026996152.1 leukocyte antigen CD37-like [Tachysurus fulvidraco]	ko04115(p53 signaling pathway)
Pva015811	5264.16	9242.7	1285.61	0.139094	-2.84587	1.20879e-08	3.08473e-06	Superscaffold17	7986752	7988752	-	1814	Pva015811	K08760	4A3D4	S	-	XP_027029715.1 LOW QUALITY PROTEIN: apolipoprotein A-IV-like [Tachysurus fulvidraco]	ko05417(Lipid and atherosclerosis);ko04979(Cholesterol metabolism);ko04977(Vitamin digestion and absorption);ko04975(Fat digestion and absorption)
Pva010852	206.539	370.983	42.0944	0.113467	-3.13965	1.40399e-08	3.51793e-06	Superscaffold11	12494141	12500493	+	1491	Pva010852	K12382	4A3DC	GI	sp|O13035|SAP_CHICK Prosaposin OS=Gallus gallus OX=9031 GN=PSAP PE=1 SV=1	XP_027001485.1 prosaposin-like [Tachysurus fulvidraco]	ko04142(Lysosome);ko00600(Sphingolipid metabolism)
Pva000192	131.423	25.786	237.061	9.19338	3.2006	1.41631e-08	3.51793e-06	Superscaffold1	6411116	6426917	-	2894	Pva000192	-	49T59	S	sp|A1A5V7|TM41B_DANRE Transmembrane protein 41B OS=Danio rerio OX=7955 GN=tmem41b PE=2 SV=1	XP_027009004.1 transmembrane protein 41B [Tachysurus fulvidraco]	-
Pva017565	3765.11	915.612	6614.61	7.22425	2.85285	1.45995e-08	3.57861e-06	Superscaffold19	13037474	13051471	-	2063	Pva017565	-	49PUD	S	sp|Q3ZBE6|TM135_BOVIN Transmembrane protein 135 OS=Bos taurus OX=9913 GN=TMEM135 PE=2 SV=1	XP_027027587.1 transmembrane protein 135 isoform X2 [Tachysurus fulvidraco]	-
Pva021074	54.6049	101.848	7.36154	0.0722795	-3.79027	1.47919e-08	3.57867e-06	Superscaffold25	7530500	7621186	-	3281	Pva021074	K09409	49S1P	K	sp|Q8MJ99|FOXP2_GORGO Forkhead box protein P2 OS=Gorilla gorilla gorilla OX=9595 GN=FOXP2 PE=2 SV=1	XP_026779408.1 forkhead box protein P2 isoform X4 [Pangasianodon hypophthalmus]	-
Pva020011	1876.3	3297.19	455.405	0.138119	-2.85601	1.50528e-08	3.59511e-06	Superscaffold23	7293058	7297339	+	1056	Pva020011	-	49VGZ	S	sp|Q32NT4|LRC58_XENLA Leucine-rich repeat-containing protein 58 OS=Xenopus laevis OX=8355 GN=lrrc58 PE=2 SV=1	XP_027011749.1 leucine-rich repeat-containing protein 58-like isoform X1 [Tachysurus fulvidraco]	-
Pva013296	40.9662	77.5988	4.33358	0.0558459	-4.1624	1.66592e-08	3.92841e-06	Superscaffold14	6198806	6200893	-	2088	Pva013296	-	4A7H2	-	-	XP_014185842.1 PREDICTED: uncharacterized protein LOC102309729 isoform X3 [Haplochromis burtoni]	-
Pva005733	971.086	1703.09	239.081	0.140381	-2.83258	2.26261e-08	5.26878e-06	Superscaffold5	27497589	27504418	-	2613	Pva005733	K00485	4A2PH	Q	sp|P97872|FMO5_MOUSE Flavin-containing monooxygenase 5 OS=Mus musculus OX=10090 GN=Fmo5 PE=1 SV=4	XP_027027086.1 dimethylaniline monooxygenase [N-oxide-forming] 5-like [Tachysurus fulvidraco]	ko00982(Drug metabolism - cytochrome P450)
Pva003471	66.2994	122.001	10.5979	0.0868674	-3.52504	2.44437e-08	5.62175e-06	Superscaffold3	27043329	27048523	+	1741	Pva003471	K07610	49X9V	S	sp|P23239|DESM_XENLA Desmin OS=Xenopus laevis OX=8355 GN=des PE=2 SV=1	XP_026989179.1 desmin-like [Tachysurus fulvidraco]	ko05414(Dilated cardiomyopathy);ko05412(Arrhythmogenic right ventricular cardiomyopathy);ko05410(Hypertrophic cardiomyopathy)
Pva017798	119.547	215.063	24.0311	0.11174	-3.16178	3.02204e-08	6.86555e-06	Superscaffold19	19007860	19011945	+	1397	Pva017798	K10093	4A0XZ	W	sp|O00182|LEG9_HUMAN Galectin-9 OS=Homo sapiens OX=9606 GN=LGALS9 PE=1 SV=2	KAF4082361.1 hypothetical protein AMELA_G00150450 [Ameiurus melas]	-
Pva004866	1954.45	326.846	3582.05	10.9594	3.4541	3.17023e-08	7.00769e-06	Superscaffold5	1697793	1702490	+	1684	Pva004866	K15118	49WQZ	C	sp|Q08CI8|S238A_DANRE Mitochondrial glycine transporter A OS=Danio rerio OX=7955 GN=slc25a38a PE=2 SV=2	XP_027018007.1 mitochondrial glycine transporter A-like isoform X1 [Tachysurus fulvidraco]	-
Pva012857	599.971	148.122	1051.82	7.10105	2.82803	3.17185e-08	7.00769e-06	Superscaffold13	20693295	20697109	+	852	Pva012857	K04507	49ZUZ	T	sp|Q6AYK6|CYBP_RAT Calcyclin-binding protein OS=Rattus norvegicus OX=10116 GN=Cacybp PE=1 SV=1	XP_026989044.1 calcyclin-binding protein [Tachysurus fulvidraco]	ko04310(Wnt signaling pathway)
Pva017567	120.217	26.2082	214.226	8.17401	3.03104	3.19745e-08	7.00769e-06	Superscaffold19	13063989	13070566	+	432	Pva017567	-	4A4PF	S	sp|P58500|M3KCL_MOUSE MAP3K7 C-terminal-like protein OS=Mus musculus OX=10090 GN=Map3k7cl PE=2 SV=1	XP_027027503.1 MAP3K7 C-terminal-like protein [Tachysurus fulvidraco]	-
Pva004282	3535.45	529.069	6541.83	12.3648	3.62817	3.48692e-08	7.55323e-06	Superscaffold4	14644776	14653568	-	2477	Pva004282	K14454	49Z97	E	sp|P00504|AATC_CHICK Aspartate aminotransferase, cytoplasmic OS=Gallus gallus OX=9031 GN=GOT1 PE=1 SV=3	XP_026997991.1 aspartate aminotransferase, cytoplasmic [Tachysurus fulvidraco]	ko00960(Tropane, piperidine and pyridine alkaloid biosynthesis);ko00950(Isoquinoline alkaloid biosynthesis);ko00710(Carbon fixation in photosynthetic organisms);ko00400(Phenylalanine, tyrosine and tryptophan biosynthesis);ko00360(Phenylalanine metabolism);ko00350(Tyrosine metabolism);ko00330(Arginine and proline metabolism);ko00270(Cysteine and methionine metabolism);ko00250(Alanine, aspartate an…
Pva011016	1184.1	2178.73	189.468	0.0869628	-3.52346	4.25179e-08	9.09555e-06	Superscaffold11	16741099	16747634	+	1245	Pva011016	-	4A1ND	S	sp|Q0VCA2|ARRD3_BOVIN Arrestin domain-containing protein 3 OS=Bos taurus OX=9913 GN=ARRDC3 PE=2 SV=1	XP_026994119.1 arrestin domain-containing protein 3 isoform X1 [Tachysurus fulvidraco]	-
Pva006438	41.1236	77.3553	4.89191	0.0632394	-3.98303	4.29657e-08	9.09555e-06	Superscaffold6	20775234	20776214	+	828	Pva006438	-	4A4Q8	S	-	XP_027004581.1 uncharacterized protein LOC113644163 [Tachysurus fulvidraco]	-
Pva009237	35.1224	66.3523	3.8925	0.0586642	-4.09138	4.41055e-08	9.23193e-06	Superscaffold9	18608628	18621667	-	1062	Pva009237	K10785	4A4PG	T	sp|P0DSE2|TRBR1_HUMAN M1-specific T cell receptor beta chain OS=Homo sapiens OX=9606 GN=TRB PE=1 SV=1	XP_027028077.1 uncharacterized protein LOC113659468 [Tachysurus fulvidraco]	ko05416(Viral myocarditis);ko05332(Graft-versus-host disease);ko05330(Allograft rejection);ko05323(Rheumatoid arthritis);ko05322(Systemic lupus erythematosus);ko05321(Inflammatory bowel disease);ko05320(Autoimmune thyroid disease);ko05310(Asthma);ko05235(PD-L1 expression and PD-1 checkpoint pathway in cancer);ko05202(Transcriptional misregulation in cancer);ko05170(Human immunodeficiency virus 1 …
Pva006856	134.43	240.325	28.535	0.118735	-3.07418	4.48677e-08	9.28711e-06	Superscaffold6	30432377	30443640	+	576	Pva006856	K04578	4CGT3	T	sp|P35347|CRFR1_MOUSE Corticotropin-releasing factor receptor 1 OS=Mus musculus OX=10090 GN=Crhr1 PE=1 SV=1	XP_027016801.1 corticotropin-releasing factor receptor 1-like [Tachysurus fulvidraco]	ko04934(Cushing syndrome);ko04730(Long-term depression);ko04080(Neuroactive ligand-receptor interaction);ko04024(cAMP signaling pathway)
Pva014343	437.06	765.64	108.481	0.141687	-2.81922	5.72223e-08	1.17142e-05	Superscaffold15	14055284	14056736	-	1051	Pva014343	K03986	4A3XZ	W	sp|Q69DL0|C1QA_PIG Complement C1q subcomponent subunit A OS=Sus scrofa OX=9823 GN=C1QA PE=2 SV=1	XP_026989885.1 complement C1q subcomponent subunit A-like [Tachysurus fulvidraco]	ko05322(Systemic lupus erythematosus);ko05171(Coronavirus disease - COVID-19);ko05150(Staphylococcus aureus infection);ko05142(Chagas disease);ko05133(Pertussis);ko05020(Prion disease);ko04936(Alcoholic liver disease);ko04610(Complement and coagulation cascades)
Pva001605	24.5902	49.1804	0	0	-Inf	5.93887e-08	1.20256e-05	Superscaffold2	4529134	4536265	-	2714	Pva001605	-	49REJ	O	sp|Q9UPQ4|TRI35_HUMAN E3 ubiquitin-protein ligase TRIM35 OS=Homo sapiens OX=9606 GN=TRIM35 PE=1 SV=2	XP_026771176.2 E3 ubiquitin-protein ligase TRIM39 [Pangasianodon hypophthalmus]	-
Pva011741	322.552	567.387	77.7181	0.136976	-2.86801	6.54336e-08	1.31071e-05	Superscaffold12	11828791	11836813	+	2407	Pva011741	-	49YCN	S	sp|A0JMQ7|MTS1A_DANRE Microtubule-associated tumor suppressor 1 homolog A OS=Danio rerio OX=7955 GN=mtus1a PE=2 SV=1	XP_026991465.1 microtubule-associated tumor suppressor 1 homolog isoform X1 [Tachysurus fulvidraco]	-
Pva017112	199.957	45.5448	354.37	7.78067	2.9599	6.90277e-08	1.368e-05	Superscaffold18	21559275	21566531	-	1253	Pva017112	-	49ZV5	W	sp|Q9NVV5|AIG1_HUMAN Androgen-induced gene 1 protein OS=Homo sapiens OX=9606 GN=AIG1 PE=1 SV=3	XP_027019397.1 androgen-dependent TFPI-regulating protein-like [Tachysurus fulvidraco]	-
Pva013946	41.4884	77.4047	5.57199	0.0719851	-3.79616	7.37298e-08	1.4458e-05	Superscaffold15	1788142	1791691	-	579	Pva013946	-	4A4KB	T	-	XP_027014565.1 bone morphogenetic protein 5-like [Tachysurus fulvidraco]	-
Pva003524	5299.35	9175.65	1423.05	0.15509	-2.68882	7.51745e-08	1.45878e-05	Superscaffold3	28313938	28316498	+	358	Pva003524	-	-	-	-	-	-
Pva010816	382.1	663.436	100.765	0.151883	-2.71897	7.69464e-08	1.46869e-05	Superscaffold11	11605952	11618384	+	1499	Pva010816	K01487	4A22Y	FQ	sp|Q5RAV9|GUAD_PONAB Guanine deaminase OS=Pongo abelii OX=9601 GN=GDA PE=2 SV=1	XP_026997804.1 guanine deaminase isoform X1 [Tachysurus fulvidraco]	ko00230(Purine metabolism)
Pva012457	534.913	934.495	135.332	0.144818	-2.78768	7.72624e-08	1.46869e-05	Superscaffold13	9536084	9538702	+	384	Pva012457	-	4A4H4	S	sp|Q9NZF1|PLAC8_HUMAN Placenta-specific gene 8 protein OS=Homo sapiens OX=9606 GN=PLAC8 PE=2 SV=1	XP_027020853.1 cornifelin-like [Tachysurus fulvidraco]	-
Pva016655	847.455	161.749	1533.16	9.47868	3.24469	8.1821e-08	1.53964e-05	Superscaffold18	7652563	7672037	+	1984	Pva016655	K01875	49Y0Y	J	sp|Q6DRC0|SYSC_DANRE Serine--tRNA ligase, cytoplasmic OS=Danio rerio OX=7955 GN=sars1 PE=1 SV=1	XP_027000911.1 serine--tRNA ligase, cytoplasmic isoform X1 [Tachysurus fulvidraco]	ko00970(Aminoacyl-tRNA biosynthesis)
Pva007983	31.3654	60.557	2.17384	0.0358974	-4.79998	8.56542e-08	1.59565e-05	Superscaffold8	7205335	7221621	+	1900	Pva007983	-	49QME	S	sp|Q1JQ19|DEPD7_DANRE DEP domain-containing protein 7 OS=Danio rerio OX=7955 GN=depdc7 PE=2 SV=1	XP_026998252.1 DEP domain-containing protein 7 [Tachysurus fulvidraco]	-
Pva003503	556.013	973.01	139.016	0.142872	-2.80721	8.98742e-08	1.65769e-05	Superscaffold3	27590181	27619762	-	1974	Pva003503	K04678	3CV5H	O	sp|A9JRZ0|SMUF2_DANRE E3 ubiquitin-protein ligase SMURF2 OS=Danio rerio OX=7955 GN=smurf2 PE=2 SV=1	XP_026989226.1 E3 ubiquitin-protein ligase SMURF2-like isoform X2 [Tachysurus fulvidraco]	ko04350(TGF-beta signaling pathway);ko04341(Hedgehog signaling pathway - fly);ko04340(Hedgehog signaling pathway);ko04144(Endocytosis);ko04120(Ubiquitin mediated proteolysis)
Pva006226	68.5483	8.94411	128.152	14.3281	3.84078	1.02634e-07	1.87448e-05	Superscaffold6	16167694	16171927	+	696	Pva006226	-	49WJI	J	sp|Q3U5F4|YRDC_MOUSE YrdC domain-containing protein, mitochondrial OS=Mus musculus OX=10090 GN=Yrdc PE=1 SV=1	XP_027005646.1 LOW QUALITY PROTEIN: yrdC domain-containing protein, mitochondrial-like [Tachysurus fulvidraco]	-
Pva011060	771.106	129.083	1413.13	10.9474	3.45252	1.04184e-07	1.87482e-05	Superscaffold11	18402376	18420611	+	2430	Pva011060	K01868	49ZDP	J	sp|Q3ZBV8|SYTC_BOVIN Threonine--tRNA ligase 1, cytoplasmic OS=Bos taurus OX=9913 GN=TARS1 PE=2 SV=1	XP_026994310.1 threonine--tRNA ligase, cytoplasmic isoform X2 [Tachysurus fulvidraco]	ko00970(Aminoacyl-tRNA biosynthesis)
Pva021649	79.3162	15.4631	143.169	9.25877	3.21082	1.04666e-07	1.87482e-05	Superscaffold26	8651350	8662424	-	2258	Pva021649	-	49PWD	C	sp|Q6PFP6|NDOR1_DANRE NADPH-dependent diflavin oxidoreductase 1 OS=Danio rerio OX=7955 GN=ndor1 PE=2 SV=1	XP_027021328.1 NADPH-dependent diflavin oxidoreductase 1 [Tachysurus fulvidraco]	-
Pva006557	62.6699	114.198	11.1416	0.0975635	-3.35751	1.06565e-07	1.89066e-05	Superscaffold6	23323361	23327574	+	1221	Pva006557	K06454	4A4VU	T	-	XP_027003717.1 uncharacterized protein LOC113643586 isoform X1 [Tachysurus fulvidraco]	ko05340(Primary immunodeficiency);ko05235(PD-L1 expression and PD-1 checkpoint pathway in cancer);ko05170(Human immunodeficiency virus 1 infection);ko05166(Human T-cell leukemia virus 1 infection);ko05135(Yersinia infection);ko04660(T cell receptor signaling pathway);ko04659(Th17 cell differentiation);ko04658(Th1 and Th2 cell differentiation);ko04640(Hematopoietic cell lineage);ko04612(Antigen pr…
Pva019087	1142.96	1980.9	305.032	0.153987	-2.69912	1.12939e-07	1.98485e-05	Superscaffold21	17817182	17821762	-	2684	Pva019087	-	49QHI	G	sp|Q64638|UD15_RAT UDP-glucuronosyltransferase 1A5 OS=Rattus norvegicus OX=10116 GN=Ugt1a5 PE=2 SV=1	XP_027009407.1 UDP-glucuronosyltransferase 1-5-like isoform X1 [Tachysurus fulvidraco]	-
Pva005991	1623.24	2798.11	448.374	0.160242	-2.64168	1.26925e-07	2.2098e-05	Superscaffold6	5403772	5425875	+	1937	Pva005991	K00750	49QT6	G	sp|P46976|GLYG_HUMAN Glycogenin-1 OS=Homo sapiens OX=9606 GN=GYG1 PE=1 SV=4	XP_027015610.1 glycogenin-1 [Tachysurus fulvidraco]	ko00500(Starch and sucrose metabolism)
Pva012257	718.836	1293.26	144.41	0.111664	-3.16277	1.30729e-07	2.25255e-05	Superscaffold13	2191483	2199786	-	1037	Pva012257	-	48W58	T	sp|P47876|IBP1_MOUSE Insulin-like growth factor-binding protein 1 OS=Mus musculus OX=10090 GN=Igfbp1 PE=2 SV=2	XP_027032842.1 insulin-like growth factor-binding protein 1 isoform X1 [Tachysurus fulvidraco]	-
Pva002311	151.44	35.2908	267.588	7.58238	2.92265	1.31799e-07	2.25255e-05	Superscaffold2	21350474	21353141	-	1212	Pva002311	K09502	49VAU	O	sp|Q5E954|DNJA1_BOVIN DnaJ homolog subfamily A member 1 OS=Bos taurus OX=9913 GN=DNAJA1 PE=2 SV=2	XP_026999905.1 LOW QUALITY PROTEIN: dnaJ homolog subfamily A member 1-like [Tachysurus fulvidraco]	ko04141(Protein processing in endoplasmic reticulum)
Pva013300	690.421	183.868	1196.97	6.50998	2.70265	1.43877e-07	2.43662e-05	Superscaffold14	6307545	6316138	+	1834	Pva013300	K14415	49S9P	J	sp|Q9Y3I0|RTCB_HUMAN RNA-splicing ligase RtcB homolog OS=Homo sapiens OX=9606 GN=RTCB PE=1 SV=1	XP_027019722.1 tRNA-splicing ligase RtcB homolog [Tachysurus fulvidraco]	-
Pva008375	2788.25	4806.96	769.549	0.160091	-2.64304	1.55493e-07	2.60962e-05	Superscaffold8	21966016	22137941	+	5691	Pva008375	K15009	4A1CG	T	sp|Q4ACU6|SHAN3_MOUSE SH3 and multiple ankyrin repeat domains protein 3 OS=Mus musculus OX=10090 GN=Shank3 PE=1 SV=3	XP_027017867.1 SH3 and multiple ankyrin repeat domains protein 3 isoform X1 [Tachysurus fulvidraco]	ko04724(Glutamatergic synapse)
Pva001248	47.9189	87.8476	7.99019	0.0909551	-3.4587	1.57219e-07	2.61503e-05	Superscaffold1	37667304	37671692	+	1602	Pva001248	-	49V5U	Q	sp|Q7LL04|YQK1_SCHPO UPF0676 protein C1494.01 OS=Schizosaccharomyces pombe (strain 972 / ATCC 24843) OX=284812 GN=SPCC1494.01 PE=3 SV=2	XP_026780836.2 UPF0676 protein C1494.01 [Pangasianodon hypophthalmus]	-
Pva007530	96.8155	182.174	11.4568	0.0628894	-3.99104	1.62798e-07	2.68386e-05	Superscaffold7	19281832	19289380	-	1053	Pva007530	K07200	49REG	C	sp|P54619|AAKG1_HUMAN 5&apos;-AMP-activated protein kinase subunit gamma-1 OS=Homo sapiens OX=9606 GN=PRKAG1 PE=1 SV=1	XP_027019927.1 5&apos;-AMP-activated protein kinase subunit gamma-3 isoform X3 [Tachysurus fulvidraco]	ko05410(Hypertrophic cardiomyopathy);ko04936(Alcoholic liver disease);ko04932(Non-alcoholic fatty liver disease);ko04931(Insulin resistance);ko04922(Glucagon signaling pathway);ko04921(Oxytocin signaling pathway);ko04920(Adipocytokine signaling pathway);ko04910(Insulin signaling pathway);ko04714(Thermogenesis);ko04710(Circadian rhythm);ko04530(Tight junction);ko04371(Apelin signaling pathway);ko0…
Pva014702	2137.68	231.983	4043.37	17.4296	4.12347	1.80021e-07	2.94177e-05	Superscaffold15	22562788	22573124	-	3123	Pva014702	K09489	4A0NS	O	sp|Q2TFN9|HSP74_CANLF Heat shock 70 kDa protein 4 OS=Canis lupus familiaris OX=9615 GN=HSPA4 PE=1 SV=1	XP_027010119.1 heat shock 70 kDa protein 4-like [Tachysurus fulvidraco]	ko05417(Lipid and atherosclerosis);ko04612(Antigen processing and presentation);ko04530(Tight junction)
Pva012371	2366.76	529.35	4204.17	7.94214	2.98953	1.84185e-07	2.98363e-05	Superscaffold13	6596945	6603703	+	1895	Pva012371	K00364	49RI9	F	sp|Q9P2T1|GMPR2_HUMAN GMP reductase 2 OS=Homo sapiens OX=9606 GN=GMPR2 PE=1 SV=1	XP_027034235.1 GMP reductase 2-like [Tachysurus fulvidraco]	ko00230(Purine metabolism)
Pva009297	661.019	1142.53	179.511	0.157118	-2.67008	1.8692e-07	3.00184e-05	Superscaffold9	21621182	21663697	+	2352	Pva009297	-	49SCJ	T	sp|Q969H4|CNKR1_HUMAN Connector enhancer of kinase suppressor of ras 1 OS=Homo sapiens OX=9606 GN=CNKSR1 PE=1 SV=1	XP_026998820.1 connector enhancer of kinase suppressor of ras 1 isoform X1 [Tachysurus fulvidraco]	-
Pva016106	599.565	58.8837	1140.25	19.3644	4.27533	1.97108e-07	3.1384e-05	Superscaffold17	15651618	15652202	-	585	Pva016106	K07945	49YUT	U	sp|P40617|ARL4A_HUMAN ADP-ribosylation factor-like protein 4A OS=Homo sapiens OX=9606 GN=ARL4A PE=1 SV=2	XP_027003988.1 ADP-ribosylation factor-like protein 4A [Tachysurus fulvidraco]	-
Pva000259	9353.84	16040.4	2667.28	0.166285	-2.58827	2.0401e-07	3.22077e-05	Superscaffold1	8017242	8044621	-	5487	Pva000259	K06826	49YY9	T	sp|P14543|NID1_HUMAN Nidogen-1 OS=Homo sapiens OX=9606 GN=NID1 PE=1 SV=3	XP_027018562.1 LOW QUALITY PROTEIN: nidogen-1 [Tachysurus fulvidraco]	-
Pva003453	294.143	511.002	77.2845	0.151241	-2.72508	2.4917e-07	3.90067e-05	Superscaffold3	26342403	26350885	+	2994	Pva003453	K00779	49QSG	G	sp|Q701R2|SIAT2_DANRE Beta-galactoside alpha-2,6-sialyltransferase 2 OS=Danio rerio OX=7955 GN=st6gal2 PE=2 SV=1	XP_026989443.1 beta-galactoside alpha-2,6-sialyltransferase 2-like [Tachysurus fulvidraco]	ko00514(Other types of O-glycan biosynthesis);ko00510(N-Glycan biosynthesis)
Pva002679	2527.71	4327.91	727.504	0.168096	-2.57264	2.51769e-07	3.9085e-05	Superscaffold2	33649043	33691131	+	1382	Pva002679	-	4A4IV	-	-	XP_036439528.1 uncharacterized protein LOC118816997 [Colossoma macropomum]	-
Pva021580	231.431	61.276	401.586	6.55372	2.71231	2.63565e-07	4.05782e-05	Superscaffold26	6850609	6857666	-	687	Pva021580	K10575	49U8V	O	sp|P62253|UB2G1_HUMAN Ubiquitin-conjugating enzyme E2 G1 OS=Homo sapiens OX=9606 GN=UBE2G1 PE=1 SV=3	XP_026778171.1 ubiquitin-conjugating enzyme E2 G1a [Pangasianodon hypophthalmus]	ko05022(Pathways of neurodegeneration - multiple diseases);ko05012(Parkinson disease);ko04141(Protein processing in endoplasmic reticulum);ko04120(Ubiquitin mediated proteolysis)
Pva009143	281.58	486.883	76.2777	0.156665	-2.67424	2.70849e-07	4.13578e-05	Superscaffold9	16039102	16053170	-	3225	Pva009143	-	4A2U1	CO	sp|Q8C0L0|TMX4_MOUSE Thioredoxin-related transmembrane protein 4 OS=Mus musculus OX=10090 GN=Tmx4 PE=1 SV=2	XP_027028259.1 thioredoxin-related transmembrane protein 4 [Tachysurus fulvidraco]	-
Pva005660	4844.55	43.7135	9645.38	220.65	7.78562	2.80527e-07	4.24874e-05	Superscaffold5	25176007	25179647	-	2123	Pva005660	K15789	49TNK	GM	sp|Q2KIR8|TDH_BOVIN L-threonine 3-dehydrogenase, mitochondrial OS=Bos taurus OX=9913 GN=TDH PE=2 SV=1	XP_027005567.1 L-threonine 3-dehydrogenase, mitochondrial-like [Tachysurus fulvidraco]	ko00260(Glycine, serine and threonine metabolism)
Pva007385	100.719	180.939	20.4997	0.113296	-3.14183	2.84945e-07	4.28084e-05	Superscaffold7	15230861	15231964	+	1104	Pva007385	K04153	4A1I0	T	sp|O08890|5HT1F_CAVPO 5-hydroxytryptamine receptor 1F OS=Cavia porcellus OX=10141 GN=HTR1F PE=3 SV=1	XP_027020513.1 5-hydroxytryptamine receptor 1F-like [Tachysurus fulvidraco]	ko04742(Taste transduction);ko04726(Serotonergic synapse);ko04080(Neuroactive ligand-receptor interaction);ko04024(cAMP signaling pathway)
Pva020047	142.428	34.7055	250.151	7.20782	2.84956	2.97273e-07	4.40448e-05	Superscaffold23	8864832	8871670	+	1580	Pva020047	-	49W9S	S	sp|Q568N3|TIDC1_DANRE Complex I assembly factor TIMMDC1, mitochondrial OS=Danio rerio OX=7955 GN=timmdc1 PE=2 SV=1	XP_027011795.1 complex I assembly factor TIMMDC1, mitochondrial [Tachysurus fulvidraco]	-
Pva000859	288.703	497.641	79.7656	0.160287	-2.64127	2.99145e-07	4.40448e-05	Superscaffold1	26126007	26131778	-	1071	Pva000859	K08824	4A2DX	T	sp|Q8CEQ0|CDKL1_MOUSE Cyclin-dependent kinase-like 1 OS=Mus musculus OX=10090 GN=Cdkl1 PE=2 SV=1	XP_027018484.1 cyclin-dependent kinase-like 1 isoform X2 [Tachysurus fulvidraco]	-
Pva015326	3758.48	366.866	7150.09	19.4897	4.28464	3.00268e-07	4.40448e-05	Superscaffold16	16681163	16704790	+	4128	Pva015326	K01648	49Z7F	C	sp|Q91V92|ACLY_MOUSE ATP-citrate synthase OS=Mus musculus OX=10090 GN=Acly PE=1 SV=1	XP_027016864.1 ATP-citrate synthase isoform X1 [Tachysurus fulvidraco]	ko00720(Carbon fixation pathways in prokaryotes);ko00020(Citrate cycle (TCA cycle))
Pva015224	150.134	28.7295	271.538	9.45152	3.24055	3.70319e-07	5.3655e-05	Superscaffold16	14090350	14098204	-	2740	Pva015224	K11067	49SRP	E	sp|E7FCP8|NAGS_DANRE N-acetylglutamate synthase, mitochondrial OS=Danio rerio OX=7955 GN=nags PE=1 SV=1	XP_026994961.1 N-acetylglutamate synthase, mitochondrial isoform X2 [Tachysurus fulvidraco]	ko00220(Arginine biosynthesis)
Pva003806	2003.71	3409.8	597.623	0.175266	-2.51238	3.71544e-07	5.3655e-05	Superscaffold4	400628	410747	+	1488	Pva003806	K17340	4A1ET	T	sp|Q5EA62|FBLN5_BOVIN Fibulin-5 OS=Bos taurus OX=9913 GN=FBLN5 PE=2 SV=1	XP_027022822.1 fibulin-5 [Tachysurus fulvidraco]	-
Pva009148	27.9683	52.8371	3.0994	0.0586596	-4.09149	3.79797e-07	5.44249e-05	Superscaffold9	16123900	16134659	+	1626	Pva009148	K05858	49WQX	I	sp|Q9QW07|PLCB4_RAT 1-phosphatidylinositol 4,5-bisphosphate phosphodiesterase beta-4 OS=Rattus norvegicus OX=10116 GN=Plcb4 PE=1 SV=2	XP_027028320.1 1-phosphatidylinositol 4,5-bisphosphate phosphodiesterase beta-4-like isoform X1 [Tachysurus fulvidraco]	ko05417(Lipid and atherosclerosis);ko05415(Diabetic cardiomyopathy);ko05200(Pathways in cancer);ko05163(Human cytomegalovirus infection);ko05146(Amoebiasis);ko05143(African trypanosomiasis);ko05142(Chagas disease);ko05131(Shigellosis);ko05022(Pathways of neurodegeneration - multiple diseases);ko05017(Spinocerebellar ataxia);ko05016(Huntington disease);ko05010(Alzheimer disease);ko04973(Carbohydra…
Pva015619	63.3346	12.1191	114.55	9.45206	3.24063	3.97614e-07	5.65432e-05	Superscaffold17	1644989	1649013	+	1017	Pva015619	K16729	49SR4	S	sp|Q7T3F7|CHRD1_DANRE Cysteine and histidine-rich domain-containing protein 1 OS=Danio rerio OX=7955 GN=chordc1 PE=2 SV=1	XP_026994623.1 cysteine and histidine-rich domain-containing protein 1-like [Tachysurus fulvidraco]	-
Pva017021	21.9384	42.0286	1.84817	0.0439742	-4.5072	4.10855e-07	5.76308e-05	Superscaffold18	18357875	18359065	+	1191	Pva017021	K19486	49XAW	K	sp|Q9UPG8|PLAL2_HUMAN Zinc finger protein PLAGL2 OS=Homo sapiens OX=9606 GN=PLAGL2 PE=1 SV=1	XP_026990344.1 zinc finger protein PLAGL2-like [Tachysurus fulvidraco]	-
Pva007389	1161.25	1984.58	337.922	0.170274	-2.55407	4.1145e-07	5.76308e-05	Superscaffold7	15271190	15296194	-	4128	Pva007389	K06084	49QS3	Z	sp|Q8WWI1|LMO7_HUMAN LIM domain only protein 7 OS=Homo sapiens OX=9606 GN=LMO7 PE=1 SV=3	XP_034160233.1 LIM domain only protein 7 isoform X6 [Pangasianodon hypophthalmus]	ko04520(Adherens junction)
Pva007127	77.7964	16.4776	139.115	8.44267	3.0777	4.18067e-07	5.78028e-05	Superscaffold7	7311599	7316822	+	1028	Pva007127	K19761	4A3T5	S	sp|Q66I06|GGACB_DANRE Gamma-glutamylaminecyclotransferase B OS=Danio rerio OX=7955 GN=ggact.2 PE=2 SV=1	XP_026999341.1 gamma-glutamylaminecyclotransferase isoform X1 [Tachysurus fulvidraco]	-
Pva003909	1783.94	336.943	3230.93	9.58894	3.26137	4.18883e-07	5.78028e-05	Superscaffold4	3335840	3342792	+	1872	Pva003909	K17610	49Y1A	T	sp|Q5ZM44|CHP1_CHICK Calcineurin B homologous protein 1 OS=Gallus gallus OX=9031 GN=CHP1 PE=1 SV=3	XP_026795216.1 calcineurin B homologous protein 1 [Pangasianodon hypophthalmus]	-
Pva012160	12552.9	471.007	24634.7	52.3022	5.7088	4.44255e-07	6.08531e-05	Superscaffold12	25323353	25342251	-	1849	Pva012160	K10203	4A0H2	I	sp|Q6PC64|ELOV6_DANRE Elongation of very long chain fatty acids protein 6 OS=Danio rerio OX=7955 GN=elovl6 PE=2 SV=1	TSO15241.1 Elongation of very long chain fatty acids protein 6 [Bagarius yarrelli]	ko01040(Biosynthesis of unsaturated fatty acids);ko00062(Fatty acid elongation)
Pva014504	768.158	217.363	1318.95	6.06797	2.60121	5.03423e-07	6.84545e-05	Superscaffold15	17575073	17584398	-	2919	Pva014504	K01277	49STF	O	sp|Q9NY33|DPP3_HUMAN Dipeptidyl peptidase 3 OS=Homo sapiens OX=9606 GN=DPP3 PE=1 SV=2	XP_027032578.1 dipeptidyl peptidase 3 [Tachysurus fulvidraco]	-
Pva007877	452.917	771.09	134.744	0.174745	-2.51668	5.38015e-07	7.26281e-05	Superscaffold8	2652347	2654592	-	690	Pva007877	K07127	4A3VB	I	sp|Q06S87|HIUH_DANRE 5-hydroxyisourate hydrolase OS=Danio rerio OX=7955 GN=urah PE=1 SV=1	XP_027015043.1 5-hydroxyisourate hydrolase-like isoform X1 [Tachysurus fulvidraco]	ko00230(Purine metabolism)
Pva002012	1893.24	3204.94	581.539	0.181451	-2.46235	5.63926e-07	7.55783e-05	Superscaffold2	14176076	14208841	-	4819	Pva002012	-	49RZR	M	sp|Q9NZM1|MYOF_HUMAN Myoferlin OS=Homo sapiens OX=9606 GN=MYOF PE=1 SV=1	XP_027033381.1 myoferlin-like isoform X4 [Tachysurus fulvidraco]	-
Pva009529	293.045	20.8419	565.248	27.1208	4.76133	5.87425e-07	7.81653e-05	Superscaffold10	532709	534147	-	777	Pva009529	-	4A49M	-	-	XP_026996130.1 uncharacterized protein LOC113638864 [Tachysurus fulvidraco]	-
Pva013279	6267.35	517.977	12016.7	23.1993	4.53601	6.37573e-07	8.36927e-05	Superscaffold14	5545066	5553040	-	3172	Pva013279	K14207	49RQX	E	sp|Q5SPB1|S38A2_DANRE Sodium-coupled neutral amino acid transporter 2 OS=Danio rerio OX=7955 GN=slc38a2 PE=3 SV=1	XP_027019699.1 LOW QUALITY PROTEIN: sodium-coupled neutral amino acid transporter 2-like [Tachysurus fulvidraco]	ko04974(Protein digestion and absorption);ko04727(GABAergic synapse);ko04724(Glutamatergic synapse)
Pva012352	144.097	250.213	37.9806	0.151793	-2.71982	6.3795e-07	8.36927e-05	Superscaffold13	6034656	6046548	-	1087	Pva012352	-	4A34N	S	sp|Q68FA2|CT027_XENTR UPF0687 protein C20orf27 homolog OS=Xenopus tropicalis OX=8364 PE=2 SV=1	XP_027034040.1 UPF0687 protein C20orf27 homolog [Tachysurus fulvidraco]	-
Pva005494	485.388	141.238	829.538	5.87332	2.55418	6.58793e-07	8.58227e-05	Superscaffold5	20617765	20631257	+	1318	Pva005494	K01082	4A14R	F	sp|Q3ZCK3|BPNT1_BOVIN 3&apos;(2&apos;),5&apos;-bisphosphate nucleotidase 1 OS=Bos taurus OX=9913 GN=BPNT1 PE=2 SV=1	XP_027022175.1 3&apos;(2&apos;),5&apos;-bisphosphate nucleotidase 1 [Tachysurus fulvidraco]	ko00920(Sulfur metabolism)
Pva019205	3576.01	1109.59	6042.43	5.44567	2.44511	7.09984e-07	9.18492e-05	Superscaffold22	1909351	1916487	+	2646	Pva019205	K04523	49SWQ	O	sp|Q9NRR5|UBQL4_HUMAN Ubiquilin-4 OS=Homo sapiens OX=9606 GN=UBQLN4 PE=1 SV=2	XP_027013467.1 ubiquilin-4 [Tachysurus fulvidraco]	ko05014(Amyotrophic lateral sclerosis);ko04141(Protein processing in endoplasmic reticulum)
Pva009901	18.1915	36.3829	0	0	-Inf	7.40123e-07	9.5088e-05	Superscaffold10	12680373	12695644	-	3846	Pva009901	K09313	49UH2	K	sp|O14529|CUX2_HUMAN Homeobox protein cut-like 2 OS=Homo sapiens OX=9606 GN=CUX2 PE=1 SV=4	XP_027023267.1 homeobox protein cut-like 2 isoform X2 [Tachysurus fulvidraco]	-
Pva007106	5361.07	757.292	9964.84	13.1585	3.71793	7.46828e-07	9.52922e-05	Superscaffold7	6698882	6717536	-	1499	Pva007106	K00031	4A202	C	sp|P41562|IDHC_RAT Isocitrate dehydrogenase [NADP] cytoplasmic OS=Rattus norvegicus OX=10116 GN=Idh1 PE=1 SV=1	XP_026999411.1 isocitrate dehydrogenase [NADP] cytoplasmic isoform X1 [Tachysurus fulvidraco]	ko05230(Central carbon metabolism in cancer);ko04146(Peroxisome);ko00720(Carbon fixation pathways in prokaryotes);ko00480(Glutathione metabolism);ko00020(Citrate cycle (TCA cycle))
Pva016528	1481.11	2764.77	197.444	0.0714141	-3.80765	7.54952e-07	9.56638e-05	Superscaffold18	4048587	4066728	+	4159	Pva016528	K01594	49YIQ	E	sp|Q9Y600|CSAD_HUMAN Cysteine sulfinic acid decarboxylase OS=Homo sapiens OX=9606 GN=CSAD PE=1 SV=2	XP_027000310.1 cysteine sulfinic acid decarboxylase-like [Tachysurus fulvidraco]	-
Pva013947	32.1435	64.2869	0	0	-Inf	7.60011e-07	9.56638e-05	Superscaffold15	1795754	1805706	+	2046	Pva013947	K13807	4A0F8	T	sp|O14830|PPE2_HUMAN Serine/threonine-protein phosphatase with EF-hands 2 OS=Homo sapiens OX=9606 GN=PPEF2 PE=1 SV=2	XP_027014564.1 serine/threonine-protein phosphatase with EF-hands 2 [Tachysurus fulvidraco]	ko04745(Phototransduction - fly)
Pva008910	45.4432	82.4135	8.47284	0.102809	-3.28196	7.65447e-07	9.57015e-05	Superscaffold9	11167553	11174029	-	1269	Pva008910	K17398	49VDF	S	sp|Q9Y6K1|DNM3A_HUMAN DNA (cytosine-5)-methyltransferase 3A OS=Homo sapiens OX=9606 GN=DNMT3A PE=1 SV=4	XP_027028586.1 DNA (cytosine-5)-methyltransferase 3A-like isoform X3 [Tachysurus fulvidraco]	ko05206(MicroRNAs in cancer);ko00270(Cysteine and methionine metabolism)
Pva021789	1467.14	448.155	2486.13	5.54747	2.47183	7.78745e-07	9.6715e-05	Superscaffold26	13377433	13383286	-	1481	Pva021789	K11160	49W5E	I	sp|Q96PD7|DGAT2_HUMAN Diacylglycerol O-acyltransferase 2 OS=Homo sapiens OX=9606 GN=DGAT2 PE=1 SV=2	XP_027000014.1 diacylglycerol O-acyltransferase 2-like [Tachysurus fulvidraco]	ko04975(Fat digestion and absorption);ko00561(Glycerolipid metabolism)
Pva005206	109.847	192.487	27.2068	0.141343	-2.82272	7.95308e-07	9.81178e-05	Superscaffold5	12146091	12169574	+	3408	Pva005206	K06062	49RDU	BK	sp|Q1LUC3|KAT2B_DANRE Histone acetyltransferase KAT2B OS=Danio rerio OX=7955 GN=kat2b PE=2 SV=1	XP_027013214.1 histone acetyltransferase KAT2B isoform X1 [Tachysurus fulvidraco]	ko05203(Viral carcinogenesis);ko05166(Human T-cell leukemia virus 1 infection);ko04919(Thyroid hormone signaling pathway);ko04330(Notch signaling pathway)
Pva006004	491.021	833.501	148.541	0.178214	-2.48832	8.13196e-07	9.96647e-05	Superscaffold6	6570038	6571792	-	1755	Pva006004	K02375	49VAY	T	sp|O93274|FZD8_XENLA Frizzled-8 OS=Xenopus laevis OX=8355 GN=fzd8 PE=1 SV=1	XP_027005731.1 LOW QUALITY PROTEIN: frizzled-8-like [Tachysurus fulvidraco]	ko05226(Gastric cancer);ko05225(Hepatocellular carcinoma);ko05224(Breast cancer);ko05217(Basal cell carcinoma);ko05205(Proteoglycans in cancer);ko05200(Pathways in cancer);ko05165(Human papillomavirus infection);ko05022(Pathways of neurodegeneration - multiple diseases);ko05010(Alzheimer disease);ko04934(Cushing syndrome);ko04916(Melanogenesis);ko04550(Signaling pathways regulating pluripotency o…
Pva013945	99.9236	186.995	12.8522	0.0687303	-3.86291	8.20308e-07	9.98792e-05	Superscaffold15	1785114	1786531	-	1214	Pva013945	K15184	4A4T7	-	-	KAB5549310.1 hypothetical protein PHYPO_G00065900 [Pangasianodon hypophthalmus]	ko05202(Transcriptional misregulation in cancer)
Pva015337	178.448	306.809	50.0879	0.163254	-2.61481	8.44838e-07	0.000102168	Superscaffold16	16791639	16792804	-	360	Pva015337	-	4A341	S	sp|Q6NWI4|YPEL3_DANRE Protein yippee-like 3 OS=Danio rerio OX=7955 GN=ypel3 PE=3 SV=1	XP_027016980.1 protein yippee-like 3 isoform X1 [Tachysurus fulvidraco]	-
Pva003160	139.467	35.2763	243.657	6.9071	2.78808	8.50073e-07	0.000102168	Superscaffold3	15957106	15958866	+	633	Pva003160	K13350	49UPD	U	sp|A5PJL1|PXMP4_BOVIN Peroxisomal membrane protein 4 OS=Bos taurus OX=9913 GN=PXMP4 PE=2 SV=1	XP_027002138.1 peroxisomal membrane protein 4 [Tachysurus fulvidraco]	ko04146(Peroxisome)
Pva016479	248.595	428.848	68.3429	0.159364	-2.6496	8.75195e-07	0.000104513	Superscaffold18	3087944	3155555	-	3735	Pva016479	K08824	49YAI	T	sp|O76039|CDKL5_HUMAN Cyclin-dependent kinase-like 5 OS=Homo sapiens OX=9606 GN=CDKL5 PE=1 SV=2	XP_027000637.1 cyclin-dependent kinase-like 5 isoform X1 [Tachysurus fulvidraco]	-
Pva021545	226.191	388.72	63.6615	0.163772	-2.61024	8.81308e-07	0.000104572	Superscaffold26	5473039	5557988	+	6189	Pva021545	K19922	4A1UV	T	sp|Q7TNF8|RIMB1_MOUSE Peripheral-type benzodiazepine receptor-associated protein 1 OS=Mus musculus OX=10090 GN=Tspoap1 PE=2 SV=2	XP_026988656.1 RIMS-binding protein 2-like isoform X8 [Tachysurus fulvidraco]	-
Pva012870	30.9952	57.713	4.27735	0.0741142	-3.75411	9.26425e-07	0.00010923	Superscaffold13	21497923	21505204	-	776	Pva012870	-	4A50B	S	-	KAF7705830.1 hypothetical protein HF521_019084 [Silurus meridionalis]	-
Pva006963	134.335	233.045	35.6245	0.152865	-2.70967	9.91099e-07	0.000116121	Superscaffold7	865910	887139	+	810	Pva006963	-	49Q20	Z	-	XP_027001169.1 leucine-rich repeat and calponin homology domain-containing protein 1 isoform X2 [Tachysurus fulvidraco]	-
Pva013112	362.051	104.308	619.795	5.94198	2.57094	1.00487e-06	0.000116999	Superscaffold14	758809	766048	-	2071	Pva013112	-	49UT7	G	sp|Q91WM2|HDHD5_MOUSE Haloacid dehalogenase-like hydrolase domain-containing 5 OS=Mus musculus OX=10090 GN=Hdhd5 PE=1 SV=1	XP_026996708.1 haloacid dehalogenase-like hydrolase domain-containing 5 [Tachysurus fulvidraco]	-
Pva004027	1400.44	348.129	2452.75	7.04553	2.81671	1.03521e-06	0.0001186	Superscaffold4	7223301	7273534	-	1965	Pva004027	-	49U1E	IQ	sp|Q9DBS4|ACOXL_MOUSE Acyl-coenzyme A oxidase-like protein OS=Mus musculus OX=10090 GN=Acoxl PE=1 SV=1	XP_027021565.1 acyl-coenzyme A oxidase-like protein isoform X1 [Tachysurus fulvidraco]	-
Pva011138	1406.18	2366.47	445.887	0.188419	-2.40798	1.03539e-06	0.0001186	Superscaffold11	21041960	21065214	+	5922	Pva011138	K14676	4A6CF	I	sp|A2AJ88|PLPL7_MOUSE Patatin-like phospholipase domain-containing protein 7 OS=Mus musculus OX=10090 GN=Pnpla7 PE=1 SV=1	XP_027018764.1 patatin-like phospholipase domain-containing protein 7 [Tachysurus fulvidraco]	ko00564(Glycerophospholipid metabolism)
Pva007145	134.36	35.6306	233.089	6.54184	2.7097	1.03995e-06	0.0001186	Superscaffold7	7844643	7851827	+	2024	Pva007145	K14395	49SX2	I	sp|Q9NPH0|PPA6_HUMAN Lysophosphatidic acid phosphatase type 6 OS=Homo sapiens OX=9606 GN=ACP6 PE=1 SV=3	XP_026999414.1 lysophosphatidic acid phosphatase type 6 [Tachysurus fulvidraco]	-
Pva000245	200.938	55.0953	346.781	6.2942	2.65402	1.0441e-06	0.0001186	Superscaffold1	7723063	7727059	-	1005	Pva000245	K17963	49SFW	A	sp|Q5VV67|PPRC1_HUMAN Peroxisome proliferator-activated receptor gamma coactivator-related protein 1 OS=Homo sapiens OX=9606 GN=PPRC1 PE=1 SV=1	XP_027018725.1 peroxisome proliferator-activated receptor gamma coactivator-related protein 1-like [Tachysurus fulvidraco]	-
Pva004130	239.45	408.838	70.0628	0.17137	-2.54481	1.07623e-06	0.000121509	Superscaffold4	11072992	11074599	-	312	Pva004130	-	-	-	-	-	-
Pva016116	84.9899	152.59	17.3895	0.113962	-3.13337	1.09379e-06	0.000122748	Superscaffold17	15848847	15857597	+	1800	Pva016116	K06771	49ZDI	T	sp|P07722|MAG_RAT Myelin-associated glycoprotein OS=Rattus norvegicus OX=10116 GN=Mag PE=1 SV=1	XP_027003584.1 myelin-associated glycoprotein-like isoform X1 [Tachysurus fulvidraco]	ko04514(Cell adhesion molecules)
Pva021412	31.3599	61.3831	1.33677	0.0217775	-5.52102	1.13831e-06	0.000126784	Superscaffold26	2346149	2387981	-	1272	Pva021412	K06765	49RFP	T	sp|P43146|DCC_HUMAN Netrin receptor DCC OS=Homo sapiens OX=9606 GN=DCC PE=1 SV=2	XP_026777685.2 netrin receptor DCC isoform X2 [Pangasianodon hypophthalmus]	ko05210(Colorectal cancer);ko05200(Pathways in cancer);ko04360(Axon guidance)
Pva021728	377.646	639.936	115.357	0.180263	-2.47182	1.14336e-06	0.000126784	Superscaffold26	11558831	11692341	-	5131	Pva021728	K19917	4GMRA	U	sp|P47708|RP3A_MOUSE Rabphilin-3A OS=Mus musculus OX=10090 GN=Rph3a PE=1 SV=2	KAF7688816.1 hypothetical protein HF521_013623 [Silurus meridionalis]	-
Pva004158	643.614	183.502	1103.73	6.01479	2.58852	1.18799e-06	0.000130953	Superscaffold4	11593680	11596546	+	1407	Pva004158	K03259	4A190	J	sp|Q9DFS6|IF4EA_DANRE Eukaryotic translation initiation factor 4E-1A OS=Danio rerio OX=7955 GN=eif4e1a PE=1 SV=1	XP_027005872.1 eukaryotic translation initiation factor 4E-1A-like [Tachysurus fulvidraco]	ko04910(Insulin signaling pathway);ko04211(Longevity regulating pathway);ko04151(PI3K-Akt signaling pathway);ko04150(mTOR signaling pathway);ko04066(HIF-1 signaling pathway);ko01521(EGFR tyrosine kinase inhibitor resistance)
Pva015661	34.4873	63.7155	5.25914	0.082541	-3.59875	1.2165e-06	0.000133307	Superscaffold17	2492032	2496791	-	1781	Pva015661	-	-	-	-	XP_026994508.1 T-cell surface glycoprotein CD3 epsilon chain [Tachysurus fulvidraco]	-
Pva003064	160.639	2.48978	318.788	128.039	7.00043	1.22635e-06	0.000133601	Superscaffold3	13617162	13628410	-	1766	Pva003064	K01915	49SBI	E	sp|P15103|GLNA_BOVIN Glutamine synthetase OS=Bos taurus OX=9913 GN=GLUL PE=2 SV=4	XP_027002690.1 glutamine synthetase-like [Tachysurus fulvidraco]	ko04727(GABAergic synapse);ko04724(Glutamatergic synapse);ko04217(Necroptosis);ko02020(Two-component system);ko00910(Nitrogen metabolism);ko00630(Glyoxylate and dicarboxylate metabolism);ko00250(Alanine, aspartate and glutamate metabolism);ko00220(Arginine biosynthesis)
Pva020371	46.8789	84.4645	9.29341	0.110027	-3.18406	1.26427e-06	0.000136931	Superscaffold24	1639022	1645977	+	1533	Pva020371	K05075	4A3SG	T	sp|Q9HBE5|IL21R_HUMAN Interleukin-21 receptor OS=Homo sapiens OX=9606 GN=IL21R PE=1 SV=1	XP_026785405.1 interleukin 21 receptor, tandem duplicate 1 isoform X1 [Pangasianodon hypophthalmus]	ko05321(Inflammatory bowel disease);ko04659(Th17 cell differentiation);ko04630(JAK-STAT signaling pathway);ko04060(Cytokine-cytokine receptor interaction)
Pva001547	290.309	494.567	86.0502	0.173991	-2.52292	1.30491e-06	0.000140515	Superscaffold2	1034367	1070042	+	1486	Pva001547	K04433	49U62	T	sp|Q9DGE0|MP2K6_DANRE Dual specificity mitogen-activated protein kinase kinase 6 OS=Danio rerio OX=7955 GN=map2k6 PE=1 SV=2	XP_027016242.1 dual specificity mitogen-activated protein kinase kinase 6 isoform X3 [Tachysurus fulvidraco]	ko05418(Fluid shear stress and atherosclerosis);ko05417(Lipid and atherosclerosis);ko05235(PD-L1 expression and PD-1 checkpoint pathway in cancer);ko05170(Human immunodeficiency virus 1 infection);ko05169(Epstein-Barr virus infection);ko05167(Kaposi sarcoma-associated herpesvirus infection);ko05163(Human cytomegalovirus infection);ko05161(Hepatitis B);ko05145(Toxoplasmosis);ko05135(Yersinia infec…
Pva003172	2295.54	727.513	3863.57	5.31065	2.40889	1.33261e-06	0.000142673	Superscaffold3	16589332	16601372	+	3499	Pva003172	K00384	4A28S	O	sp|Q86VQ6|TRXR3_HUMAN Thioredoxin reductase 3 OS=Homo sapiens OX=9606 GN=TXNRD3 PE=1 SV=4	XP_027002866.1 thioredoxin reductase 3 [Tachysurus fulvidraco]	ko00450(Selenocompound metabolism)
Pva021885	1021.32	1960.66	81.9671	0.0418057	-4.58015	1.44427e-06	0.000153744	Superscaffold26	15053435	15117876	-	7391	Pva021885	-	49SZH	T	sp|Q9WTS4|TEN1_MOUSE Teneurin-1 OS=Mus musculus OX=10090 GN=Tenm1 PE=1 SV=1	XP_027019525.1 LOW QUALITY PROTEIN: teneurin-1-like [Tachysurus fulvidraco]	-
Pva012266	30.3859	56.2818	4.49	0.0797771	-3.64788	1.49269e-06	0.000157996	Superscaffold13	2507371	2521314	+	1386	Pva012266	K09445	49TJP	S	sp|Q64287|IRF4_MOUSE Interferon regulatory factor 4 OS=Mus musculus OX=10090 GN=Irf4 PE=1 SV=1	XP_027032856.1 interferon regulatory factor 4-like [Tachysurus fulvidraco]	ko04659(Th17 cell differentiation)
Pva019511	297.425	527.202	67.6489	0.128317	-2.96222	1.52144e-06	0.000159958	Superscaffold22	13378919	13437821	-	2958	Pva019511	K07380	49UV5	T	sp|Q9CPW0|CNTP2_MOUSE Contactin-associated protein-like 2 OS=Mus musculus OX=10090 GN=Cntnap2 PE=1 SV=2	XP_026793988.2 contactin-associated protein-like 2 [Pangasianodon hypophthalmus]	ko04514(Cell adhesion molecules)
Pva012495	172.745	295.944	49.5453	0.167415	-2.5785	1.53645e-06	0.000159958	Superscaffold13	10957500	11037157	+	4524	Pva012495	K18440	49ZQH	T	sp|Q8WZ64|ARAP2_HUMAN Arf-GAP with Rho-GAP domain, ANK repeat and PH domain-containing protein 2 OS=Homo sapiens OX=9606 GN=ARAP2 PE=1 SV=3	XP_026990174.1 LOW QUALITY PROTEIN: arf-GAP with Rho-GAP domain, ANK repeat and PH domain-containing protein 2 [Tachysurus fulvidraco]	ko04144(Endocytosis)
Pva002520	41.5552	75.0077	8.10265	0.108024	-3.21057	1.53698e-06	0.000159958	Superscaffold2	28437031	28447048	+	3132	Pva002520	K14426	4A1KR	P	sp|P55017|S12A3_HUMAN Solute carrier family 12 member 3 OS=Homo sapiens OX=9606 GN=SLC12A3 PE=1 SV=3	XP_027030163.1 solute carrier family 12 member 3-like [Tachysurus fulvidraco]	-
Pva000783	317.719	540.175	95.263	0.176356	-2.50344	1.59351e-06	0.00016492	Superscaffold1	23472130	23476684	-	1261	Pva000783	-	4A503	-	-	XP_030592103.1 uncharacterized protein LOC115784866 isoform X6 [Archocentrus centrarchus]	-
Pva004530	1548.29	487.201	2609.37	5.35585	2.42112	1.65442e-06	0.000170277	Superscaffold4	21249143	21258027	-	4156	Pva004530	K00844	49TQ3	G	sp|Q2TB90|HKDC1_HUMAN Hexokinase HKDC1 OS=Homo sapiens OX=9606 GN=HKDC1 PE=1 SV=3	XP_027030734.1 LOW QUALITY PROTEIN: putative hexokinase HKDC1 [Tachysurus fulvidraco]	ko05230(Central carbon metabolism in cancer);ko05131(Shigellosis);ko04973(Carbohydrate digestion and absorption);ko04930(Type II diabetes mellitus);ko04910(Insulin signaling pathway);ko04066(HIF-1 signaling pathway);ko00524(Neomycin, kanamycin and gentamicin biosynthesis);ko00521(Streptomycin biosynthesis);ko00520(Amino sugar and nucleotide sugar metabolism);ko00500(Starch and sucrose metabolism)…
Pva018475	61.5878	14.4872	108.688	7.50234	2.90734	1.68803e-06	0.000172782	Superscaffold20	16736518	16738289	-	615	Pva018475	K17782	4A3BY	S	sp|Q6DEI8|MIA40_DANRE Mitochondrial intermembrane space import and assembly protein 40 OS=Danio rerio OX=7955 GN=chchd4 PE=2 SV=1	XP_027011588.1 mitochondrial intermembrane space import and assembly protein 40 [Tachysurus fulvidraco]	-
Pva011735	56.1065	99.943	12.2699	0.122769	-3.02598	1.70394e-06	0.000173458	Superscaffold12	11707896	11723329	+	1467	Pva011735	-	4A5HV	S	sp|Q8CFV2|F149A_MOUSE Protein FAM149A OS=Mus musculus OX=10090 GN=Fam149a PE=2 SV=1	XP_026990858.1 LOW QUALITY PROTEIN: protein FAM149A [Tachysurus fulvidraco]	-
Pva001074	11004.8	18468.5	3541.05	0.191734	-2.38282	1.71702e-06	0.000173839	Superscaffold1	31876200	31889411	-	2009	Pva001074	K06943	49PZ6	S	sp|Q9BZE4|GTPB4_HUMAN GTP-binding protein 4 OS=Homo sapiens OX=9606 GN=GTPBP4 PE=1 SV=3	XP_026993671.1 nucleolar GTP-binding protein 1 [Tachysurus fulvidraco]	ko03008(Ribosome biogenesis in eukaryotes)
Pva011129	100.025	173.28	26.7702	0.154491	-2.69441	1.7292e-06	0.000174125	Superscaffold11	20897860	20906025	+	798	Pva011129	-	49YPF	T	sp|Q7SXB3|P3IP1_DANRE Phosphoinositide-3-kinase-interacting protein 1 OS=Danio rerio OX=7955 GN=pik3ip1 PE=2 SV=1	XP_027018834.1 phosphoinositide-3-kinase-interacting protein 1 [Tachysurus fulvidraco]	-
Pva012884	48.2051	85.9743	10.4359	0.121384	-3.04235	1.81687e-06	0.00018197	Superscaffold13	21850440	21931572	+	4671	Pva012884	K06814	49XPC	S	sp|Q6PFX6|CAD24_MOUSE Cadherin-24 OS=Mus musculus OX=10090 GN=Cdh24 PE=2 SV=1	XP_026792768.2 uncharacterized protein LOC113540461 isoform X1 [Pangasianodon hypophthalmus]	-
Pva014075	2185.81	595.377	3776.24	6.34261	2.66508	1.9e-06	0.000189279	Superscaffold15	6431509	6444974	+	1440	Pva014075	K01893	49WUX	J	sp|Q8BP47|SYNC_MOUSE Asparagine--tRNA ligase, cytoplasmic OS=Mus musculus OX=10090 GN=NARS1 PE=1 SV=2	XP_026988852.1 LOW QUALITY PROTEIN: asparagine--tRNA ligase, cytoplasmic [Tachysurus fulvidraco]	ko00970(Aminoacyl-tRNA biosynthesis)
Pva006143	111.966	29.2966	194.636	6.64362	2.73197	1.94693e-06	0.000192004	Superscaffold6	13229844	13233521	-	1889	Pva006143	K14620	49VXQ	S	sp|Q6GMG6|S5A3B_DANRE Solute carrier family 52, riboflavin transporter, member 3-B OS=Danio rerio OX=7955 GN=slc52a3b PE=2 SV=1	XP_027004744.1 solute carrier family 52, riboflavin transporter, member 3-B-like [Tachysurus fulvidraco]	ko04977(Vitamin digestion and absorption)
Pva018055	1639.45	2752.86	526.034	0.191086	-2.3877	1.94797e-06	0.000192004	Superscaffold20	1933236	1953615	-	6161	Pva018055	K02633	49XPK	T	sp|P56645|PER3_HUMAN Period circadian protein homolog 3 OS=Homo sapiens OX=9606 GN=PER3 PE=1 SV=4	QFZ96022.1 period 3 protein [Tachysurus vachellii]	ko05221(Acute myeloid leukemia);ko05202(Transcriptional misregulation in cancer);ko04713(Circadian entrainment);ko04711(Circadian rhythm - fly);ko04710(Circadian rhythm)
Pva015376	110.25	28.9473	191.553	6.6173	2.72624	1.97736e-06	0.000193875	Superscaffold16	18722531	18724881	+	618	Pva015376	-	49U54	S	sp|Q6PFL6|CCD43_DANRE Coiled-coil domain-containing protein 43 OS=Danio rerio OX=7955 GN=ccdc43 PE=2 SV=1	XP_027016969.1 coiled-coil domain-containing protein 43 [Tachysurus fulvidraco]	-
Pva016063	491.833	153.748	829.917	5.39791	2.4324	2.06053e-06	0.000200238	Superscaffold17	14487806	14509354	+	4951	Pva016063	K01410	4A0EH	O	sp|Q99797|MIPEP_HUMAN Mitochondrial intermediate peptidase OS=Homo sapiens OX=9606 GN=MIPEP PE=1 SV=2	XP_027003593.1 mitochondrial intermediate peptidase [Tachysurus fulvidraco]	-
Pva015860	167.814	46.9698	288.659	6.14562	2.61956	2.06376e-06	0.000200238	Superscaffold17	9426172	9450086	+	1071	Pva015860	K17496	49RCT	K	sp|Q6NWD4|TIM50_DANRE Mitochondrial import inner membrane translocase subunit TIM50 OS=Danio rerio OX=7955 GN=timm50 PE=2 SV=2	XP_027031070.1 mitochondrial import inner membrane translocase subunit TIM50 isoform X2 [Tachysurus fulvidraco]	-
Pva000482	523.225	880.743	165.706	0.188144	-2.41009	2.12733e-06	0.000205337	Superscaffold1	15982364	15988893	-	1602	Pva000482	K00681	49QNM	E	sp|O05218|YWRD_BACSU Glutathione hydrolase-like YwrD proenzyme OS=Bacillus subtilis (strain 168) OX=224308 GN=ywrD PE=1 SV=1	XP_027025818.1 uncharacterized protein LOC113657872 [Tachysurus fulvidraco]	ko00480(Glutathione metabolism);ko00460(Cyanoamino acid metabolism);ko00430(Taurine and hypotaurine metabolism)
Pva010198	306.204	517.943	94.4645	0.182384	-2.45495	2.15093e-06	0.000205863	Superscaffold10	20443433	20470112	+	4023	Pva010198	K01054	4A1GG	I	sp|Q8R431|MGLL_RAT Monoglyceride lipase OS=Rattus norvegicus OX=10116 GN=Mgll PE=1 SV=1	XP_026776051.1 monoglyceride lipase isoform X1 [Pangasianodon hypophthalmus]	ko04923(Regulation of lipolysis in adipocytes);ko04723(Retrograde endocannabinoid signaling);ko04714(Thermogenesis);ko00561(Glycerolipid metabolism)
Pva008086	268.975	79.3567	458.594	5.77889	2.53079	2.15489e-06	0.000205863	Superscaffold8	11831618	11859444	-	2664	Pva008086	K00031	49TRR	C	sp|Q04467|IDHP_BOVIN Isocitrate dehydrogenase [NADP], mitochondrial OS=Bos taurus OX=9913 GN=IDH2 PE=1 SV=2	XP_027030607.1 isocitrate dehydrogenase [NADP], mitochondrial isoform X4 [Tachysurus fulvidraco]	ko05230(Central carbon metabolism in cancer);ko04146(Peroxisome);ko00720(Carbon fixation pathways in prokaryotes);ko00480(Glutathione metabolism);ko00020(Citrate cycle (TCA cycle))
Pva020576	79.5456	139.358	19.7328	0.141597	-2.82013	2.2502e-06	0.000213873	Superscaffold24	7447742	7456412	-	2844	Pva020576	-	49R4A	S	sp|Q5ZI04|CYRIA_CHICK CYFIP-related Rac1 interactor A OS=Gallus gallus OX=9031 GN=CYRIA PE=2 SV=1	XP_017310561.1 PREDICTED: protein FAM49A-like isoform X1 [Ictalurus punctatus]	-
Pva006195	933.858	1617.99	249.723	0.154341	-2.6958	2.31902e-06	0.000219294	Superscaffold6	14859509	14866764	+	1521	Pva006195	-	49TT3	K	sp|P23881|TCEA3_MOUSE Transcription elongation factor A protein 3 OS=Mus musculus OX=10090 GN=Tcea3 PE=1 SV=3	XP_027005143.1 transcription elongation factor A protein 3-like isoform X1 [Tachysurus fulvidraco]	-
Pva018135	30.2865	55.3981	5.17488	0.0934126	-3.42024	2.36074e-06	0.000222113	Superscaffold20	4634683	4635544	+	756	Pva018135	K06055	4A3DU	K	sp|Q03062|HES5_RAT Transcription factor HES-5 OS=Rattus norvegicus OX=10116 GN=Hes5 PE=2 SV=1	XP_027023602.1 LOW QUALITY PROTEIN: transcription factor HES-5-like [Tachysurus fulvidraco]	ko05224(Breast cancer);ko05200(Pathways in cancer);ko05165(Human papillomavirus infection);ko04330(Notch signaling pathway)
Pva020454	17.4588	33.5808	1.33677	0.0398075	-4.65082	2.3954e-06	0.000223219	Superscaffold24	4417532	4422444	+	1137	Pva020454	-	49WVN	T	sp|Q8R2V5|ADAP2_MOUSE Arf-GAP with dual PH domain-containing protein 2 OS=Mus musculus OX=10090 GN=Adap2 PE=1 SV=1	XP_027004247.1 arf-GAP with dual PH domain-containing protein 2-like isoform X1 [Tachysurus fulvidraco]	-
Pva009976	63.1668	111.282	15.0511	0.135252	-2.88628	2.39931e-06	0.000223219	Superscaffold10	14787097	14789901	-	2343	Pva009976	-	49S4A	S	sp|Q5RBP9|MPEG1_PONAB Macrophage-expressed gene 1 protein OS=Pongo abelii OX=9601 GN=MPEG1 PE=2 SV=1	XP_027023264.1 macrophage-expressed gene 1 protein-like [Tachysurus fulvidraco]	-
Pva004905	53.8845	4.99938	102.77	20.5565	4.36152	2.40845e-06	0.000223219	Superscaffold5	2447269	2450972	-	1296	Pva004905	K03024	4A6CS	K	sp|Q1RMR0|RPC7L_BOVIN DNA-directed RNA polymerase III subunit RPC7-like OS=Bos taurus OX=9913 GN=POLR3GL PE=2 SV=1	XP_027033753.1 DNA-directed RNA polymerase III subunit RPC7-like [Tachysurus fulvidraco]	ko04623(Cytosolic DNA-sensing pathway);ko03020(RNA polymerase)
Pva000415	912.248	293.998	1530.5	5.20582	2.38012	2.50072e-06	0.000230623	Superscaffold1	13271547	13283695	-	3236	Pva000415	K08675	49S1I	O	sp|Q8CGK3|LONM_MOUSE Lon protease homolog, mitochondrial OS=Mus musculus OX=10090 GN=Lonp1 PE=1 SV=2	XP_027015315.1 LOW QUALITY PROTEIN: lon protease homolog, mitochondrial [Tachysurus fulvidraco]	-
Pva004431	443.991	744.661	143.322	0.192466	-2.37733	2.57527e-06	0.000236328	Superscaffold4	18536204	18543611	+	3367	Pva004431	K16764	4A2A4	S	sp|Q8C0D9|CEP68_MOUSE Centrosomal protein of 68 kDa OS=Mus musculus OX=10090 GN=Cep68 PE=1 SV=2	XP_027030802.1 centrosomal protein of 68 kDa [Tachysurus fulvidraco]	-
Pva011300	557.336	176.496	938.176	5.31557	2.41022	2.61835e-06	0.000239047	Superscaffold11	26353531	26358986	+	1169	Pva011300	-	49WW7	S	sp|Q8BXV2|BRI3B_MOUSE BRI3-binding protein OS=Mus musculus OX=10090 GN=Bri3bp PE=1 SV=1	XP_026999109.1 BRI3-binding protein [Tachysurus fulvidraco]	-
Pva003466	364.613	615.742	113.485	0.184306	-2.43983	2.63056e-06	0.000239047	Superscaffold3	26961888	26968645	+	2839	Pva003466	K15593	49W2J	K	sp|Q9CXC9|ETV5_MOUSE ETS translocation variant 5 OS=Mus musculus OX=10090 GN=Etv5 PE=2 SV=1	XP_026989472.1 ETS translocation variant 5-like isoform X1 [Tachysurus fulvidraco]	ko05215(Prostate cancer);ko05202(Transcriptional misregulation in cancer)
Pva009701	370.309	68.4121	672.205	9.82583	3.29658	2.64435e-06	0.000239134	Superscaffold10	5429862	5433260	+	1935	Pva009701	K00861	4A36H	H	sp|Q8CFV9|RIFK_MOUSE Riboflavin kinase OS=Mus musculus OX=10090 GN=Rfk PE=1 SV=2	XP_027023272.1 riboflavin kinase [Tachysurus fulvidraco]	ko00740(Riboflavin metabolism)
Pva004131	772.756	1291.59	253.923	0.196597	-2.34668	2.72715e-06	0.00024543	Superscaffold4	11076652	11142774	-	1394	Pva004131	K04456	49YMQ	T	sp|Q9Y243|AKT3_HUMAN RAC-gamma serine/threonine-protein kinase OS=Homo sapiens OX=9606 GN=AKT3 PE=1 SV=1	XP_027005944.1 RAC-gamma serine/threonine-protein kinase [Tachysurus fulvidraco]	ko05418(Fluid shear stress and atherosclerosis);ko05417(Lipid and atherosclerosis);ko05415(Diabetic cardiomyopathy);ko05235(PD-L1 expression and PD-1 checkpoint pathway in cancer);ko05231(Choline metabolism in cancer);ko05230(Central carbon metabolism in cancer);ko05226(Gastric cancer);ko05225(Hepatocellular carcinoma);ko05224(Breast cancer);ko05223(Non-small cell lung cancer);ko05222(Small cell …
Pva003443	78.9663	20.5721	137.36	6.67702	2.7392	2.88371e-06	0.000258272	Superscaffold3	25992585	25997224	+	1308	Pva003443	K14610	49WPE	H	sp|O60779|S19A2_HUMAN Thiamine transporter 1 OS=Homo sapiens OX=9606 GN=SLC19A2 PE=1 SV=2	XP_026989459.1 LOW QUALITY PROTEIN: thiamine transporter 1-like [Tachysurus fulvidraco]	ko04977(Vitamin digestion and absorption)
Pva004068	4239.72	987.674	7491.77	7.58526	2.9232	3.01886e-06	0.000269083	Superscaffold4	9078873	9087660	+	1791	Pva004068	-	49XMZ	J	sp|Q803F5|APMAP_DANRE Adipocyte plasma membrane-associated protein OS=Danio rerio OX=7955 GN=apmap PE=2 SV=1	XP_027006018.1 LOW QUALITY PROTEIN: adipocyte plasma membrane-associated protein [Tachysurus fulvidraco]	-
Pva019460	964.708	1596.29	333.124	0.208687	-2.26059	3.05958e-06	0.000271414	Superscaffold22	11194566	11196878	+	738	Pva019460	K01061	49V8T	Q	sp|Q5XH09|CMBL_XENLA Carboxymethylenebutenolidase homolog OS=Xenopus laevis OX=8355 GN=cmbl PE=2 SV=1	XP_027029765.1 carboxymethylenebutenolidase homolog [Tachysurus fulvidraco]	ko00623(Toluene degradation);ko00364(Fluorobenzoate degradation);ko00361(Chlorocyclohexane and chlorobenzene degradation)
Pva015573	34.7118	63.3397	6.08395	0.0960527	-3.38003	3.17484e-06	0.000280304	Superscaffold17	677334	703475	+	1734	Pva015573	-	34TCW	T	sp|Q8C088|EGFEM_MOUSE EGF-like and EMI domain-containing protein 1 OS=Mus musculus OX=10090 GN=Egfem1 PE=2 SV=1	TRY96753.1 hypothetical protein DNTS_009615 [Danionella translucida]	-
Pva017380	1378.39	2299.77	457.005	0.198718	-2.33121	3.19461e-06	0.000280718	Superscaffold19	7169171	7236457	+	7438	Pva017380	K16519	4A99J	S	sp|Q5U301|AKAP2_RAT A-kinase anchor protein 2 OS=Rattus norvegicus OX=10116 GN=Akap2 PE=1 SV=1	XP_026996910.1 A-kinase anchor protein 2-like isoform X1 [Tachysurus fulvidraco]	-
Pva002948	321.189	549.981	92.3975	0.168001	-2.57346	3.23463e-06	0.000281805	Superscaffold3	9164886	9170922	+	2319	Pva002948	K11832	49R17	O	sp|Q29RP1|UBP1_BOVIN Ubiquitin carboxyl-terminal hydrolase 1 OS=Bos taurus OX=9913 GN=USP1 PE=2 SV=1	XP_027003174.1 ubiquitin carboxyl-terminal hydrolase 1 isoform X1 [Tachysurus fulvidraco]	ko03460(Fanconi anemia pathway)
Pva009820	2065.99	3448.69	683.288	0.19813	-2.33548	3.24522e-06	0.000281805	Superscaffold10	8326383	8426095	-	7078	Pva009820	K05631	49RM8	O	sp|Q96QZ7|MAGI1_HUMAN Membrane-associated guanylate kinase, WW and PDZ domain-containing protein 1 OS=Homo sapiens OX=9606 GN=MAGI1 PE=1 SV=3	XP_027023320.1 membrane-associated guanylate kinase, WW and PDZ domain-containing protein 1-like isoform X16 [Tachysurus fulvidraco]	ko05165(Human papillomavirus infection);ko04530(Tight junction);ko04151(PI3K-Akt signaling pathway);ko04015(Rap1 signaling pathway)
Pva008842	170.222	322.859	17.5842	0.054464	-4.19855	3.25235e-06	0.000281805	Superscaffold9	8892272	8909273	+	4064	Pva008842	K09275	49YJ1	K	sp|Q9NZI5|GRHL1_HUMAN Grainyhead-like protein 1 homolog OS=Homo sapiens OX=9606 GN=GRHL1 PE=1 SV=2	XP_027028266.1 grainyhead-like protein 1 homolog isoform X3 [Tachysurus fulvidraco]	-
Pva000246	178.396	49.3161	307.476	6.2348	2.64034	3.31221e-06	0.000285663	Superscaffold1	7727127	7731770	-	1638	Pva000246	K17963	49SFW	A	sp|Q5VV67|PPRC1_HUMAN Peroxisome proliferator-activated receptor gamma coactivator-related protein 1 OS=Homo sapiens OX=9606 GN=PPRC1 PE=1 SV=1	AZZ65880.1 peroxisome proliferator-activated receptor gamma coactivator-related protein 1 [Tachysurus fulvidraco]	-
Pva010327	93.5875	162.225	24.9504	0.153801	-2.70086	3.45398e-06	0.000296517	Superscaffold10	24500580	24516994	-	1574	Pva010327	K10520	4A0BS	S	sp|Q5XIU1|ABTB1_RAT Ankyrin repeat and BTB/POZ domain-containing protein 1 OS=Rattus norvegicus OX=10116 GN=Abtb1 PE=2 SV=1	XP_027006943.1 ankyrin repeat and BTB/POZ domain-containing protein 1 [Tachysurus fulvidraco]	-
Pva008736	465.03	108.876	821.185	7.54242	2.91503	3.56072e-06	0.000303678	Superscaffold9	5177867	5183756	+	2643	Pva008736	K01867	49Z21	J	sp|P17248|SYWC_BOVIN Tryptophan--tRNA ligase, cytoplasmic OS=Bos taurus OX=9913 GN=WARS1 PE=1 SV=3	XP_027015596.1 tryptophan--tRNA ligase, cytoplasmic isoform X1 [Tachysurus fulvidraco]	ko00970(Aminoacyl-tRNA biosynthesis)
Pva005706	75.6532	132.21	19.0967	0.144442	-2.79144	3.57e-06	0.000303678	Superscaffold5	26668111	26690506	+	1749	Pva005706	K07198	49SR5	T	sp|P54646|AAPK2_HUMAN 5&apos;-AMP-activated protein kinase catalytic subunit alpha-2 OS=Homo sapiens OX=9606 GN=PRKAA2 PE=1 SV=2	XP_027027056.1 5&apos;-AMP-activated protein kinase catalytic subunit alpha-2 isoform X1 [Tachysurus fulvidraco]	ko05418(Fluid shear stress and atherosclerosis);ko05410(Hypertrophic cardiomyopathy);ko04936(Alcoholic liver disease);ko04932(Non-alcoholic fatty liver disease);ko04931(Insulin resistance);ko04922(Glucagon signaling pathway);ko04921(Oxytocin signaling pathway);ko04920(Adipocytokine signaling pathway);ko04910(Insulin signaling pathway);ko04714(Thermogenesis);ko04710(Circadian rhythm);ko04530(Tight…
Pva009305	1700.78	2956.27	445.295	0.150628	-2.73094	3.72037e-06	0.000314078	Superscaffold9	21845697	21860246	-	2799	Pva009305	K17278	49R6V	S	sp|O15173|PGRC2_HUMAN Membrane-associated progesterone receptor component 2 OS=Homo sapiens OX=9606 GN=PGRMC2 PE=1 SV=1	XP_026998849.1 membrane-associated progesterone receptor component 2-like isoform X1 [Tachysurus fulvidraco]	-
Pva001835	167.993	50.9241	285.062	5.59778	2.48485	3.72598e-06	0.000314078	Superscaffold2	11044441	11048061	+	941	Pva001835	K06698	49W0J	O	sp|Q5F3J5|PSME3_CHICK Proteasome activator complex subunit 3 OS=Gallus gallus OX=9031 GN=PSME3 PE=1 SV=1	XP_026993539.1 proteasome activator complex subunit 3 [Tachysurus fulvidraco]	ko05160(Hepatitis C);ko04612(Antigen processing and presentation);ko03050(Proteasome)
Pva003403	348.79	67.8423	629.737	9.28237	3.21449	3.78318e-06	0.000317463	Superscaffold3	24664694	24670561	+	837	Pva003403	K00413	4A1KU	C	sp|P00125|CY1_BOVIN Cytochrome c1, heme protein, mitochondrial OS=Bos taurus OX=9913 GN=CYC1 PE=1 SV=2	XP_027003083.1 cytochrome c1, heme protein, mitochondrial-like isoform X1 [Tachysurus fulvidraco]	ko05415(Diabetic cardiomyopathy);ko05208(Chemical carcinogenesis - reactive oxygen species);ko05022(Pathways of neurodegeneration - multiple diseases);ko05020(Prion disease);ko05016(Huntington disease);ko05014(Amyotrophic lateral sclerosis);ko05012(Parkinson disease);ko05010(Alzheimer disease);ko04932(Non-alcoholic fatty liver disease);ko04714(Thermogenesis);ko04260(Cardiac muscle contraction);ko…
Pva019516	1241.72	419.717	2063.72	4.91692	2.29776	3.91332e-06	0.000326911	Superscaffold22	13668289	13683958	+	3862	Pva019516	-	49R0M	Q	sp|Q6MZM0|HPHL1_HUMAN Ferroxidase HEPHL1 OS=Homo sapiens OX=9606 GN=HEPHL1 PE=1 SV=2	QGN03523.1 hephaestin [Tachysurus fulvidraco]	-
Pva016724	215.388	365.46	65.3168	0.178725	-2.48419	3.95616e-06	0.000329014	Superscaffold18	10335611	10376629	+	6888	Pva016724	K19486	49XAW	K	sp|Q9UPG8|PLAL2_HUMAN Zinc finger protein PLAGL2 OS=Homo sapiens OX=9606 GN=PLAGL2 PE=1 SV=1	XP_027000619.1 zinc finger protein PLAGL2 [Tachysurus fulvidraco]	-
Pva008930	208.061	64.4664	351.656	5.45487	2.44755	4.0148e-06	0.000332407	Superscaffold9	11614157	11633881	+	1635	Pva008930	K15110	49UK3	C	sp|A0JN87|ODC_BOVIN Mitochondrial 2-oxodicarboxylate carrier OS=Bos taurus OX=9913 GN=SLC25A21 PE=2 SV=1	XP_027028547.1 mitochondrial 2-oxodicarboxylate carrier isoform X1 [Tachysurus fulvidraco]	-
Pva001723	295.692	88.3792	503.004	5.69143	2.50879	4.04185e-06	0.000333166	Superscaffold2	8512315	8515086	-	1393	Pva001723	K17794	49QSS	U	sp|Q7T2P6|TIM23_DANRE Mitochondrial import inner membrane translocase subunit Tim23 OS=Danio rerio OX=7955 GN=timm23 PE=2 SV=1	XP_026996160.1 mitochondrial import inner membrane translocase subunit Tim23 [Tachysurus fulvidraco]	ko04212(Longevity regulating pathway - worm)
Pva015268	147.829	44.4295	251.229	5.65456	2.49941	4.17275e-06	0.000342441	Superscaffold16	15077792	15082379	-	1065	Pva015268	-	49VJ1	S	sp|A8KBL7|MET2A_DANRE tRNA N(3)-methylcytidine methyltransferase METTL2 OS=Danio rerio OX=7955 GN=mettl2a PE=2 SV=1	XP_026994769.1 methyltransferase-like protein 2-A [Tachysurus fulvidraco]	-
Pva012892	444.176	741.259	147.094	0.198438	-2.33324	4.23554e-06	0.00034607	Superscaffold13	22132785	22213336	-	4424	Pva012892	-	49XNU	W	sp|Q9ER65|CSTN2_MOUSE Calsyntenin-2 OS=Mus musculus OX=10090 GN=Clstn2 PE=1 SV=2	XP_027004509.1 calsyntenin-2 [Tachysurus fulvidraco]	-
Pva013271	221.516	46.4089	396.624	8.54629	3.0953	4.32054e-06	0.000351473	Superscaffold14	5390324	5401523	+	1854	Pva013271	K09522	49VPE	K	sp|Q6NWJ4|DNJC2_DANRE DnaJ homolog subfamily C member 2 OS=Danio rerio OX=7955 GN=dnajc2 PE=2 SV=1	XP_027019784.1 dnaJ homolog subfamily C member 2 [Tachysurus fulvidraco]	-
Pva014230	58159.8	1273.95	115046	90.3063	6.49675	4.36619e-06	0.000353642	Superscaffold15	11122439	11137113	-	2250	Pva014230	K03996	49VQS	T	sp|Q29RQ1|CO7_BOVIN Complement component C7 OS=Bos taurus OX=9913 GN=C7 PE=2 SV=1	XP_026995833.1 complement component C7 [Tachysurus fulvidraco]	ko05322(Systemic lupus erythematosus);ko05171(Coronavirus disease - COVID-19);ko05020(Prion disease);ko04610(Complement and coagulation cascades)
Pva011220	69.8868	122.297	17.4764	0.142901	-2.80692	4.39634e-06	0.000354543	Superscaffold11	23389744	23448970	+	2006	Pva011220	K16659	49QR3	T	sp|Q99M75|RTN4R_RAT Reticulon-4 receptor OS=Rattus norvegicus OX=10116 GN=Rtn4r PE=1 SV=2	XP_027018750.1 reticulon-4 receptor-like [Tachysurus fulvidraco]	-
Pva004084	1864.16	652.157	3076.16	4.71691	2.23784	4.52213e-06	0.000363115	Superscaffold4	9339834	9350208	+	1986	Pva004084	K09289	49YPC	S	sp|Q13772|NCOA4_HUMAN Nuclear receptor coactivator 4 OS=Homo sapiens OX=9606 GN=NCOA4 PE=1 SV=1	XP_027006054.1 nuclear receptor coactivator 4 isoform X1 [Tachysurus fulvidraco]	ko05216(Thyroid cancer);ko05200(Pathways in cancer);ko04216(Ferroptosis)
Pva005031	516.093	172.262	859.924	4.99196	2.31961	4.69172e-06	0.000375116	Superscaffold5	6154634	6170770	-	3940	Pva005031	K06184	4A05D	J	sp|Q8NE71|ABCF1_HUMAN ATP-binding cassette sub-family F member 1 OS=Homo sapiens OX=9606 GN=ABCF1 PE=1 SV=2	XP_026989656.1 ATP-binding cassette sub-family F member 1 isoform X1 [Tachysurus fulvidraco]	-
Pva018378	104.361	201.455	7.26614	0.0360682	-4.79313	4.81852e-06	0.000383608	Superscaffold20	13357252	13357545	+	294	Pva018378	-	-	-	-	KAF7693357.1 hypothetical protein HF521_008673 [Silurus meridionalis]	-
Pva014341	346.387	584.131	108.643	0.185991	-2.4267	5.1045e-06	0.000404019	Superscaffold15	14049054	14050494	-	905	Pva014341	K03987	4A3VW	S	sp|P14106|C1QB_MOUSE Complement C1q subcomponent subunit B OS=Mus musculus OX=10090 GN=C1qb PE=1 SV=2	XP_026989963.1 complement C1q subcomponent subunit B-like [Tachysurus fulvidraco]	ko05322(Systemic lupus erythematosus);ko05171(Coronavirus disease - COVID-19);ko05150(Staphylococcus aureus infection);ko05142(Chagas disease);ko05133(Pertussis);ko05020(Prion disease);ko04936(Alcoholic liver disease);ko04610(Complement and coagulation cascades)
Pva010321	1205.95	1991.94	419.957	0.210828	-2.24586	5.11829e-06	0.000404019	Superscaffold10	24358701	24374884	+	3291	Pva010321	K11407	4A0FI	B	sp|Q9Z2V5|HDAC6_MOUSE Histone deacetylase 6 OS=Mus musculus OX=10090 GN=Hdac6 PE=1 SV=3	XP_027007258.1 histone deacetylase 6 isoform X1 [Tachysurus fulvidraco]	ko05203(Viral carcinogenesis);ko05034(Alcoholism);ko05014(Amyotrophic lateral sclerosis);ko04613(Neutrophil extracellular trap formation)
Pva014342	332.51	556.565	108.454	0.194863	-2.35947	5.14993e-06	0.000404802	Superscaffold15	14052844	14054333	-	714	Pva014342	K03988	4A3JS	W	sp|Q02105|C1QC_MOUSE Complement C1q subcomponent subunit C OS=Mus musculus OX=10090 GN=C1qc PE=1 SV=2	XP_026989888.1 complement C1q subcomponent subunit C-like [Tachysurus fulvidraco]	ko05322(Systemic lupus erythematosus);ko05171(Coronavirus disease - COVID-19);ko05150(Staphylococcus aureus infection);ko05142(Chagas disease);ko05133(Pertussis);ko05020(Prion disease);ko04936(Alcoholic liver disease);ko04610(Complement and coagulation cascades)
Pva014656	128.061	35.0021	221.12	6.31734	2.65932	5.29468e-06	0.000414431	Superscaffold15	21507246	21512665	+	1150	Pva014656	K17618	49UNU	KO	sp|Q6DI37|UBCP1_DANRE Ubiquitin-like domain-containing CTD phosphatase 1 OS=Danio rerio OX=7955 GN=ublcp1 PE=2 SV=1	XP_027010191.1 ubiquitin-like domain-containing CTD phosphatase 1 isoform X1 [Tachysurus fulvidraco]	-
Pva006586	491.759	165.898	817.62	4.92846	2.30114	5.53822e-06	0.00043168	Superscaffold6	23990502	24018509	-	3986	Pva006586	K01873	49YES	J	sp|P49696|SYVC_TAKRU Valine--tRNA ligase OS=Takifugu rubripes OX=31033 GN=vars1 PE=3 SV=1	XP_027003688.1 valine--tRNA ligase [Tachysurus fulvidraco]	ko00970(Aminoacyl-tRNA biosynthesis)
Pva011551	3501.55	5756.31	1246.78	0.216594	-2.20694	5.60479e-06	0.000435048	Superscaffold12	6479032	6489357	+	2049	Pva011551	K16330	49WZ7	Q	sp|Q9USY1|YOW5_SCHPO Pseudouridine-metabolizing bifunctional protein C1861.05 OS=Schizosaccharomyces pombe (strain 972 / ATCC 24843) OX=284812 GN=SPBC1861.05 PE=3 SV=1	XP_026991445.1 pseudouridine-metabolizing bifunctional protein C1861.05-like isoform X1 [Tachysurus fulvidraco]	ko00240(Pyrimidine metabolism)
Pva020806	350.452	117.663	583.242	4.95691	2.30944	5.77966e-06	0.000446761	Superscaffold24	14771694	14776306	+	2807	Pva020806	K09507	49S5D	O	sp|P25685|DNJB1_HUMAN DnaJ homolog subfamily B member 1 OS=Homo sapiens OX=9606 GN=DNAJB1 PE=1 SV=4	XP_027032341.1 dnaJ homolog subfamily B member 1-like [Tachysurus fulvidraco]	ko05164(Influenza A);ko04141(Protein processing in endoplasmic reticulum)
Pva019522	19.0007	35.94	2.06138	0.0573563	-4.1239	5.86167e-06	0.000450347	Superscaffold22	13847504	13855651	+	1338	Pva019522	K05147	49XAA	T	sp|O35305|TNR11_MOUSE Tumor necrosis factor receptor superfamily member 11A OS=Mus musculus OX=10090 GN=Tnfrsf11a PE=1 SV=1	XP_027033166.1 tumor necrosis factor receptor superfamily member 11A isoform X4 [Tachysurus fulvidraco]	ko05323(Rheumatoid arthritis);ko04917(Prolactin signaling pathway);ko04380(Osteoclast differentiation);ko04064(NF-kappa B signaling pathway);ko04060(Cytokine-cytokine receptor interaction)
Pva017516	448.209	747.04	149.377	0.199959	-2.32223	5.87441e-06	0.000450347	Superscaffold19	11210208	11337581	-	3069	Pva017516	K06773	49SZ4	T	sp|Q14982|OPCM_HUMAN Opioid-binding protein/cell adhesion molecule OS=Homo sapiens OX=9606 GN=OPCML PE=1 SV=1	XP_026797852.2 opioid-binding protein/cell adhesion molecule isoform X1 [Pangasianodon hypophthalmus]	-
Pva001676	576.708	957.574	195.842	0.204519	-2.28969	5.95187e-06	0.000454415	Superscaffold2	7048781	7086436	+	2595	Pva001676	-	49Q46	T	sp|Q8IWW6|RHG12_HUMAN Rho GTPase-activating protein 12 OS=Homo sapiens OX=9606 GN=ARHGAP12 PE=1 SV=1	XP_027033497.1 rho GTPase-activating protein 12 isoform X1 [Tachysurus fulvidraco]	-
Pva010986	59.0673	14.9828	103.152	6.88469	2.78339	6.5227e-06	0.000495965	Superscaffold11	16241119	16245106	+	1378	Pva010986	K01056	49UMJ	J	sp|Q86Y79|PTH_HUMAN Probable peptidyl-tRNA hydrolase OS=Homo sapiens OX=9606 GN=PTRH1 PE=1 SV=1	XP_026994195.1 probable peptidyl-tRNA hydrolase [Tachysurus fulvidraco]	-
Pva019255	48.7122	0	97.4244	Inf	Inf	6.57074e-06	0.000497587	Superscaffold22	3743441	3744424	-	984	Pva019255	K04328	4A08A	T	sp|Q3UFD7|FFAR3_MOUSE Free fatty acid receptor 3 OS=Mus musculus OX=10090 GN=Ffar3 PE=1 SV=1	XP_027009644.1 free fatty acid receptor 2-like [Tachysurus fulvidraco]	ko04024(cAMP signaling pathway)
Pva007944	131.954	15.0882	248.821	16.4911	4.04361	6.65711e-06	0.000502086	Superscaffold8	5686181	5697430	-	855	Pva007944	K20362	49W9I	S	sp|Q5U3G6|YIF1B_DANRE Protein YIF1B OS=Danio rerio OX=7955 GN=yif1b PE=2 SV=2	XP_026990083.1 protein YIF1B-like isoform X3 [Tachysurus fulvidraco]	-
Pva001871	522.154	866.499	177.808	0.205202	-2.28488	6.79808e-06	0.000510651	Superscaffold2	11420998	11427388	-	3117	Pva001871	K09058	49QT8	K	sp|Q9JLC6|TEF_MOUSE Thyrotroph embryonic factor OS=Mus musculus OX=10090 GN=Tef PE=2 SV=1	XP_026993313.1 thyrotroph embryonic factor isoform X1 [Tachysurus fulvidraco]	-
Pva019432	380.946	126.774	635.118	5.00983	2.32476	6.97929e-06	0.000522158	Superscaffold22	9911715	9916539	-	696	Pva019432	-	49RVQ	S	sp|Q7T370|CDV3_DANRE Protein CDV3 homolog OS=Danio rerio OX=7955 GN=cdv3 PE=2 SV=1	XP_027029182.1 protein CDV3 homolog isoform X1 [Tachysurus fulvidraco]	-
Pva014434	100.731	170.728	30.7346	0.180021	-2.47376	7.03519e-06	0.000524234	Superscaffold15	16131236	16133155	+	918	Pva014434	K01021	49SXF	O	sp|Q9PTE6|TPST1_DANRE Protein-tyrosine sulfotransferase 1 OS=Danio rerio OX=7955 GN=tpst1 PE=2 SV=2	XP_027012771.1 protein-tyrosine sulfotransferase 1-like [Tachysurus fulvidraco]	-
Pva020919	170.495	287.952	53.0377	0.18419	-2.44074	7.14454e-06	0.000530261	Superscaffold25	2320169	2338451	-	1108	Pva020919	K17346	49PZN	S	sp|Q5RH71|TSN33_DANRE Tetraspanin-33 OS=Danio rerio OX=7955 GN=tspan33 PE=2 SV=1	XP_026990087.1 tetraspanin-33 isoform X1 [Tachysurus fulvidraco]	-
Pva017804	45.7649	81.9798	9.55003	0.116492	-3.10169	7.37343e-06	0.000543403	Superscaffold19	19059708	19062743	-	1083	Pva017804	-	-	-	-	XP_027014293.1 uncharacterized protein LOC113650266 [Tachysurus fulvidraco]	-
Pva011341	411.501	710.638	112.363	0.158116	-2.66095	7.39646e-06	0.000543403	Superscaffold12	575149	580531	+	1094	Pva011341	-	49TC9	Q	sp|Q7Z9I2|YCP9_SCHPO Uncharacterized oxidoreductase C663.09c OS=Schizosaccharomyces pombe (strain 972 / ATCC 24843) OX=284812 GN=SPCC663.09c PE=3 SV=1	XP_027016665.1 uncharacterized protein LOC113651910 [Tachysurus fulvidraco]	-
Pva003614	105.256	179.715	30.7971	0.171367	-2.54484	7.40911e-06	0.000543403	Superscaffold3	30530873	30589287	+	4890	Pva003614	K15048	49YY0	T	sp|P97924|KALRN_RAT Kalirin OS=Rattus norvegicus OX=10116 GN=Kalrn PE=1 SV=3	XP_027015785.1 LOW QUALITY PROTEIN: kalirin-like [Tachysurus fulvidraco]	-
Pva021318	3651.31	1010.1	6292.51	6.22958	2.63914	7.50854e-06	0.000548535	Superscaffold25	16319688	16387958	-	3565	Pva021318	K15979	4A2A7	K	sp|Q7ZT42|SND1_DANRE Staphylococcal nuclease domain-containing protein 1 OS=Danio rerio OX=7955 GN=snd1 PE=2 SV=1	XP_027007151.1 staphylococcal nuclease domain-containing protein 1 [Tachysurus fulvidraco]	ko05203(Viral carcinogenesis)
Pva008746	150.597	252.395	48.7983	0.193341	-2.37078	8.00616e-06	0.000580934	Superscaffold9	5450111	5461516	+	325	Pva008746	-	4A2C3	S	-	XP_027015732.1 LOW QUALITY PROTEIN: kelch domain-containing protein 1 [Tachysurus fulvidraco]	-
Pva018261	1159.5	130.667	2188.34	16.7475	4.06587	8.0348e-06	0.000580934	Superscaffold20	9249496	9253251	+	1722	Pva018261	K07374	4A5B3	Z	sp|P68362|TBA1A_CRIGR Tubulin alpha-1A chain OS=Cricetulus griseus OX=10029 GN=TUBA1A PE=2 SV=1	NP_001098596.2 tubulin alpha-1C chain [Danio rerio]	ko05132(Salmonella infection);ko05130(Pathogenic Escherichia coli infection);ko05022(Pathways of neurodegeneration - multiple diseases);ko05020(Prion disease);ko05016(Huntington disease);ko05014(Amyotrophic lateral sclerosis);ko05012(Parkinson disease);ko05010(Alzheimer disease);ko04540(Gap junction);ko04530(Tight junction);ko04210(Apoptosis);ko04145(Phagosome)
Pva019878	107.218	187.163	27.2734	0.14572	-2.77873	8.07074e-06	0.000580934	Superscaffold23	2949278	2968238	+	2246	Pva019878	K06084	4A16F	Z	sp|Q8WWI1|LMO7_HUMAN LIM domain only protein 7 OS=Homo sapiens OX=9606 GN=LMO7 PE=1 SV=3	XP_027034864.1 LOW QUALITY PROTEIN: LIM domain only protein 7-like [Tachysurus fulvidraco]	ko04520(Adherens junction)
Pva016119	233.319	386.887	79.7517	0.206137	-2.27833	8.09679e-06	0.000580934	Superscaffold17	15875014	15884059	+	2262	Pva016119	-	49TVY	T	sp|Q8TC07|TBC15_HUMAN TBC1 domain family member 15 OS=Homo sapiens OX=9606 GN=TBC1D15 PE=1 SV=2	XP_027003881.1 TBC1 domain family member 25-like [Tachysurus fulvidraco]	-
Pva002227	85.447	1.69462	169.199	99.845	6.64162	8.10794e-06	0.000580934	Superscaffold2	19434390	19435948	+	369	Pva002227	-	4A4RD	S	-	XP_026770962.2 protachykinin isoform X2 [Pangasianodon hypophthalmus]	-
Pva013155	7812.48	12840.1	2784.88	0.216889	-2.20497	8.17364e-06	0.000583397	Superscaffold14	2046942	2051057	+	926	Pva013155	K02896	49YE3	J	sp|Q7ZTZ2|RLP24_DANRE Probable ribosome biogenesis protein RLP24 OS=Danio rerio OX=7955 GN=rsl24d1 PE=2 SV=1	XP_026996741.1 probable ribosome biogenesis protein RLP24 [Tachysurus fulvidraco]	ko05171(Coronavirus disease - COVID-19);ko03010(Ribosome)
Pva016115	19.4672	36.7307	2.20371	0.0599965	-4.05898	8.38337e-06	0.00059427	Superscaffold17	15803096	15806133	-	447	Pva016115	-	4A32T	P	-	XP_027003669.1 myelin-associated glycoprotein-like [Tachysurus fulvidraco]	-
Pva004956	69.8157	120.431	19.2008	0.159435	-2.64896	8.42078e-06	0.00059427	Superscaffold5	3689796	3746548	+	3690	Pva004956	K11478	49TWF	K	sp|Q1LVC2|JARD2_DANRE Protein Jumonji OS=Danio rerio OX=7955 GN=jarid2b PE=3 SV=2	KAB5517752.1 hypothetical protein PHYPO_G00170790 [Pangasianodon hypophthalmus]	ko04550(Signaling pathways regulating pluripotency of stem cells)
Pva018947	16.1665	30.8544	1.47854	0.0479198	-4.38323	8.42167e-06	0.00059427	Superscaffold21	14228851	14290051	-	3030	Pva018947	-	49S02	B	sp|E1BB03|ZRAB3_BOVIN DNA annealing helicase and endonuclease ZRANB3 OS=Bos taurus OX=9913 GN=ZRANB3 PE=3 SV=3	XP_027024346.1 DNA annealing helicase and endonuclease ZRANB3 isoform X1 [Tachysurus fulvidraco]	-
Pva012812	508.208	92.3579	924.058	10.0052	3.32268	8.59572e-06	0.000604263	Superscaffold13	18986838	18993606	+	2009	Pva012812	K06185	49YWQ	S	sp|Q99LE6|ABCF2_MOUSE ATP-binding cassette sub-family F member 2 OS=Mus musculus OX=10090 GN=Abcf2 PE=1 SV=1	KAF4089651.1 hypothetical protein AMELA_G00069050 [Ameiurus melas]	ko05130(Pathogenic Escherichia coli infection)
Pva011783	146.018	46.6877	245.348	5.25509	2.39372	8.88664e-06	0.000621513	Superscaffold12	12503616	12506251	-	390	Pva011783	-	4A3E7	S	sp|Q6TLE4|EMC5_DANRE ER membrane protein complex subunit 5 OS=Danio rerio OX=7955 GN=mmgt1 PE=2 SV=1	XP_026991971.1 membrane magnesium transporter 1 [Tachysurus fulvidraco]	-
Pva012084	8119.53	13290.8	2948.24	0.221825	-2.1725	8.9195e-06	0.000621513	Superscaffold12	21557374	21570178	-	720	Pva012084	K00357	4A0EB	E	sp|P11348|DHPR_RAT Dihydropteridine reductase OS=Rattus norvegicus OX=10116 GN=Qdpr PE=1 SV=1	XP_027010501.1 dihydropteridine reductase-like [Tachysurus fulvidraco]	ko00790(Folate biosynthesis)
Pva018874	144.104	44.9293	243.279	5.41472	2.43689	8.94119e-06	0.000621513	Superscaffold21	11945398	11949025	+	1158	Pva018874	K13355	49V66	L	sp|Q5PQ50|NUD19_XENLA Acyl-coenzyme A diphosphatase NUDT19 OS=Xenopus laevis OX=8355 GN=nudt19 PE=2 SV=1	XP_026988864.1 nucleoside diphosphate-linked moiety X motif 19 [Tachysurus fulvidraco]	ko04146(Peroxisome)
Pva020485	282.79	38.2828	527.297	13.7737	3.78385	9.06045e-06	0.000627136	Superscaffold24	5159255	5169870	-	2886	Pva020485	-	49TAM	A	sp|Q76LC6|RBM24_DANRE RNA-binding protein 24 OS=Danio rerio OX=7955 GN=rbm24 PE=2 SV=1	XP_027031868.1 RNA-binding protein 24 [Tachysurus fulvidraco]	-
Pva020740	55.5759	96.7398	14.4121	0.148978	-2.74683	9.08942e-06	0.000627136	Superscaffold24	12498556	12514189	+	4491	Pva020740	K10730	49YP8	A	sp|O94761|RECQ4_HUMAN ATP-dependent DNA helicase Q4 OS=Homo sapiens OX=9606 GN=RECQL4 PE=1 SV=2	XP_026785232.2 LOW QUALITY PROTEIN: ATP-dependent DNA helicase Q4 [Pangasianodon hypophthalmus]	-
Pva019549	1365.97	486.01	2245.93	4.62116	2.20825	9.16405e-06	0.000629953	Superscaffold22	14595794	14604359	+	2190	Pva019549	K01880	49Z1M	J	sp|Q5RBL1|GARS_PONAB Glycine--tRNA ligase OS=Pongo abelii OX=9601 GN=GARS1 PE=2 SV=1	XP_027030634.1 glycine--tRNA ligase [Tachysurus fulvidraco]	ko00970(Aminoacyl-tRNA biosynthesis)
Pva000832	115.95	196.954	34.9458	0.177431	-2.49467	9.20198e-06	0.000630234	Superscaffold1	25648752	25659408	+	1785	Pva000832	-	49RYC	U	sp|Q8TB24|RIN3_HUMAN Ras and Rab interactor 3 OS=Homo sapiens OX=9606 GN=RIN3 PE=1 SV=4	XP_027017972.1 ras and Rab interactor-like protein isoform X2 [Tachysurus fulvidraco]	-
Pva019462	327.671	109.86	545.483	4.96527	2.31187	9.24652e-06	0.000630965	Superscaffold22	11209374	11243960	+	1752	Pva019462	K00597	49V56	C	sp|Q8C1A3|MTRR_MOUSE Methionine synthase reductase OS=Mus musculus OX=10090 GN=Mtrr PE=1 SV=2	XP_027029744.1 LOW QUALITY PROTEIN: methionine synthase reductase [Tachysurus fulvidraco]	-
Pva010595	62.004	106.693	17.3153	0.162291	-2.62334	9.33565e-06	0.000634722	Superscaffold11	4694416	4721893	+	2168	Pva010595	-	49Z4G	S	sp|Q9Y2G4|ANKR6_HUMAN Ankyrin repeat domain-containing protein 6 OS=Homo sapiens OX=9606 GN=ANKRD6 PE=2 SV=3	XP_027011366.1 ankyrin repeat domain-containing protein 6 [Tachysurus fulvidraco]	-
Pva006196	381.332	629.742	132.923	0.211076	-2.24417	9.38297e-06	0.000635619	Superscaffold6	14867494	14874545	+	414	Pva006196	-	49TT3	K	sp|Q2KI09|TCEA3_BOVIN Transcription elongation factor A protein 3 OS=Bos taurus OX=9913 GN=TCEA3 PE=2 SV=1	XP_027005143.1 transcription elongation factor A protein 3-like isoform X1 [Tachysurus fulvidraco]	-
Pva006979	76.1828	4.07912	148.287	36.3525	5.18398	9.49241e-06	0.000640703	Superscaffold7	1343496	1361111	+	3713	Pva006979	K18405	4A128	K	sp|Q9BXT8|RNF17_HUMAN RING finger protein 17 OS=Homo sapiens OX=9606 GN=RNF17 PE=1 SV=3	XP_027008294.1 RING finger protein 17 [Tachysurus fulvidraco]	-
Pva012543	223.862	375.246	72.4777	0.193147	-2.37223	9.55904e-06	0.000642871	Superscaffold13	12633195	12644190	-	2262	Pva012543	K08574	49Z94	OT	sp|O08688|CAN5_MOUSE Calpain-5 OS=Mus musculus OX=10090 GN=Capn5 PE=1 SV=1	XP_026990243.1 calpain-5-like isoform X3 [Tachysurus fulvidraco]	-
Pva010725	79.4957	135.825	23.1666	0.170562	-2.55163	9.64859e-06	0.00064656	Superscaffold11	8515963	8523530	-	1978	Pva010725	-	4A6QW	T	sp|Q9UBI9|HDC_HUMAN Headcase protein homolog OS=Homo sapiens OX=9606 GN=HECA PE=1 SV=1	XP_026993824.1 LOW QUALITY PROTEIN: headcase protein homolog [Tachysurus fulvidraco]	-
Pva014688	736.313	228.745	1243.88	5.43784	2.44303	9.95234e-06	0.000664524	Superscaffold15	22229949	22258667	+	3987	Pva014688	K01869	49Z73	J	sp|Q5R614|SYLC_PONAB Leucine--tRNA ligase, cytoplasmic OS=Pongo abelii OX=9601 GN=LARS1 PE=2 SV=1	XP_027010122.1 leucine--tRNA ligase, cytoplasmic isoform X1 [Tachysurus fulvidraco]	ko00970(Aminoacyl-tRNA biosynthesis)
Pva010679	1258.42	448.272	2068.58	4.61456	2.20619	1.01703e-05	0.000674378	Superscaffold11	7593312	7617662	+	5678	Pva010679	K09408	49R1A	K	sp|O43524|FOXO3_HUMAN Forkhead box protein O3 OS=Homo sapiens OX=9606 GN=FOXO3 PE=1 SV=1	XP_027003383.1 forkhead box protein O3 [Tachysurus fulvidraco]	ko05223(Non-small cell lung cancer);ko05213(Endometrial cancer);ko05208(Chemical carcinogenesis - reactive oxygen species);ko05131(Shigellosis);ko04936(Alcoholic liver disease);ko04917(Prolactin signaling pathway);ko04722(Neurotrophin signaling pathway);ko04361(Axon regeneration);ko04218(Cellular senescence);ko04213(Longevity regulating pathway - multiple species);ko04212(Longevity regulating pat…
Pva019560	303.061	102.972	503.151	4.88629	2.28874	1.01723e-05	0.000674378	Superscaffold22	14802607	14805516	+	1645	Pva019560	-	4A3YH	S	sp|A3KP48|F162B_DANRE Protein FAM162B OS=Danio rerio OX=7955 GN=fam162b PE=2 SV=1	XP_027030793.1 protein FAM162A [Tachysurus fulvidraco]	-
Pva011608	170.618	286.429	54.8063	0.191343	-2.38577	1.06836e-05	0.00070576	Superscaffold12	7326043	7342329	+	3794	Pva011608	-	4A101	S	sp|Q9P219|DAPLE_HUMAN Protein Daple OS=Homo sapiens OX=9606 GN=CCDC88C PE=1 SV=3	XP_026991376.1 girdin-like isoform X1 [Tachysurus fulvidraco]	-
Pva010976	879.883	1437.9	321.872	0.223849	-2.1594	1.07781e-05	0.000709485	Superscaffold11	16144742	16149079	+	2431	Pva010976	-	4A0I4	S	sp|P52556|BLVRB_BOVIN Flavin reductase (NADPH) OS=Bos taurus OX=9913 GN=BLVRB PE=1 SV=2	XP_026994213.1 flavin reductase (NADPH)-like isoform X1 [Tachysurus fulvidraco]	-
Pva017278	473.622	166.936	780.308	4.67429	2.22475	1.09185e-05	0.000716201	Superscaffold19	4058284	4063429	+	1176	Pva017278	K00789	49Q92	H	sp|P31153|METK2_HUMAN S-adenosylmethionine synthase isoform type-2 OS=Homo sapiens OX=9606 GN=MAT2A PE=1 SV=1	XP_027031181.1 S-adenosylmethionine synthase-like [Tachysurus fulvidraco]	ko00997(Biosynthesis of various secondary metabolites - part 3);ko00270(Cysteine and methionine metabolism)
Pva018343	100.076	181.756	18.3962	0.101213	-3.30453	1.09622e-05	0.000716544	Superscaffold20	11871923	11879564	+	513	Pva018343	-	49VEV	T	sp|Q9Y2H5|PKHA6_HUMAN Pleckstrin homology domain-containing family A member 6 OS=Homo sapiens OX=9606 GN=PLEKHA6 PE=1 SV=4	XP_027000120.1 pleckstrin homology domain-containing family A member 6 isoform X6 [Tachysurus fulvidraco]	-
Pva011494	939.048	1533.64	344.46	0.224604	-2.15455	1.1401e-05	0.000742622	Superscaffold12	5488326	5527934	+	5031	Pva011494	-	49VAQ	S	sp|Q6DIX1|NDRG4_XENTR Protein NDRG4 OS=Xenopus tropicalis OX=8364 GN=ndrg4 PE=2 SV=1	XP_026991368.1 protein NDRG4 isoform X1 [Tachysurus fulvidraco]	-
Pva015087	1971.97	663.852	3280.1	4.941	2.3048	1.15367e-05	0.00074884	Superscaffold16	11127407	11129535	-	639	Pva015087	K10949	48YX8	U	sp|Q6PEH1|ERD22_DANRE ER lumen protein-retaining receptor 2 OS=Danio rerio OX=7955 GN=kdelr2 PE=2 SV=1	XP_026997454.1 ER lumen protein-retaining receptor 2 [Tachysurus fulvidraco]	ko05110(Vibrio cholerae infection)
Pva006565	83.2256	144.193	22.2581	0.154363	-2.6956	1.16263e-05	0.000750132	Superscaffold6	23422648	23425230	+	2583	Pva006565	K18808	4A04J	T	sp|Q6R5N8|TLR13_MOUSE Toll-like receptor 13 OS=Mus musculus OX=10090 GN=Tlr13 PE=1 SV=1	AQY78353.1 toll-like receptor 21 [Tachysurus fulvidraco]	-
Pva004394	430.957	152.799	709.114	4.64082	2.21438	1.16371e-05	0.000750132	Superscaffold4	17808294	17820071	+	3548	Pva004394	K01634	49QYE	E	sp|O95470|SGPL1_HUMAN Sphingosine-1-phosphate lyase 1 OS=Homo sapiens OX=9606 GN=SGPL1 PE=1 SV=3	XP_026992114.1 sphingosine-1-phosphate lyase 1 [Tachysurus fulvidraco]	ko04071(Sphingolipid signaling pathway);ko00600(Sphingolipid metabolism)
Pva019123	24.5231	44.7548	4.29145	0.095888	-3.38251	1.17215e-05	0.000752963	Superscaffold22	526854	527144	+	291	Pva019123	K12799	4A4PQ	S	sp|Q9I9N6|ASC_DANRE Apoptosis-associated speck-like protein containing a CARD OS=Danio rerio OX=7955 GN=pycard PE=1 SV=1	XP_027016852.1 apoptosis-associated speck-like protein containing a CARD [Tachysurus fulvidraco]	ko05417(Lipid and atherosclerosis);ko05164(Influenza A);ko05135(Yersinia infection);ko05134(Legionellosis);ko05133(Pertussis);ko05132(Salmonella infection);ko05131(Shigellosis);ko05130(Pathogenic Escherichia coli infection);ko04625(C-type lectin receptor signaling pathway);ko04623(Cytosolic DNA-sensing pathway);ko04621(NOD-like receptor signaling pathway);ko04217(Necroptosis)
Pva021581	1410.96	2302.74	519.178	0.225461	-2.14905	1.18104e-05	0.000756067	Superscaffold26	6861575	6871069	+	1173	Pva021581	-	49R5K	G	sp|A2CER7|SPNS3_DANRE Protein spinster homolog 3 OS=Danio rerio OX=7955 GN=spns3 PE=2 SV=1	XP_027021241.1 protein spinster homolog 3-like isoform X1 [Tachysurus fulvidraco]	-
Pva010150	1844.77	647.801	3041.73	4.69548	2.23127	1.19233e-05	0.000760679	Superscaffold10	19005724	19009417	-	1546	Pva010150	K07374	4A5RH	Z	sp|P18288|TBAT_ONCMY Tubulin alpha chain, testis-specific OS=Oncorhynchus mykiss OX=8022 PE=2 SV=1	XP_027022238.1 tubulin alpha chain, testis-specific-like [Tachysurus fulvidraco]	ko05132(Salmonella infection);ko05130(Pathogenic Escherichia coli infection);ko05022(Pathways of neurodegeneration - multiple diseases);ko05020(Prion disease);ko05016(Huntington disease);ko05014(Amyotrophic lateral sclerosis);ko05012(Parkinson disease);ko05010(Alzheimer disease);ko04540(Gap junction);ko04530(Tight junction);ko04210(Apoptosis);ko04145(Phagosome)
Pva012358	11.1105	21.8513	0.369634	0.0169159	-5.88548	1.1998e-05	0.000762835	Superscaffold13	6227922	6232219	-	1317	Pva012358	K05132	4A7S5	S	-	XP_027034077.1 uncharacterized protein LOC113663111 isoform X1 [Tachysurus fulvidraco]	ko05321(Inflammatory bowel disease);ko05235(PD-L1 expression and PD-1 checkpoint pathway in cancer);ko05200(Pathways in cancer);ko05168(Herpes simplex virus 1 infection);ko05167(Kaposi sarcoma-associated herpesvirus infection);ko05164(Influenza A);ko05152(Tuberculosis);ko05145(Toxoplasmosis);ko05142(Chagas disease);ko05140(Leishmaniasis);ko04659(Th17 cell differentiation);ko04658(Th1 and Th2 cell…
Pva012383	257.309	424.07	90.5472	0.21352	-2.22756	1.2145e-05	0.000769556	Superscaffold13	6982304	6984688	-	639	Pva012383	K12015	38CKF	O	sp|Q9HCM9|TRI39_HUMAN E3 ubiquitin-protein ligase TRIM39 OS=Homo sapiens OX=9606 GN=TRIM39 PE=1 SV=2	XP_027034220.1 E3 ubiquitin-protein ligase TRIM39-like isoform X3 [Tachysurus fulvidraco]	-
Pva011997	1463.29	525.008	2401.58	4.57436	2.19357	1.22063e-05	0.000770819	Superscaffold12	18679580	18687496	+	2729	Pva011997	K17785	4A2IU	M	sp|Q8CAQ8|MIC60_MOUSE MICOS complex subunit Mic60 OS=Mus musculus OX=10090 GN=Immt PE=1 SV=1	XP_027010399.1 MICOS complex subunit MIC60 isoform X1 [Tachysurus fulvidraco]	-
Pva007917	119.056	198.179	39.9339	0.201505	-2.31112	1.22702e-05	0.000772232	Superscaffold8	3978296	3983137	-	1058	Pva007917	K00078	49TGT	GQ	sp|Q642M9|DHDH_DANRE Trans-1,2-dihydrobenzene-1,2-diol dehydrogenase OS=Danio rerio OX=7955 GN=dhdh PE=2 SV=2	XP_027015077.1 trans-1,2-dihydrobenzene-1,2-diol dehydrogenase [Tachysurus fulvidraco]	ko00980(Metabolism of xenobiotics by cytochrome P450);ko00040(Pentose and glucuronate interconversions)
Pva011465	1049.29	1709.89	388.688	0.227317	-2.13722	1.2628e-05	0.000792074	Superscaffold12	4592574	4710623	+	6054	Pva011465	K19483	49RX8	Z	sp|Q8IVL1|NAV2_HUMAN Neuron navigator 2 OS=Homo sapiens OX=9606 GN=NAV2 PE=1 SV=3	XP_026991241.1 LOW QUALITY PROTEIN: neuron navigator 3-like [Tachysurus fulvidraco]	-
Pva013049	54.4285	5.74451	103.113	17.9498	4.16589	1.26858e-05	0.00079303	Superscaffold13	25426037	25433379	-	858	Pva013049	K17279	4A68A	U	sp|Q66IF1|REEP6_DANRE Receptor expression-enhancing protein 6 OS=Danio rerio OX=7955 GN=reep6 PE=2 SV=1	XP_027009332.1 receptor expression-enhancing protein 6-like [Tachysurus fulvidraco]	-
Pva005976	97.9997	29.7113	166.288	5.5968	2.4846	1.34227e-05	0.000836293	Superscaffold6	4119557	4127483	+	1047	Pva005976	K12504	49WXM	H	sp|Q5T2R2|DPS1_HUMAN All trans-polyprenyl-diphosphate synthase PDSS1 OS=Homo sapiens OX=9606 GN=PDSS1 PE=1 SV=1	XP_027015406.1 decaprenyl-diphosphate synthase subunit 1 isoform X1 [Tachysurus fulvidraco]	ko00900(Terpenoid backbone biosynthesis)
Pva002627	18.9982	1.42498	36.5715	25.6645	4.6817	1.36436e-05	0.000847222	Superscaffold2	32507057	32512663	-	830	Pva002627	K17513	4A7XR	TV	sp|Q8HY12|CLC4M_HYLLA C-type lectin domain family 4 member M OS=Hylobates lar OX=9580 GN=CLEC4M PE=3 SV=1	XP_027001319.1 CD209 antigen-like protein 2 isoform X1 [Tachysurus fulvidraco]	-
Pva011098	948.202	352.086	1544.32	4.38619	2.13297	1.37926e-05	0.00085363	Superscaffold11	19977005	19997792	-	3054	Pva011098	K17923	49XH3	T	sp|Q91ZR2|SNX18_MOUSE Sorting nexin-18 OS=Mus musculus OX=10090 GN=Snx18 PE=1 SV=1	XP_027018835.1 sorting nexin-18 [Tachysurus fulvidraco]	ko05132(Salmonella infection)
Pva019297	744.258	1218.79	269.726	0.221307	-2.17588	1.42732e-05	0.00088045	Superscaffold22	4799938	4814276	+	1683	Pva019297	K05940	49WST	I	sp|O19094|OCTC_BOVIN Peroxisomal carnitine O-octanoyltransferase OS=Bos taurus OX=9913 GN=CROT PE=1 SV=1	XP_027027008.1 peroxisomal carnitine O-octanoyltransferase [Tachysurus fulvidraco]	ko04146(Peroxisome)
Pva004632	242.871	82.6788	403.064	4.87506	2.28542	1.44931e-05	0.000890444	Superscaffold4	24408419	24439118	-	2188	Pva004632	K13811	49SKQ	F	sp|Q60967|PAPS1_MOUSE Bifunctional 3&apos;-phosphoadenosine 5&apos;-phosphosulfate synthase 1 OS=Mus musculus OX=10090 GN=Papss1 PE=1 SV=1	XP_027001868.1 LOW QUALITY PROTEIN: bifunctional 3&apos;-phosphoadenosine 5&apos;-phosphosulfate synthase 1 [Tachysurus fulvidraco]	ko00920(Sulfur metabolism);ko00450(Selenocompound metabolism);ko00261(Monobactam biosynthesis);ko00230(Purine metabolism)
Pva012777	121.59	38.3604	204.819	5.33935	2.41666	1.45308e-05	0.000890444	Superscaffold13	17998730	18013680	+	621	Pva012777	K09555	49TF1	O	sp|Q99933|BAG1_HUMAN BAG family molecular chaperone regulator 1 OS=Homo sapiens OX=9606 GN=BAG1 PE=1 SV=4	XP_027025340.1 BAG family molecular chaperone regulator 1 [Tachysurus fulvidraco]	ko04141(Protein processing in endoplasmic reticulum)
Pva017045	113.036	34.8914	191.181	5.47931	2.454	1.51991e-05	0.00092834	Superscaffold18	18943636	18946639	+	1555	Pva017045	K03135	4A336	K	sp|Q99JX1|TAF11_MOUSE Transcription initiation factor TFIID subunit 11 OS=Mus musculus OX=10090 GN=Taf11 PE=1 SV=1	XP_026800719.1 transcription initiation factor TFIID subunit 11 [Pangasianodon hypophthalmus]	ko03022(Basal transcription factors)
Pva001657	75.6261	128.037	23.2148	0.181313	-2.46345	1.52867e-05	0.000930638	Superscaffold2	5950683	5958283	+	2706	Pva001657	K18406	49VRQ	T	sp|Q9Y2W6|TDRKH_HUMAN Tudor and KH domain-containing protein OS=Homo sapiens OX=9606 GN=TDRKH PE=1 SV=2	XP_027033304.1 tudor and KH domain-containing protein isoform X2 [Tachysurus fulvidraco]	-
Pva012534	445.399	733.148	157.649	0.215031	-2.21739	1.55816e-05	0.000945506	Superscaffold13	12504271	12538563	+	6555	Pva012534	K11642	49QM2	KL	sp|Q12873|CHD3_HUMAN Chromodomain-helicase-DNA-binding protein 3 OS=Homo sapiens OX=9606 GN=CHD3 PE=1 SV=3	XP_026792951.1 chromodomain-helicase-DNA-binding protein 3 isoform X2 [Pangasianodon hypophthalmus]	-
Pva012302	528.03	187.956	868.103	4.61866	2.20747	1.56361e-05	0.000945731	Superscaffold13	4468624	4481258	+	2133	Pva012302	K06158	49VQM	EJ	sp|Q8K268|ABCF3_MOUSE ATP-binding cassette sub-family F member 3 OS=Mus musculus OX=10090 GN=Abcf3 PE=1 SV=1	XP_027026624.1 ATP-binding cassette sub-family F member 3 [Tachysurus fulvidraco]	-
Pva002949	1298.56	2118.38	478.737	0.225993	-2.14565	1.58756e-05	0.000957107	Superscaffold3	9174425	9208354	-	4767	Pva002949	-	49VVQ	T	sp|Q96N67|DOCK7_HUMAN Dedicator of cytokinesis protein 7 OS=Homo sapiens OX=9606 GN=DOCK7 PE=1 SV=4	XP_027003161.1 dedicator of cytokinesis protein 7 isoform X2 [Tachysurus fulvidraco]	-
Pva012249	253.072	416.26	89.8828	0.215929	-2.21137	1.60343e-05	0.000963561	Superscaffold13	2011798	2022385	-	1969	Pva012249	-	4A1K7	G	sp|Q6NUW9|FGGY_DANRE FGGY carbohydrate kinase domain-containing protein OS=Danio rerio OX=7955 GN=fggy PE=2 SV=2	XP_027032783.1 LOW QUALITY PROTEIN: FGGY carbohydrate kinase domain-containing protein [Tachysurus fulvidraco]	-
Pva007529	25.1323	45.9287	4.33598	0.0944067	-3.40497	1.62225e-05	0.000971735	Superscaffold7	19261545	19275484	-	4650	Pva007529	-	4A17F	M	sp|Q2WGJ9|FR1L6_HUMAN Fer-1-like protein 6 OS=Homo sapiens OX=9606 GN=FER1L6 PE=2 SV=2	XP_027019918.1 LOW QUALITY PROTEIN: fer-1-like protein 6 [Tachysurus fulvidraco]	-
Pva014038	1104.21	1788.66	419.761	0.23468	-2.09124	1.65994e-05	0.000991124	Superscaffold15	5203377	5228949	+	3891	Pva014038	K11420	49W5K	B	sp|Q5DW34|EHMT1_MOUSE Histone-lysine N-methyltransferase EHMT1 OS=Mus musculus OX=10090 GN=Ehmt1 PE=1 SV=2	XP_026998215.1 histone-lysine N-methyltransferase EHMT1-like isoform X7 [Tachysurus fulvidraco]	ko04211(Longevity regulating pathway);ko00310(Lysine degradation)
Pva019553	1629.46	2653.32	605.61	0.228247	-2.13134	1.68554e-05	0.00100319	Superscaffold22	14646394	14659637	-	4164	Pva019553	K12740	49X9H	O	sp|P30415|NKTR_MOUSE NK-tumor recognition protein OS=Mus musculus OX=10090 GN=Nktr PE=1 SV=4	XP_027030697.1 LOW QUALITY PROTEIN: NK-tumor recognition protein [Tachysurus fulvidraco]	-
Pva019773	908.881	319.623	1498.14	4.6872	2.22873	1.69094e-05	0.0010032	Superscaffold23	1065986	1073145	+	2280	Pva019773	K07874	4K7X7	U	sp|P62822|RAB1A_CANLF Ras-related protein Rab-1A OS=Canis lupus familiaris OX=9615 GN=RAB1A PE=1 SV=3	XP_026992293.1 ras-related protein Rab-1A-like [Tachysurus fulvidraco]	ko05134(Legionellosis);ko05130(Pathogenic Escherichia coli infection);ko05022(Pathways of neurodegeneration - multiple diseases);ko05014(Amyotrophic lateral sclerosis);ko04140(Autophagy - animal)
Pva008927	57.8876	99.9243	15.8509	0.158629	-2.65627	1.71348e-05	0.00101335	Superscaffold9	11524594	11556032	+	5145	Pva008927	-	49WV8	Z	sp|Q00IB7|PKHH1_DANRE Pleckstrin homology domain-containing family H member 1 OS=Danio rerio OX=7955 GN=plekhh1 PE=2 SV=1	XP_027028630.1 LOW QUALITY PROTEIN: pleckstrin homology domain-containing family H member 1-like [Tachysurus fulvidraco]	-
Pva002947	208.878	349.923	67.8329	0.193851	-2.36698	1.75472e-05	0.00103445	Superscaffold3	9101807	9157965	-	6747	Pva002947	-	49T03	S	sp|Q6P9J5|KANK4_MOUSE KN motif and ankyrin repeat domain-containing protein 4 OS=Mus musculus OX=10090 GN=Kank4 PE=1 SV=1	XP_027002807.1 LOW QUALITY PROTEIN: KN motif and ankyrin repeat domain-containing protein 4 [Tachysurus fulvidraco]	-
Pva010846	307.42	53.8134	561.026	10.4254	3.38203	1.78472e-05	0.00104882	Superscaffold11	12298411	12312364	-	1014	Pva010846	K13403	49T2T	H	sp|Q5ZKA5|MTDC_CHICK Bifunctional methylenetetrahydrofolate dehydrogenase/cyclohydrolase, mitochondrial OS=Gallus gallus OX=9031 GN=MTHFD2 PE=2 SV=1	XP_027011008.1 bifunctional methylenetetrahydrofolate dehydrogenase/cyclohydrolase, mitochondrial [Tachysurus fulvidraco]	ko00670(One carbon pool by folate)
Pva017237	395.747	141.878	649.616	4.57869	2.19493	1.82646e-05	0.00106714	Superscaffold19	3192046	3199002	-	1305	Pva017237	-	49TND	C	sp|Q99JB2|STML2_MOUSE Stomatin-like protein 2, mitochondrial OS=Mus musculus OX=10090 GN=Stoml2 PE=1 SV=1	XP_026798288.1 stomatin-like protein 2, mitochondrial [Pangasianodon hypophthalmus]	-
Pva011501	562.975	208.359	917.592	4.4039	2.13878	1.82735e-05	0.00106714	Superscaffold12	5569462	5581072	-	3327	Pva011501	-	4A13Z	F	sp|Q86UY8|NT5D3_HUMAN 5&apos;-nucleotidase domain-containing protein 3 OS=Homo sapiens OX=9606 GN=NT5DC3 PE=1 SV=1	XP_026991827.1 LOW QUALITY PROTEIN: 5&apos;-nucleotidase domain-containing protein 3-like [Tachysurus fulvidraco]	-
Pva021068	227.217	0.679854	453.753	667.428	9.38247	1.84535e-05	0.00107428	Superscaffold25	7219548	7220154	+	522	Pva021068	-	48MGI	S	-	XP_027006972.1 uncharacterized protein LOC113645525 [Tachysurus fulvidraco]	-
Pva016418	26.0905	47.463	4.71787	0.0994009	-3.3306	1.87747e-05	0.00108957	Superscaffold18	1678754	1683025	+	606	Pva016418	-	4A4KC	T	-	XP_027021580.1 urokinase plasminogen activator surface receptor-like isoform X2 [Tachysurus fulvidraco]	-
Pva007862	435.758	158.723	712.794	4.4908	2.16697	1.95312e-05	0.00112996	Superscaffold8	2310835	2315321	-	1667	Pva007862	-	49WE8	S	sp|Q32KL5|EMC8_BOVIN ER membrane protein complex subunit 8 OS=Bos taurus OX=9913 GN=EMC8 PE=2 SV=1	XP_027033141.1 ER membrane protein complex subunit 8 [Tachysurus fulvidraco]	-
Pva021487	242.123	85.8939	398.351	4.63771	2.21341	1.96925e-05	0.00113576	Superscaffold26	3984035	3989699	+	1601	Pva021487	K17981	4A0JF	S	sp|Q6PCS6|MTFP1_DANRE Mitochondrial fission process protein 1 OS=Danio rerio OX=7955 GN=mtfp1 PE=2 SV=1	XP_026999369.1 mitochondrial fission process protein 1 [Tachysurus fulvidraco]	-
Pva017812	222.818	367.609	78.0269	0.212255	-2.23613	1.98103e-05	0.00113903	Superscaffold19	19508129	19511413	-	3285	Pva017812	K17965	4A1GR	S	sp|Q8CBD1|NRIP1_MOUSE Nuclear receptor-interacting protein 1 OS=Mus musculus OX=10090 GN=Nrip1 PE=1 SV=1	XP_027014350.1 LOW QUALITY PROTEIN: nuclear receptor-interacting protein 1-like [Tachysurus fulvidraco]	-
Pva004242	136.55	44.6352	228.464	5.11847	2.35571	2.01571e-05	0.0011554	Superscaffold4	13578243	13584393	-	1061	Pva004242	K07442	4A179	J	sp|Q6AY46|TRM61_RAT tRNA (adenine(58)-N(1))-methyltransferase catalytic subunit TRMT61A OS=Rattus norvegicus OX=10116 GN=Trmt61a PE=2 SV=1	XP_026997840.1 LOW QUALITY PROTEIN: tRNA (adenine(58)-N(1))-methyltransferase catalytic subunit TRMT61A [Tachysurus fulvidraco]	-
Pva009119	10.2639	20.1729	0.354978	0.0175968	-5.82855	2.04926e-05	0.00117103	Superscaffold9	15564325	15566458	-	803	Pva009119	-	4A3N6	S	sp|D2KX21|PLAT1_RAT Phospholipase A and acyltransferase 1 OS=Rattus norvegicus OX=10116 GN=Plaat1 PE=1 SV=1	XP_027028215.1 phospholipid-metabolizing enzyme A-C1-like [Tachysurus fulvidraco]	-
Pva003498	20.4874	37.7899	3.18494	0.0842803	-3.56866	2.07533e-05	0.0011817	Superscaffold3	27505156	27521514	-	6015	Pva003498	K10383	49X25	Z	sp|Q92817|EVPL_HUMAN Envoplakin OS=Homo sapiens OX=9606 GN=EVPL PE=1 SV=3	XP_026989403.1 envoplakin [Tachysurus fulvidraco]	-
Pva006212	312.941	63.5705	562.312	8.84549	3.14494	2.08061e-05	0.0011817	Superscaffold6	15539505	15578000	+	2880	Pva006212	K16806	49XPP	S	sp|Q3KQU3|MA7D1_HUMAN MAP7 domain-containing protein 1 OS=Homo sapiens OX=9606 GN=MAP7D1 PE=1 SV=1	XP_034160978.1 MAP7 domain-containing protein 1a isoform X2 [Pangasianodon hypophthalmus]	-
Pva014893	181.18	301.903	60.4577	0.200256	-2.32008	2.12005e-05	0.00120044	Superscaffold16	5281601	5290572	-	2498	Pva014893	K02210	49QJN	L	sp|Q7ZXB1|MCM7B_XENLA DNA replication licensing factor mcm7-B OS=Xenopus laevis OX=8355 GN=mcm7-b PE=2 SV=1	XP_027027592.1 DNA replication licensing factor MCM7 isoform X1 [Tachysurus fulvidraco]	ko04113(Meiosis - yeast);ko04111(Cell cycle - yeast);ko04110(Cell cycle);ko03030(DNA replication)
Pva016646	136.53	226.087	46.972	0.207761	-2.26701	2.13706e-05	0.00120449	Superscaffold18	7421604	7430007	-	3082	Pva016646	K09368	49WDB	K	sp|P31367|PO6F1_DANRE POU domain, class 6, transcription factor 1 OS=Danio rerio OX=7955 GN=pou6f1 PE=2 SV=1	XP_027001134.1 POU domain, class 6, transcription factor 1 isoform X1 [Tachysurus fulvidraco]	-
Pva009777	126.785	210.776	42.7944	0.203032	-2.30022	2.14149e-05	0.00120449	Superscaffold10	7304184	7314168	+	2037	Pva009777	-	49VQ4	T	sp|Q3U5C8|ARHGG_MOUSE Rho guanine nucleotide exchange factor 16 OS=Mus musculus OX=10090 GN=Arhgef16 PE=1 SV=3	XP_027023359.1 rho guanine nucleotide exchange factor 16 [Tachysurus fulvidraco]	-
Pva015289	1200.54	309.66	2091.43	6.75395	2.75573	2.14911e-05	0.00120449	Superscaffold16	15684690	15688639	-	477	Pva015289	K02155	49V7G	C	sp|P63082|VATL_MOUSE V-type proton ATPase 16 kDa proteolipid subunit OS=Mus musculus OX=10090 GN=Atp6v0c PE=1 SV=1	XP_026994959.1 LOW QUALITY PROTEIN: V-type proton ATPase 16 kDa proteolipid subunit-like [Tachysurus fulvidraco]	ko05323(Rheumatoid arthritis);ko05165(Human papillomavirus infection);ko05152(Tuberculosis);ko05120(Epithelial cell signaling in Helicobacter pylori infection);ko05110(Vibrio cholerae infection);ko04966(Collecting duct acid secretion);ko04721(Synaptic vesicle cycle);ko04145(Phagosome);ko04142(Lysosome);ko00190(Oxidative phosphorylation)
Pva004100	13.3547	26.3398	0.369634	0.0140333	-6.155	2.15307e-05	0.00120449	Superscaffold4	9926868	9930565	-	1215	Pva004100	K04902	4A0YR	P	sp|Q8R523|KCNG3_RAT Potassium voltage-gated channel subfamily G member 3 OS=Rattus norvegicus OX=10116 GN=Kcng3 PE=2 SV=2	XP_017320229.1 PREDICTED: potassium voltage-gated channel subfamily G member 3 isoform X2 [Ictalurus punctatus]	-
Pva000029	35.1812	62.0923	8.27005	0.133189	-2.90845	2.26376e-05	0.00126262	Superscaffold1	1075993	1087669	-	1491	Pva000029	K20072	49RSE	T	sp|P0C1G6|SWP70_BOVIN Switch-associated protein 70 OS=Bos taurus OX=9913 GN=SWAP70 PE=1 SV=1	XP_026992386.1 LOW QUALITY PROTEIN: switch-associated protein 70-like [Tachysurus fulvidraco]	-
Pva009333	244.912	401.812	88.0114	0.219036	-2.19076	2.28861e-05	0.00127267	Superscaffold9	22735523	22792177	-	2140	Pva009333	-	49T6A	S	sp|B1WC10|FRITZ_RAT WD repeat-containing and planar cell polarity effector protein fritz homolog OS=Rattus norvegicus OX=10116 GN=Wdpcp PE=2 SV=1	XP_026998777.1 LOW QUALITY PROTEIN: WD repeat-containing and planar cell polarity effector protein fritz homolog [Tachysurus fulvidraco]	-
Pva003267	68.7527	116.444	21.0612	0.18087	-2.46697	2.32759e-05	0.00128852	Superscaffold3	19342322	19442879	+	1629	Pva003267	-	4A1UW	K	sp|Q76IQ7|TOX2_RAT TOX high mobility group box family member 2 OS=Rattus norvegicus OX=10116 GN=Tox2 PE=2 SV=1	XP_017335540.1 PREDICTED: TOX high mobility group box family member 2 isoform X1 [Ictalurus punctatus]	-
Pva018460	69.5811	8.70359	130.459	14.989	3.90584	2.33095e-05	0.00128852	Superscaffold20	16142167	16146587	+	2139	Pva018460	K10475	49RX2	T	sp|Q08CL3|KBTB8_DANRE Kelch repeat and BTB domain-containing protein 8 OS=Danio rerio OX=7955 GN=kbtbd8 PE=2 SV=1	XP_027011649.1 LOW QUALITY PROTEIN: kelch repeat and BTB domain-containing protein 8 [Tachysurus fulvidraco]	-
Pva008134	31.706	56.7012	6.71076	0.118353	-3.07883	2.35878e-05	0.00130005	Superscaffold8	14852543	14859885	+	1959	Pva008134	-	49YSG	S	sp|Q2TAA8|TXIP1_HUMAN Translin-associated factor X-interacting protein 1 OS=Homo sapiens OX=9606 GN=TSNAXIP1 PE=1 SV=1	XP_027017157.1 translin-associated factor X-interacting protein 1 isoform X5 [Tachysurus fulvidraco]	-
Pva009115	51.8748	90.1875	13.562	0.150376	-2.73336	2.36905e-05	0.00130186	Superscaffold9	15505528	15511427	-	2505	Pva009115	-	4A587	K	sp|Q96PN7|TREF1_HUMAN Transcriptional-regulating factor 1 OS=Homo sapiens OX=9606 GN=TRERF1 PE=1 SV=1	XP_027028212.1 transcriptional-regulating factor 1-like [Tachysurus fulvidraco]	-
Pva002284	3910.91	6327.93	1493.89	0.236079	-2.08266	2.46913e-05	0.00135287	Superscaffold2	21057240	21082002	+	8432	Pva002284	K05641	49UEY	I	sp|O95477|ABCA1_HUMAN Phospholipid-transporting ATPase ABCA1 OS=Homo sapiens OX=9606 GN=ABCA1 PE=1 SV=3	XP_026999887.1 LOW QUALITY PROTEIN: ATP-binding cassette sub-family A member 1-like [Tachysurus fulvidraco]	ko05417(Lipid and atherosclerosis);ko04979(Cholesterol metabolism);ko04975(Fat digestion and absorption);ko02010(ABC transporters)
Pva002451	123.476	41.5249	205.428	4.94709	2.30658	2.56626e-05	0.00140011	Superscaffold2	26210516	26221871	+	1748	Pva002451	K15014	49U3N	F	sp|O54699|S29A2_RAT Equilibrative nucleoside transporter 2 OS=Rattus norvegicus OX=10116 GN=Slc29a2 PE=2 SV=1	XP_026990571.1 equilibrative nucleoside transporter 2-like isoform X1 [Tachysurus fulvidraco]	ko05034(Alcoholism)
Pva017315	24.2367	44.0689	4.40446	0.0999449	-3.32272	2.58189e-05	0.00140011	Superscaffold19	5448122	5457101	-	2613	Pva017315	K08836	4A0P9	T	sp|Q0IHQ8|STK10_XENTR Serine/threonine-protein kinase 10 OS=Xenopus tropicalis OX=8364 GN=stk10 PE=2 SV=1	XP_027030591.1 LOW QUALITY PROTEIN: serine/threonine-protein kinase 10-like [Tachysurus fulvidraco]	ko04114(Oocyte meiosis)
Pva020715	301.309	108.341	494.278	4.56226	2.18975	2.59357e-05	0.00140011	Superscaffold24	11897089	11901882	+	883	Pva020715	K11087	4A30Q	A	sp|Q3ZC10|SMD1_BOVIN Small nuclear ribonucleoprotein Sm D1 OS=Bos taurus OX=9913 GN=SNRPD1 PE=3 SV=1	TNN85664.1 Small nuclear ribonucleoprotein Sm D1 [Liparis tanakae]	ko05322(Systemic lupus erythematosus);ko03040(Spliceosome)
Pva008109	1213.86	320.546	2107.17	6.57368	2.7167	2.60393e-05	0.00140011	Superscaffold8	13051804	13065797	+	939	Pva008109	K13280	49SRH	U	sp|P67810|SC11A_BOVIN Signal peptidase complex catalytic subunit SEC11A OS=Bos taurus OX=9913 GN=SEC11A PE=2 SV=1	XP_007235729.2 signal peptidase complex catalytic subunit SEC11A [Astyanax mexicanus]	ko03060(Protein export)
Pva015483	8.90912	0	17.8182	Inf	Inf	2.60509e-05	0.00140011	Superscaffold16	21333290	21334642	+	636	Pva015483	K06087	49V74	S	sp|Q6BBL6|CLD4_BOVIN Claudin-4 OS=Bos taurus OX=9913 GN=CLDN4 PE=2 SV=1	KAF7697724.1 hypothetical protein HF521_004234 [Silurus meridionalis]	ko05160(Hepatitis C);ko05130(Pathogenic Escherichia coli infection);ko04670(Leukocyte transendothelial migration);ko04530(Tight junction);ko04514(Cell adhesion molecules)
Pva008287	361.209	589.995	132.423	0.224448	-2.15555	2.60558e-05	0.00140011	Superscaffold8	18389447	18406357	+	2190	Pva008287	K15259	49UQE	S	sp|Q9H0J9|PAR12_HUMAN Protein mono-ADP-ribosyltransferase PARP12 OS=Homo sapiens OX=9606 GN=PARP12 PE=1 SV=1	XP_027017336.1 poly [ADP-ribose] polymerase 12-like [Tachysurus fulvidraco]	-
Pva014252	1801.05	225.699	3376.4	14.9597	3.90301	2.60797e-05	0.00140011	Superscaffold15	11754970	11774295	-	3005	Pva014252	K17698	49T2X	T	sp|O35601|FYB1_MOUSE FYN-binding protein 1 OS=Mus musculus OX=10090 GN=Fyb1 PE=1 SV=2	XP_026995690.1 FYN-binding protein 1 isoform X1 [Tachysurus fulvidraco]	ko05135(Yersinia infection);ko04015(Rap1 signaling pathway)
Pva006523	16.6398	31.0912	2.18849	0.0703895	-3.8285	2.62587e-05	0.00140567	Superscaffold6	22642100	22653747	-	222	Pva006523	-	49YT6	IT	-	-	-
Pva017625	711.343	1151.89	270.793	0.235085	-2.08874	2.72604e-05	0.00145511	Superscaffold19	15134049	15137209	-	1215	Pva017625	K10802	49WA9	K	sp|P10103|HMGB1_BOVIN High mobility group protein B1 OS=Bos taurus OX=9913 GN=HMGB1 PE=1 SV=3	XP_026995128.1 high mobility group-T protein-like [Tachysurus fulvidraco]	ko04613(Neutrophil extracellular trap formation);ko04217(Necroptosis);ko04140(Autophagy - animal);ko03410(Base excision repair)
Pva014254	548.117	199.693	896.541	4.48961	2.16659	2.80713e-05	0.00149412	Superscaffold15	11801621	11840215	+	3454	Pva014254	K00323	4A2AF	C	sp|Q13423|NNTM_HUMAN NAD(P) transhydrogenase, mitochondrial OS=Homo sapiens OX=9606 GN=NNT PE=1 SV=3	XP_026995746.1 LOW QUALITY PROTEIN: NAD(P) transhydrogenase, mitochondrial-like [Tachysurus fulvidraco]	ko00760(Nicotinate and nicotinamide metabolism)
Pva007167	406963	679535	134392	0.19777	-2.3381	2.82787e-05	0.00150087	Superscaffold7	8617769	8621435	+	2188	Pva007167	K18977	49SZQ	OW	sp|Q6PHG2|HEMO_DANRE Hemopexin OS=Danio rerio OX=7955 GN=hpx PE=2 SV=2	XP_026998048.1 hemopexin-like [Tachysurus fulvidraco]	-
Pva010347	15.3406	28.9063	1.77489	0.0614014	-4.02559	2.84869e-05	0.00150762	Superscaffold10	24946105	24964634	-	1503	Pva010347	K07360	49QIB	T	sp|P43403|ZAP70_HUMAN Tyrosine-protein kinase ZAP-70 OS=Homo sapiens OX=9606 GN=ZAP70 PE=1 SV=1	XP_027020689.1 tyrosine-protein kinase ZAP-70 [Tachysurus fulvidraco]	ko05340(Primary immunodeficiency);ko05235(PD-L1 expression and PD-1 checkpoint pathway in cancer);ko05135(Yersinia infection);ko04660(T cell receptor signaling pathway);ko04659(Th17 cell differentiation);ko04658(Th1 and Th2 cell differentiation);ko04650(Natural killer cell mediated cytotoxicity);ko04064(NF-kappa B signaling pathway);ko04014(Ras signaling pathway)
Pva015175	459.68	171.311	748.05	4.36662	2.12652	2.89132e-05	0.0015226	Superscaffold16	13068757	13076510	-	1617	Pva015175	-	4A5W3	IT	sp|Q9TR36|PIPNB_BOVIN Phosphatidylinositol transfer protein beta isoform OS=Bos taurus OX=9913 GN=PITPNB PE=1 SV=3	XP_031682885.1 phosphatidylinositol transfer protein beta isoform isoform X3 [Oncorhynchus kisutch]	-
Pva005428	292.558	476.968	108.148	0.22674	-2.14089	2.89334e-05	0.0015226	Superscaffold5	18507707	18535534	-	2787	Pva005428	K17536	49QXZ	F	sp|G9CGD6|CNIPF_HUMAN CNK3/IPCEF1 fusion protein OS=Homo sapiens OX=9606 GN=CNK3/IPCEF1 PE=1 SV=1	XP_027011200.1 connector enhancer of kinase suppressor of ras 3-like [Tachysurus fulvidraco]	ko04013(MAPK signaling pathway - fly)
Pva006653	301.703	61.6226	541.784	8.79196	3.13618	2.93549e-05	0.00154043	Superscaffold6	25754183	25755165	+	771	Pva006653	K08760	4A2QR	T	sp|O42364|APOEB_DANRE Apolipoprotein Eb OS=Danio rerio OX=7955 GN=apoeb PE=2 SV=1	XP_017325898.1 PREDICTED: apolipoprotein A-I-like [Ictalurus punctatus]	ko05417(Lipid and atherosclerosis);ko04979(Cholesterol metabolism);ko04977(Vitamin digestion and absorption);ko04975(Fat digestion and absorption)
Pva014498	44.2406	76.6963	11.7849	0.153657	-2.70222	2.944e-05	0.00154056	Superscaffold15	17517741	17525505	+	1626	Pva014498	K01367	49WMQ	OT	sp|P07384|CAN1_HUMAN Calpain-1 catalytic subunit OS=Homo sapiens OX=9606 GN=CAPN1 PE=1 SV=1	XP_027032525.1 LOW QUALITY PROTEIN: calpain-1 catalytic subunit-like [Tachysurus fulvidraco]	ko05131(Shigellosis);ko05022(Pathways of neurodegeneration - multiple diseases);ko05010(Alzheimer disease);ko04218(Cellular senescence);ko04217(Necroptosis);ko04210(Apoptosis);ko04141(Protein processing in endoplasmic reticulum)
Pva018009	195.256	69.1726	321.34	4.64548	2.21583	2.96061e-05	0.00154491	Superscaffold20	1045242	1053449	+	2942	Pva018009	K03097	49VK1	T	sp|P21868|CSK21_CHICK Casein kinase II subunit alpha OS=Gallus gallus OX=9031 GN=CSNK2A1 PE=2 SV=1	XP_027032386.1 casein kinase II subunit alpha [Tachysurus fulvidraco]	ko05235(PD-L1 expression and PD-1 checkpoint pathway in cancer);ko05162(Measles);ko05022(Pathways of neurodegeneration - multiple diseases);ko05020(Prion disease);ko05010(Alzheimer disease);ko04712(Circadian rhythm - plant);ko04520(Adherens junction);ko04310(Wnt signaling pathway);ko04139(Mitophagy - yeast);ko04137(Mitophagy - animal);ko04064(NF-kappa B signaling pathway);ko03008(Ribosome biogene…
Pva006725	64.0932	20.4355	107.751	5.27273	2.39855	2.99644e-05	0.00155765	Superscaffold6	27344588	27348961	+	1236	Pva006725	K20353	46GJG	K	sp|O15027|SC16A_HUMAN Protein transport protein Sec16A OS=Homo sapiens OX=9606 GN=SEC16A PE=1 SV=4	XP_027010424.1 uncharacterized protein LOC113647731 isoform X1 [Tachysurus fulvidraco]	-
Pva009121	12.4419	24.5851	0.298751	0.0121517	-6.3627	3.00176e-05	0.00155765	Superscaffold9	15579547	15591679	-	609	Pva009121	-	49TQU	S	sp|Q3TR08|FNDC4_MOUSE Fibronectin type III domain-containing protein 4 OS=Mus musculus OX=10090 GN=Fndc4 PE=2 SV=1	XP_027028484.1 fibronectin type III domain-containing protein 4-like isoform X2 [Tachysurus fulvidraco]	-
Pva005674	538.577	201.324	875.829	4.35035	2.12113	3.04457e-05	0.00157548	Superscaffold5	25504839	25509154	+	1006	Pva005674	K02731	49ZKV	O	sp|Q9PTW9|PSA7_CARAU Proteasome subunit alpha type-7 OS=Carassius auratus OX=7957 GN=psma7 PE=2 SV=1	NP_998331.1 proteasome subunit alpha-type 8 [Danio rerio]	ko05022(Pathways of neurodegeneration - multiple diseases);ko05020(Prion disease);ko05017(Spinocerebellar ataxia);ko05016(Huntington disease);ko05014(Amyotrophic lateral sclerosis);ko05012(Parkinson disease);ko05010(Alzheimer disease);ko03050(Proteasome)
Pva009581	174.938	60.4934	289.383	4.78372	2.25813	3.0592e-05	0.00157867	Superscaffold10	2026718	2036524	-	1401	Pva009581	K03026	49X60	K	sp|Q5E9Z7|RPC4_BOVIN DNA-directed RNA polymerase III subunit RPC4 OS=Bos taurus OX=9913 GN=POLR3D PE=2 SV=1	XP_027035229.1 DNA-directed RNA polymerase III subunit RPC4 isoform X2 [Tachysurus fulvidraco]	ko04623(Cytosolic DNA-sensing pathway);ko03020(RNA polymerase)
Pva009226	224.667	50.3827	398.951	7.9184	2.98521	3.09219e-05	0.00158459	Superscaffold9	18176112	18180822	-	2165	Pva009226	K01581	49X1F	E	sp|P09057|DCOR_RAT Ornithine decarboxylase OS=Rattus norvegicus OX=10116 GN=Odc1 PE=1 SV=1	XP_027028477.1 ornithine decarboxylase-like [Tachysurus fulvidraco]	ko00480(Glutathione metabolism);ko00330(Arginine and proline metabolism)
Pva006257	26.6185	48.2203	5.01662	0.104035	-3.26485	3.09424e-05	0.00158459	Superscaffold6	17028965	17038899	+	1254	Pva006257	K04707	49X9R	V	sp|P22681|CBL_HUMAN E3 ubiquitin-protein ligase CBL OS=Homo sapiens OX=9606 GN=CBL PE=1 SV=2	XP_027005130.1 E3 ubiquitin-protein ligase CBL-like isoform X2 [Tachysurus fulvidraco]	ko05220(Chronic myeloid leukemia);ko05205(Proteoglycans in cancer);ko05200(Pathways in cancer);ko05100(Bacterial invasion of epithelial cells);ko04910(Insulin signaling pathway);ko04144(Endocytosis);ko04120(Ubiquitin mediated proteolysis);ko04012(ErbB signaling pathway)
Pva020891	6038.35	2219.38	9857.31	4.44148	2.15104	3.0962e-05	0.00158459	Superscaffold25	797316	824360	-	2003	Pva020891	K00826	49U6G	E	sp|P54687|BCAT1_HUMAN Branched-chain-amino-acid aminotransferase, cytosolic OS=Homo sapiens OX=9606 GN=BCAT1 PE=1 SV=3	XP_027016182.1 branched-chain-amino-acid aminotransferase, cytosolic [Tachysurus fulvidraco]	ko00966(Glucosinolate biosynthesis);ko00770(Pantothenate and CoA biosynthesis);ko00290(Valine, leucine and isoleucine biosynthesis);ko00280(Valine, leucine and isoleucine degradation);ko00270(Cysteine and methionine metabolism)
Pva012455	34.5237	61.2712	7.77626	0.126915	-2.97806	3.12137e-05	0.00159309	Superscaffold13	9522012	9522977	-	966	Pva012455	-	4A0DG	S	sp|B3DH96|O1312_DANRE Odorant receptor 131-2 OS=Danio rerio OX=7955 GN=or131-2 PE=1 SV=1	XP_027020833.1 odorant receptor 131-2-like [Tachysurus fulvidraco]	-
Pva017592	421.753	678.634	164.872	0.242947	-2.04129	3.14566e-05	0.00160012	Superscaffold19	14042990	14050137	+	2961	Pva017592	K14756	49WUZ	G	sp|Q8WP17|KLOT_MACFA Klotho OS=Macaca fascicularis OX=9541 GN=KL PE=2 SV=1	XP_026995017.1 klotho [Tachysurus fulvidraco]	ko04961(Endocrine and other factor-regulated calcium reabsorption);ko04928(Parathyroid hormone synthesis, secretion and action);ko04211(Longevity regulating pathway);ko00053(Ascorbate and aldarate metabolism);ko00040(Pentose and glucuronate interconversions)
Pva020477	29.2603	52.7056	5.81507	0.110331	-3.18009	3.15231e-05	0.00160012	Superscaffold24	5056564	5065434	-	456	Pva020477	K15143	49UAV	K	sp|Q6PC45|MED30_DANRE Mediator of RNA polymerase II transcription subunit 30 OS=Danio rerio OX=7955 GN=med30 PE=2 SV=1	XP_027031710.1 mediator of RNA polymerase II transcription subunit 30 isoform X2 [Tachysurus fulvidraco]	ko04919(Thyroid hormone signaling pathway)
Pva021437	446.552	167.072	726.033	4.34563	2.11956	3.16303e-05	0.0016012	Superscaffold26	3108182	3110479	+	357	Pva021437	K02152	4A3F9	C	sp|P79251|VATG1_BOVIN V-type proton ATPase subunit G 1 OS=Bos taurus OX=9913 GN=ATP6V1G1 PE=1 SV=3	XP_017315292.1 PREDICTED: V-type proton ATPase subunit G 1-like [Ictalurus punctatus]	ko05323(Rheumatoid arthritis);ko05165(Human papillomavirus infection);ko05120(Epithelial cell signaling in Helicobacter pylori infection);ko05110(Vibrio cholerae infection);ko04966(Collecting duct acid secretion);ko04721(Synaptic vesicle cycle);ko04150(mTOR signaling pathway);ko04145(Phagosome);ko00190(Oxidative phosphorylation)
Pva021016	1244.58	2000.96	488.205	0.243985	-2.03513	3.1898e-05	0.00161037	Superscaffold25	5533720	5560777	+	3517	Pva021016	-	4A5PQ	S	sp|Q8C8U0|LIPB1_MOUSE Liprin-beta-1 OS=Mus musculus OX=10090 GN=Ppfibp1 PE=1 SV=3	XP_027007130.1 liprin-beta-1-like isoform X2 [Tachysurus fulvidraco]	-
Pva004155	1140.25	1838.84	441.655	0.240181	-2.0578	3.24113e-05	0.00163186	Superscaffold4	11563708	11573057	+	1195	Pva004155	K01265	49QH4	O	sp|Q4QRK0|MAP11_DANRE Methionine aminopeptidase 1 OS=Danio rerio OX=7955 GN=metap1 PE=2 SV=2	XP_027006105.1 methionine aminopeptidase 1 [Tachysurus fulvidraco]	-
Pva015016	23.9936	43.3384	4.64882	0.107268	-3.22071	3.33889e-05	0.00167656	Superscaffold16	9301176	9313639	+	1341	Pva015016	K12837	4A0Z1	A	sp|P26368|U2AF2_HUMAN Splicing factor U2AF 65 kDa subunit OS=Homo sapiens OX=9606 GN=U2AF2 PE=1 SV=4	XP_026997413.1 splicing factor U2AF 65 kDa subunit-like isoform X1 [Tachysurus fulvidraco]	ko03040(Spliceosome)
Pva017699	309.097	114.501	503.694	4.39905	2.13719	3.42794e-05	0.00171664	Superscaffold19	17019624	17023501	+	1445	Pva017699	-	49VF5	J	sp|Q6DH65|DENR_DANRE Density-regulated protein OS=Danio rerio OX=7955 GN=denr PE=1 SV=1	XP_026995336.1 density-regulated protein [Tachysurus fulvidraco]	-
Pva006182	132.664	258.08	7.24852	0.0280864	-5.15398	3.47662e-05	0.00173635	Superscaffold6	14532369	14534881	+	1606	Pva006182	-	-	-	-	-	-
Pva010166	69.108	116.579	21.6372	0.185601	-2.42972	3.51597e-05	0.00174609	Superscaffold10	19270100	19275127	+	839	Pva010166	K06510	4A83I	S	-	KAF4072421.1 hypothetical protein AMELA_G00262940 [Ameiurus melas]	-
Pva007166	303.967	490.431	117.504	0.239594	-2.06134	3.52231e-05	0.00174609	Superscaffold7	8594393	8604215	-	3945	Pva007166	-	49QII	S	sp|Q9ULJ7|ANR50_HUMAN Ankyrin repeat domain-containing protein 50 OS=Homo sapiens OX=9606 GN=ANKRD50 PE=1 SV=4	XP_026997945.1 ankyrin repeat domain-containing protein 50-like isoform X2 [Tachysurus fulvidraco]	-
Pva005209	610.471	233.07	987.872	4.23853	2.08356	3.52423e-05	0.00174609	Superscaffold5	12252378	12256313	-	969	Pva005209	-	49TY1	T	sp|Q5ZIN1|NUDC_CHICK Nuclear migration protein nudC OS=Gallus gallus OX=9031 GN=NUDC PE=2 SV=1	XP_027013320.1 nuclear migration protein nudC [Tachysurus fulvidraco]	-
Pva014191	239.373	389.721	89.0241	0.22843	-2.13018	3.69369e-05	0.00182519	Superscaffold15	10177093	10199222	-	3651	Pva014191	K04414	4A5GQ	T	sp|Q12851|M4K2_HUMAN Mitogen-activated protein kinase kinase kinase kinase 2 OS=Homo sapiens OX=9606 GN=MAP4K2 PE=1 SV=2	XP_026995893.1 mitogen-activated protein kinase kinase kinase kinase 2-like isoform X1 [Tachysurus fulvidraco]	ko04010(MAPK signaling pathway)
Pva007387	479.118	2.47975	955.756	385.425	8.59031	3.70426e-05	0.00182557	Superscaffold7	15248392	15251430	-	1338	Pva007387	K17724	49UNK	S	sp|A6NK06|IRG1_HUMAN Cis-aconitate decarboxylase OS=Homo sapiens OX=9606 GN=ACOD1 PE=1 SV=1	XP_027019940.1 cis-aconitate decarboxylase [Tachysurus fulvidraco]	ko00660(C5-Branched dibasic acid metabolism)
Pva006791	586.247	99.8011	1072.69	10.7483	3.42604	3.76481e-05	0.00185052	Superscaffold6	29191400	29200523	+	4444	Pva006791	K04466	49712	T	sp|Q9WUL6|M3K14_MOUSE Mitogen-activated protein kinase kinase kinase 14 OS=Mus musculus OX=10090 GN=Map3k14 PE=1 SV=1	XP_027011542.1 uncharacterized protein LOC113648526 isoform X1 [Tachysurus fulvidraco]	ko05208(Chemical carcinogenesis - reactive oxygen species);ko05169(Epstein-Barr virus infection);ko05166(Human T-cell leukemia virus 1 infection);ko05120(Epithelial cell signaling in Helicobacter pylori infection);ko04936(Alcoholic liver disease);ko04672(Intestinal immune network for IgA production);ko04668(TNF signaling pathway);ko04660(T cell receptor signaling pathway);ko04625(C-type lectin re…
Pva005735	326.747	123.214	530.28	4.30373	2.10559	3.8106e-05	0.00186576	Superscaffold5	27554603	27563656	-	3998	Pva005735	-	4A08V	S	sp|Q5TZ07|PLPP6_DANRE Phospholipid phosphatase 6 OS=Danio rerio OX=7955 GN=plpp6 PE=2 SV=1	XP_027027060.1 phospholipid phosphatase 6 isoform X1 [Tachysurus fulvidraco]	-
Pva015809	132.648	218.513	46.7828	0.214096	-2.22367	3.81585e-05	0.00186576	Superscaffold17	7957141	7967768	-	2030	Pva015809	K10077	49UTH	TV	sp|Q9Z209|LAYN_CRIGR Layilin OS=Cricetulus griseus OX=10029 GN=LAYN PE=1 SV=1	XP_027029709.1 layilin-like isoform X1 [Tachysurus fulvidraco]	-
Pva007643	494.976	803.64	186.313	0.231836	-2.10882	3.86713e-05	0.00187643	Superscaffold7	23196496	23260803	+	1123	Pva007643	-	4A11A	S	sp|Q58D84|FSTL1_BOVIN Follistatin-related protein 1 OS=Bos taurus OX=9913 GN=FSTL1 PE=2 SV=1	XP_027018407.1 follistatin-related protein 1-like [Tachysurus fulvidraco]	-
Pva015866	480.699	778.997	182.4	0.234148	-2.09451	3.86767e-05	0.00187643	Superscaffold17	9537640	9544323	-	5551	Pva015866	-	49HDI	-	-	XP_026779980.2 uncharacterized protein plekhg2 isoform X1 [Pangasianodon hypophthalmus]	-
Pva006251	639.066	247.484	1030.65	4.1645	2.05814	3.8679e-05	0.00187643	Superscaffold6	16957364	16966156	+	3508	Pva006251	K08955	4A24S	O	sp|O88967|YMEL1_MOUSE ATP-dependent zinc metalloprotease YME1L1 OS=Mus musculus OX=10090 GN=Yme1l1 PE=1 SV=1	XP_027005541.1 ATP-dependent zinc metalloprotease YME1L1-like isoform X2 [Tachysurus fulvidraco]	ko04139(Mitophagy - yeast)
Pva014571	61.7619	104.616	18.9074	0.180731	-2.46808	3.88848e-05	0.00188152	Superscaffold15	19416520	19427005	-	3070	Pva014571	K13886	49PX0	Z	sp|Q9WUM4|COR1C_MOUSE Coronin-1C OS=Mus musculus OX=10090 GN=Coro1c PE=1 SV=2	KAA0720285.1 Coronin-1C Coronin-3 [Triplophysa tibetana]	-
Pva000478	2840.97	4523.44	1158.49	0.256108	-1.96518	3.98695e-05	0.00192417	Superscaffold1	15942628	15946066	+	903	Pva000478	-	49R7E	S	sp|Q9QX79|FETUB_RAT Fetuin-B OS=Rattus norvegicus OX=10116 GN=Fetub PE=2 SV=2	XP_027025842.1 histidine-rich glycoprotein-like [Tachysurus fulvidraco]	-
Pva008443	63.3363	108.065	18.6079	0.172193	-2.5379	4.01663e-05	0.00193349	Superscaffold8	24368771	24384321	+	1875	Pva008443	K06529	49QQ1	T	sp|O75326|SEM7A_HUMAN Semaphorin-7A OS=Homo sapiens OX=9606 GN=SEMA7A PE=1 SV=1	XP_027017607.1 semaphorin-7A-like [Tachysurus fulvidraco]	ko04360(Axon guidance)
Pva015690	402.224	114.411	690.038	6.03121	2.59245	4.15186e-05	0.00199343	Superscaffold17	4482526	4520371	+	3552	Pva015690	K03695	49WY9	O	sp|Q5E9N5|CLPB_BOVIN Caseinolytic peptidase B protein homolog OS=Bos taurus OX=9913 GN=CLPB PE=2 SV=1	XP_026994645.1 caseinolytic peptidase B protein homolog [Tachysurus fulvidraco]	ko04213(Longevity regulating pathway - multiple species)
Pva002792	1266.72	498.927	2034.52	4.07779	2.02779	4.19052e-05	0.00200682	Superscaffold3	1377966	1384527	+	1981	Pva002792	K00731	49RBV	G	sp|Q7SYI5|C1GTB_DANRE Glycoprotein-N-acetylgalactosamine 3-beta-galactosyltransferase 1-B OS=Danio rerio OX=7955 GN=c1galt1b PE=2 SV=1	XP_027029888.1 glycoprotein-N-acetylgalactosamine 3-beta-galactosyltransferase 1-B-like [Tachysurus fulvidraco]	ko00514(Other types of O-glycan biosynthesis);ko00512(Mucin type O-glycan biosynthesis)
Pva004707	825.318	308.987	1341.65	4.34209	2.11839	4.30003e-05	0.00205398	Superscaffold4	28548886	28569459	-	1362	Pva004707	K00069	49WMZ	Q	sp|Q8VCC1|PGDH_MOUSE 15-hydroxyprostaglandin dehydrogenase [NAD(+)] OS=Mus musculus OX=10090 GN=Hpgd PE=1 SV=1	XP_027001906.1 15-hydroxyprostaglandin dehydrogenase [NAD(+)] [Tachysurus fulvidraco]	ko05202(Transcriptional misregulation in cancer)
Pva008948	447.704	175.519	719.889	4.10149	2.03615	4.31105e-05	0.00205398	Superscaffold9	12149972	12155632	+	2911	Pva008948	-	4A0M8	O	sp|O95433|AHSA1_HUMAN Activator of 90 kDa heat shock protein ATPase homolog 1 OS=Homo sapiens OX=9606 GN=AHSA1 PE=1 SV=1	XP_027028540.1 activator of 90 kDa heat shock protein ATPase homolog 1 [Tachysurus fulvidraco]	-
Pva015305	291.921	518.584	65.2584	0.12584	-2.99034	4.37001e-05	0.00207438	Superscaffold16	16010228	16019141	+	1797	Pva015305	K05048	49TPW	T	sp|Q08469|S6A15_RAT Sodium-dependent neutral amino acid transporter B(0)AT2 OS=Rattus norvegicus OX=10116 GN=Slc6a15 PE=1 SV=1	XP_026999520.1 sodium-dependent neutral amino acid transporter B(0)AT2-like [Tachysurus fulvidraco]	-
Pva014155	133.828	46.7594	220.896	4.7241	2.24004	4.37614e-05	0.00207438	Superscaffold15	8586121	8606176	+	930	Pva014155	-	49X8C	T	sp|Q9UHF1|EGFL7_HUMAN Epidermal growth factor-like protein 7 OS=Homo sapiens OX=9606 GN=EGFL7 PE=1 SV=3	XP_027008711.1 epidermal growth factor-like protein 7 isoform X5 [Tachysurus fulvidraco]	-
Pva000840	195.009	26.7324	363.286	13.5897	3.76444	4.48337e-05	0.00211533	Superscaffold1	25743298	25747500	+	1031	Pva000840	K01079	49VNA	E	sp|P78330|SERB_HUMAN Phosphoserine phosphatase OS=Homo sapiens OX=9606 GN=PSPH PE=1 SV=2	XP_026797084.1 phosphoserine phosphatase isoform X2 [Pangasianodon hypophthalmus]	ko00680(Methane metabolism);ko00260(Glycine, serine and threonine metabolism)
Pva005341	312.479	504.691	120.268	0.2383	-2.06915	4.48523e-05	0.00211533	Superscaffold5	15734952	15756716	+	5477	Pva005341	-	4A2G4	K	sp|Q6PJG2|MDEAS_HUMAN Mitotic deacetylase-associated SANT domain protein OS=Homo sapiens OX=9606 GN=MIDEAS PE=1 SV=2	XP_027014760.1 ELM2 and SANT domain-containing protein 1-like isoform X2 [Tachysurus fulvidraco]	-
Pva012148	86.9705	27.5627	146.378	5.31073	2.40891	4.57627e-05	0.00214808	Superscaffold12	25053693	25056840	+	390	Pva012148	K17773	4A8BB	T	sp|B1AXP6|TOM5_MOUSE Mitochondrial import receptor subunit TOM5 homolog OS=Mus musculus OX=10090 GN=Tomm5 PE=3 SV=1	NP_001188147.1 mitochondrial import receptor subunit TOM5 homolog [Ictalurus punctatus]	-
Pva004640	532.481	879.909	185.053	0.21031	-2.24941	4.57774e-05	0.00214808	Superscaffold4	24612479	24675709	-	3081	Pva004640	-	49RNP	T	sp|O94988|FA13A_HUMAN Protein FAM13A OS=Homo sapiens OX=9606 GN=FAM13A PE=1 SV=2	XP_027001678.1 protein FAM13A isoform X1 [Tachysurus fulvidraco]	-
Pva010121	202.254	76.1133	328.395	4.31455	2.10921	4.60817e-05	0.00215693	Superscaffold10	17722563	17730223	-	1776	Pva010121	K11205	49Z2Y	E	sp|P48507|GSH0_HUMAN Glutamate--cysteine ligase regulatory subunit OS=Homo sapiens OX=9606 GN=GCLM PE=1 SV=1	XP_027022236.1 glutamate--cysteine ligase regulatory subunit [Tachysurus fulvidraco]	ko04216(Ferroptosis);ko00480(Glutathione metabolism);ko00270(Cysteine and methionine metabolism)
Pva009142	2151.28	3520.18	782.373	0.222254	-2.16972	4.74987e-05	0.0022136	Superscaffold9	16029669	16038008	-	1482	Pva009142	K11517	49QEF	C	sp|Q9UJM8|HAOX1_HUMAN Hydroxyacid oxidase 1 OS=Homo sapiens OX=9606 GN=HAO1 PE=1 SV=1	XP_027028258.1 hydroxyacid oxidase 1 [Tachysurus fulvidraco]	ko04146(Peroxisome);ko00630(Glyoxylate and dicarboxylate metabolism)
Pva007032	259.145	58.6662	459.623	7.83455	2.96985	4.75303e-05	0.0022136	Superscaffold7	4543443	4546942	+	2015	Pva007032	-	49Y0E	S	sp|Q5PRC7|SOSB2_DANRE SOSS complex subunit B2 OS=Danio rerio OX=7955 GN=nabp1 PE=2 SV=1	XP_027008201.1 SOSS complex subunit B2 isoform X2 [Tachysurus fulvidraco]	-
Pva012019	863.927	111.011	1616.84	14.5646	3.8644	4.77375e-05	0.00221696	Superscaffold12	19202162	19228144	+	2637	Pva012019	K14020	49S67	S	sp|P56695|WFS1_MOUSE Wolframin OS=Mus musculus OX=10090 GN=Wfs1 PE=1 SV=1	XP_027010502.1 wolframin [Tachysurus fulvidraco]	ko04141(Protein processing in endoplasmic reticulum)
Pva006610	44.5923	76.9628	12.2217	0.1588	-2.65471	4.78941e-05	0.00221696	Superscaffold6	24761631	24791454	-	3801	Pva006610	K01530	49UP5	P	sp|P98198|AT8B2_HUMAN Phospholipid-transporting ATPase ID OS=Homo sapiens OX=9606 GN=ATP8B2 PE=1 SV=2	XP_027008712.1 phospholipid-transporting ATPase ID isoform X1 [Tachysurus fulvidraco]	-
Pva013886	10.9558	21.1723	0.739269	0.0349168	-4.83994	4.80018e-05	0.00221696	Superscaffold15	316940	323188	-	1558	Pva013886	K05090	49SN3	T	sp|Q9I8N6|CSF1R_DANRE Macrophage colony-stimulating factor 1 receptor OS=Danio rerio OX=7955 GN=csf1r PE=2 SV=1	XP_034167236.1 macrophage colony-stimulating factor 1 receptor 1 isoform X2 [Pangasianodon hypophthalmus]	ko05221(Acute myeloid leukemia);ko05202(Transcriptional misregulation in cancer);ko05200(Pathways in cancer);ko04640(Hematopoietic cell lineage);ko04380(Osteoclast differentiation);ko04151(PI3K-Akt signaling pathway);ko04061(Viral protein interaction with cytokine and cytokine receptor);ko04060(Cytokine-cytokine receptor interaction);ko04015(Rap1 signaling pathway);ko04014(Ras signaling pathway);…
Pva021707	106.929	176.051	37.8071	0.214751	-2.21927	4.80783e-05	0.00221696	Superscaffold26	11369754	11375291	+	2619	Pva021707	-	4A6SB	K	sp|Q4R2Z8|ZN541_MACFA Zinc finger protein 541 (Fragment) OS=Macaca fascicularis OX=9541 GN=ZNF541 PE=2 SV=2	XP_027034459.1 zinc finger protein 541-like isoform X3 [Tachysurus fulvidraco]	-
Pva013537	72.8356	23.4567	122.214	5.21021	2.38134	4.84118e-05	0.00222683	Superscaffold14	12523976	12525043	+	1068	Pva013537	K15630	49WQP	S	sp|Q08CA1|GDPP1_DANRE GDP-D-glucose phosphorylase 1 OS=Danio rerio OX=7955 GN=gdpgp1 PE=2 SV=1	XP_027028769.1 GDP-D-glucose phosphorylase 1 [Tachysurus fulvidraco]	-
Pva002003	111.169	18.6381	203.701	10.9293	3.45013	4.86046e-05	0.00223018	Superscaffold2	14065405	14067294	-	891	Pva002003	-	49RU6	S	sp|Q5ZMH6|METL9_CHICK Protein-L-histidine N-pros-methyltransferase OS=Gallus gallus OX=9031 GN=METTL9 PE=2 SV=1	XP_027033590.1 methyltransferase-like protein 9 isoform X1 [Tachysurus fulvidraco]	-
Pva003751	946.292	349.047	1543.54	4.42214	2.14474	4.89878e-05	0.00223681	Superscaffold3	33336490	33371566	+	5922	Pva003751	K10352	49TWQ	Z	sp|Q27991|MYH10_BOVIN Myosin-10 OS=Bos taurus OX=9913 GN=MYH10 PE=2 SV=2	XP_027012767.1 LOW QUALITY PROTEIN: myosin-10-like [Tachysurus fulvidraco]	ko05130(Pathogenic Escherichia coli infection);ko04810(Regulation of actin cytoskeleton);ko04530(Tight junction);ko04270(Vascular smooth muscle contraction)
Pva008432	407.834	156.506	659.162	4.21173	2.07441	4.89892e-05	0.00223681	Superscaffold8	24053192	24069052	-	3483	Pva008432	K01868	49S6F	J	sp|Q0V9S0|SYTC2_XENTR Threonine--tRNA ligase 2, cytoplasmic OS=Xenopus tropicalis OX=8364 GN=tars3 PE=2 SV=1	XP_027017357.1 threonine--tRNA ligase, cytoplasmic-like isoform X1 [Tachysurus fulvidraco]	ko00970(Aminoacyl-tRNA biosynthesis)
Pva012586	13779.1	22391.2	5167.07	0.230764	-2.11551	4.96263e-05	0.00226036	Superscaffold13	13703145	13707461	-	1609	Pva012586	-	49S3R	Q	sp|Q94BV5|GSXL4_ARATH Flavin-containing monooxygenase FMO GS-OX-like 4 OS=Arabidopsis thaliana OX=3702 GN=At1g62600 PE=2 SV=1	XP_027025250.1 flavin-containing monooxygenase FMO GS-OX-like 4 isoform X1 [Tachysurus fulvidraco]	-
Pva007494	566.009	903.61	228.408	0.252773	-1.98409	4.97952e-05	0.00226252	Superscaffold7	18442575	18458408	-	2792	Pva007494	-	49ZFI	T	sp|Q14449|GRB14_HUMAN Growth factor receptor-bound protein 14 OS=Homo sapiens OX=9606 GN=GRB14 PE=1 SV=2	XP_027020226.1 growth factor receptor-bound protein 14 isoform X2 [Tachysurus fulvidraco]	-
Pva002046	144.302	237.422	51.1829	0.215578	-2.21372	5.02655e-05	0.00227834	Superscaffold2	15134784	15136113	-	390	Pva002046	-	3DKFV	L	-	RXN34997.1 zinc finger BED domain-containing 1-like protein [Labeo rohita]	-
Pva020282	290.214	109.139	471.289	4.31824	2.11044	5.10899e-05	0.00230694	Superscaffold23	16748060	16752203	-	2719	Pva020282	-	49RD3	S	sp|Q7ZTY6|CG026_DANRE Uncharacterized protein C7orf26 homolog OS=Danio rerio OX=7955 GN=zgc:56409 PE=2 SV=2	XP_027027131.1 uncharacterized protein C7orf26 homolog [Tachysurus fulvidraco]	-
Pva008272	601.148	234.311	967.986	4.1312	2.04656	5.12404e-05	0.00230694	Superscaffold8	18110195	18124486	-	465	Pva008272	K10580	49PV7	O	sp|Q0P5K3|UBE2N_BOVIN Ubiquitin-conjugating enzyme E2 N OS=Bos taurus OX=9913 GN=UBE2N PE=2 SV=1	XP_006633237.2 PREDICTED: ubiquitin-conjugating enzyme E2 N [Lepisosteus oculatus]	ko05131(Shigellosis);ko04624(Toll and Imd signaling pathway);ko04120(Ubiquitin mediated proteolysis)
Pva020429	373.061	147.393	598.73	4.06214	2.02224	5.1268e-05	0.00230694	Superscaffold24	4072269	4075649	+	441	Pva020429	-	4A2TR	S	sp|Q13442|HAP28_HUMAN 28 kDa heat- and acid-stable phosphoprotein OS=Homo sapiens OX=9606 GN=PDAP1 PE=1 SV=1	XP_026785688.1 LOW QUALITY PROTEIN: pdgfa associated protein 1b [Pangasianodon hypophthalmus]	-
Pva014517	397.397	90.9286	703.865	7.74085	2.95249	5.15442e-05	0.00231378	Superscaffold15	17964279	17967060	-	1524	Pva014517	K06519	4A2EV	G	sp|Q794F9|4F2_RAT 4F2 cell-surface antigen heavy chain OS=Rattus norvegicus OX=10116 GN=Slc3a2 PE=1 SV=1	XP_027009205.1 4F2 cell-surface antigen heavy chain-like isoform X2 [Tachysurus fulvidraco]	ko04974(Protein digestion and absorption);ko04216(Ferroptosis);ko04150(mTOR signaling pathway)
Pva005559	108.321	36.9009	179.741	4.8709	2.28419	5.18535e-05	0.00231937	Superscaffold5	22415224	22447405	-	828	Pva005559	K01711	49UD2	G	sp|Q8K3X3|GMDS_CRIGR GDP-mannose 4,6 dehydratase OS=Cricetulus griseus OX=10029 GN=GMDS PE=2 SV=1	XP_026989046.1 GDP-mannose 4,6 dehydratase isoform X2 [Tachysurus fulvidraco]	ko00541(O-Antigen nucleotide sugar biosynthesis);ko00520(Amino sugar and nucleotide sugar metabolism);ko00051(Fructose and mannose metabolism)
Pva000680	2743.02	4347.35	1138.68	0.261924	-1.93278	5.20404e-05	0.00231937	Superscaffold1	20512778	20524569	+	1266	Pva000680	K07604	49R7V	S	sp|P08727|K1C19_HUMAN Keratin, type I cytoskeletal 19 OS=Homo sapiens OX=9606 GN=KRT19 PE=1 SV=4	XP_027025793.1 keratin, type I cytoskeletal 19-like [Tachysurus fulvidraco]	ko05150(Staphylococcus aureus infection);ko04915(Estrogen signaling pathway)
Pva001830	111.792	1.6447	221.939	134.942	7.07619	5.21808e-05	0.00231937	Superscaffold2	10978758	10991119	-	675	Pva001830	K16834	49XDJ	T	sp|Q9BQB4|SOST_HUMAN Sclerostin OS=Homo sapiens OX=9606 GN=SOST PE=1 SV=1	XP_026993300.1 sclerostin [Tachysurus fulvidraco]	ko04928(Parathyroid hormone synthesis, secretion and action);ko04310(Wnt signaling pathway)
Pva001971	30.5139	0.934877	60.0929	64.279	6.00628	5.21895e-05	0.00231937	Superscaffold2	13030751	13032253	+	1503	Pva001971	K08148	49Y3F	G	sp|Q9BYW1|GTR11_HUMAN Solute carrier family 2, facilitated glucose transporter member 11 OS=Homo sapiens OX=9606 GN=SLC2A11 PE=1 SV=1	XP_027033549.1 solute carrier family 2, facilitated glucose transporter member 11-like [Tachysurus fulvidraco]	-
Pva006311	282.084	75.2116	488.956	6.50107	2.70068	5.24709e-05	0.00231937	Superscaffold6	18531069	18538969	-	1443	Pva006311	K16339	4A36D	S	sp|Q6GLK2|THEM4_XENLA Acyl-coenzyme A thioesterase THEM4 OS=Xenopus laevis OX=8355 GN=them4 PE=2 SV=2	XP_027004590.1 acyl-coenzyme A thioesterase THEM4-like isoform X1 [Tachysurus fulvidraco]	ko04151(PI3K-Akt signaling pathway);ko00062(Fatty acid elongation)
Pva011660	102.444	169.943	34.9439	0.205621	-2.28194	5.25224e-05	0.00231937	Superscaffold12	8691433	8704961	-	2937	Pva011660	K19519	49Y8R	MW	sp|P55906|BGH3_BOVIN Transforming growth factor-beta-induced protein ig-h3 OS=Bos taurus OX=9913 GN=TGFBI PE=1 SV=2	XP_026991270.1 LOW QUALITY PROTEIN: transforming growth factor-beta-induced protein ig-h3 [Tachysurus fulvidraco]	-
Pva013272	594.376	229.183	959.569	4.18691	2.06589	5.25403e-05	0.00231937	Superscaffold14	5401577	5406962	-	1559	Pva013272	K17732	49VCK	O	sp|Q3SZ71|MPPB_BOVIN Mitochondrial-processing peptidase subunit beta OS=Bos taurus OX=9913 GN=PMPCB PE=2 SV=1	XP_027019785.1 mitochondrial-processing peptidase subunit beta [Tachysurus fulvidraco]	-
Pva000428	256.057	422.912	89.2024	0.210924	-2.2452	5.40116e-05	0.00237868	Superscaffold1	13982806	14038171	-	9714	Pva000428	-	49QUA	T	sp|P35556|FBN2_HUMAN Fibrillin-2 OS=Homo sapiens OX=9606 GN=FBN2 PE=1 SV=3	XP_027015458.1 fibrillin-2-like [Tachysurus fulvidraco]	-
Pva005032	369.809	136.238	603.381	4.42888	2.14694	5.42256e-05	0.00238247	Superscaffold5	6173982	6181210	+	3567	Pva005032	-	4A0VD	S	sp|Q32KT5|CF136_BOVIN Uncharacterized protein C6orf136 homolog OS=Bos taurus OX=9913 PE=2 SV=1	XP_026989603.1 uncharacterized protein C6orf136 homolog [Tachysurus fulvidraco]	-
Pva019479	285.111	107.703	462.52	4.2944	2.10246	5.56323e-05	0.00243819	Superscaffold22	12255979	12259323	-	878	Pva019479	K05307	4A2X5	S	sp|Q8JZL3|THTPA_MOUSE Thiamine-triphosphatase OS=Mus musculus OX=10090 GN=Thtpa PE=1 SV=3	XP_027029910.1 thiamine-triphosphatase isoform X1 [Tachysurus fulvidraco]	ko00730(Thiamine metabolism)
Pva008383	363.218	142.854	583.581	4.08514	2.03039	5.57554e-05	0.00243819	Superscaffold8	22182692	22194550	+	5587	Pva008383	K11658	49TZN	B	sp|A2BIL7|BAZ1B_DANRE Tyrosine-protein kinase BAZ1B OS=Danio rerio OX=7955 GN=baz1b PE=1 SV=2	XP_027017337.1 tyrosine-protein kinase BAZ1B isoform X1 [Tachysurus fulvidraco]	-
Pva000109	517.036	171.674	862.397	5.02346	2.32868	5.58935e-05	0.0024385	Superscaffold1	3770708	3782562	-	2661	Pva000109	K03260	4A1QK	J	sp|Q95L46|IF4G2_BOVIN Eukaryotic translation initiation factor 4 gamma 2 OS=Bos taurus OX=9913 GN=EIF4G2 PE=2 SV=2	XP_027008914.1 eukaryotic translation initiation factor 4 gamma 2 [Tachysurus fulvidraco]	ko05416(Viral myocarditis)
Pva001876	55.7227	95.0264	16.4189	0.172782	-2.53297	5.60433e-05	0.00243932	Superscaffold2	11459751	11466995	+	1641	Pva001876	-	4A132	T	sp|Q9Y3L3|3BP1_HUMAN SH3 domain-binding protein 1 OS=Homo sapiens OX=9606 GN=SH3BP1 PE=1 SV=3	XP_026993368.1 SH3 domain-binding protein 1-like [Tachysurus fulvidraco]	-
Pva021478	76.7083	25.0571	128.359	5.12268	2.3569	5.62238e-05	0.00244148	Superscaffold26	3834261	3840291	+	2115	Pva021478	-	49X4B	S	sp|Q96E35|ZMY19_HUMAN Zinc finger MYND domain-containing protein 19 OS=Homo sapiens OX=9606 GN=ZMYND19 PE=1 SV=1	XP_017315239.1 PREDICTED: zinc finger MYND domain-containing protein 19 [Ictalurus punctatus]	-
Pva005313	19.8781	36.0599	3.69634	0.102506	-3.28622	5.78215e-05	0.00250501	Superscaffold5	14898988	14908792	+	303	Pva005313	-	49S6V	K	sp|A9LMC0|DPF3_DANRE Zinc finger protein DPF3 OS=Danio rerio OX=7955 GN=dpf3 PE=2 SV=1	XP_027026027.1 zinc finger protein DPF3-like isoform X2 [Tachysurus fulvidraco]	-
Pva010979	3036.88	143.474	5930.3	41.3337	5.36925	5.80312e-05	0.00250827	Superscaffold11	16162031	16171712	-	2243	Pva010979	K15013	49R48	I	sp|Q7ZYC4|ACBG2_XENLA Long-chain-fatty-acid--CoA ligase ACSBG2 OS=Xenopus laevis OX=8355 GN=acsbg2 PE=2 SV=1	XP_026994353.1 long-chain-fatty-acid--CoA ligase ACSBG2-like [Tachysurus fulvidraco]	ko04920(Adipocytokine signaling pathway);ko03320(PPAR signaling pathway);ko00071(Fatty acid degradation);ko00061(Fatty acid biosynthesis)
Pva016787	124.875	203.343	46.4065	0.228218	-2.13152	5.8405e-05	0.00251858	Superscaffold18	11826890	11832715	+	1932	Pva016787	-	49TMZ	L	sp|Q80WQ9|ZBED4_MOUSE Zinc finger BED domain-containing protein 4 OS=Mus musculus OX=10090 GN=Zbed4 PE=2 SV=1	XP_027026554.1 uncharacterized protein LOC113658364 [Tachysurus fulvidraco]	-
Pva008267	98.836	163.531	34.1412	0.208775	-2.25998	5.93931e-05	0.00254865	Superscaffold8	17945310	17951436	+	1299	Pva008267	-	4A05T	S	sp|P82352|SSPN_RABIT Sarcospan OS=Oryctolagus cuniculus OX=9986 GN=SSPN PE=1 SV=1	XP_027017233.1 sarcospan [Tachysurus fulvidraco]	-
Pva009322	137.347	223.129	51.5653	0.231101	-2.11341	5.94405e-05	0.00254865	Superscaffold9	22397248	22412797	+	2569	Pva009322	-	49W1D	S	sp|Q08AX9|K1841_XENLA SANT and BTB domain regulator of class switch recombination OS=Xenopus laevis OX=8355 GN=sanbr PE=2 SV=1	XP_026998911.1 uncharacterized protein KIAA1841 homolog isoform X1 [Tachysurus fulvidraco]	-
Pva002662	1461	2316.76	605.253	0.26125	-1.93649	5.95259e-05	0.00254865	Superscaffold2	33383783	33401716	-	2805	Pva002662	K05401	49UHW	T	sp|Q0PV50|TLR3_BOSTR Toll-like receptor 3 OS=Boselaphus tragocamelus OX=9917 GN=TLR3 PE=2 SV=1	XP_026990765.1 toll-like receptor 3 [Tachysurus fulvidraco]	ko05171(Coronavirus disease - COVID-19);ko05168(Herpes simplex virus 1 infection);ko05167(Kaposi sarcoma-associated herpesvirus infection);ko05165(Human papillomavirus infection);ko05164(Influenza A);ko05161(Hepatitis B);ko05160(Hepatitis C);ko04620(Toll-like receptor signaling pathway);ko04217(Necroptosis)
Pva009007	312.067	509.33	114.804	0.225402	-2.14943	5.98021e-05	0.00254865	Superscaffold9	13134335	13141509	+	360	Pva009007	-	-	-	-	-	-
Pva006092	26.4038	49.0253	3.78244	0.077153	-3.69613	5.98888e-05	0.00254865	Superscaffold6	11785179	11798516	+	990	Pva006092	-	4A2DB	T	sp|Q5F3C8|PKHO1_CHICK Pleckstrin homology domain-containing family O member 1 OS=Gallus gallus OX=9031 GN=PLEKHO1 PE=2 SV=1	XP_027005312.1 pleckstrin homology domain-containing family O member 1-like isoform X3 [Tachysurus fulvidraco]	-
Pva010862	316.615	104.266	528.964	5.07321	2.3429	5.99232e-05	0.00254865	Superscaffold11	12700354	12704408	-	1072	Pva010862	-	4A2UU	K	sp|Q9HD15|SRA1_HUMAN Steroid receptor RNA activator 1 OS=Homo sapiens OX=9606 GN=SRA1 PE=1 SV=1	XP_027001382.1 steroid receptor RNA activator 1 [Tachysurus fulvidraco]	-
Pva008781	176.134	286.773	65.4947	0.228385	-2.13046	6.04741e-05	0.00256622	Superscaffold9	6741099	6766510	-	1260	Pva008781	-	49W1R	G	sp|A5D6U8|ACP7_DANRE Acid phosphatase type 7 OS=Danio rerio OX=7955 GN=acp7 PE=2 SV=1	XP_027029474.1 acid phosphatase type 7 isoform X1 [Tachysurus fulvidraco]	-
Pva008727	4057.8	6429.72	1685.88	0.262201	-1.93126	6.07425e-05	0.00257175	Superscaffold9	4888414	4907359	-	4023	Pva008727	K00106	49Y1Y	F	sp|P47990|XDH_CHICK Xanthine dehydrogenase/oxidase OS=Gallus gallus OX=9031 GN=XDH PE=1 SV=1	XP_027015738.1 xanthine dehydrogenase/oxidase [Tachysurus fulvidraco]	ko04146(Peroxisome);ko00983(Drug metabolism - other enzymes);ko00232(Caffeine metabolism);ko00230(Purine metabolism)
Pva011118	3117.82	1265.92	4969.71	3.92577	1.97298	6.14944e-05	0.00259769	Superscaffold11	20698545	20708033	+	2651	Pva011118	K13525	49VWR	O	sp|Q7ZU99|TERA_DANRE Transitional endoplasmic reticulum ATPase OS=Danio rerio OX=7955 GN=vcp PE=1 SV=1	KAF7687497.1 hypothetical protein HF521_014725 [Silurus meridionalis]	ko05134(Legionellosis);ko05022(Pathways of neurodegeneration - multiple diseases);ko05014(Amyotrophic lateral sclerosis);ko04141(Protein processing in endoplasmic reticulum)
Pva009086	213.823	348.142	79.5035	0.228365	-2.13059	6.18121e-05	0.0026052	Superscaffold9	15102239	15160815	+	24504	Pva009086	K19326	49S0V	Z	sp|Q8NF91|SYNE1_HUMAN Nesprin-1 OS=Homo sapiens OX=9606 GN=SYNE1 PE=1 SV=4	XP_027028379.1 LOW QUALITY PROTEIN: nesprin-1 [Tachysurus fulvidraco]	-
Pva014822	99.5931	163.988	35.1981	0.214638	-2.22002	6.2085e-05	0.0026108	Superscaffold16	3078259	3149896	+	2592	Pva014822	K07521	49X7K	T	sp|Q8K1S4|UNC5A_MOUSE Netrin receptor UNC5A OS=Mus musculus OX=10090 GN=Unc5a PE=1 SV=1	XP_026993957.1 netrin receptor UNC5A isoform X3 [Tachysurus fulvidraco]	ko04360(Axon guidance)
Pva004249	265.895	430.349	101.441	0.235717	-2.08487	6.25727e-05	0.00262538	Superscaffold4	13673596	13688821	-	3942	Pva004249	-	49QBQ	U	sp|Q6DIA2|EX3L4_MOUSE Exocyst complex component 3-like protein 4 OS=Mus musculus OX=10090 GN=Exoc3l4 PE=1 SV=2	XP_026997920.1 exocyst complex component 3-like protein 4 [Tachysurus fulvidraco]	-
Pva019915	96.1351	185.802	6.46824	0.0348126	-4.84425	6.35544e-05	0.00266057	Superscaffold23	4673026	4679768	-	3565	Pva019915	-	4A5JN	O	sp|A0A2P1BRQ0|CTXA_SCOPL Cytolytic toxin-alpha OS=Scorpaena plumieri OX=274700 PE=1 SV=1	XP_027035129.1 verrucotoxin subunit beta-like [Tachysurus fulvidraco]	-
Pva006221	30.7182	53.6881	7.74823	0.144319	-2.79267	6.37008e-05	0.00266072	Superscaffold6	15915077	15966061	-	2889	Pva006221	K05203	49WX9	EPT	sp|Q13003|GRIK3_HUMAN Glutamate receptor ionotropic, kainate 3 OS=Homo sapiens OX=9606 GN=GRIK3 PE=2 SV=3	XP_027005141.1 glutamate receptor ionotropic, kainate 3 isoform X1 [Tachysurus fulvidraco]	ko04724(Glutamatergic synapse);ko04080(Neuroactive ligand-receptor interaction)
Pva015066	539.746	126.681	952.811	7.52132	2.91099	6.39291e-05	0.00266428	Superscaffold16	10505871	10520586	-	1491	Pva015066	K01889	4A0H3	J	sp|Q1JPX3|SYFA_DANRE Phenylalanine--tRNA ligase alpha subunit OS=Danio rerio OX=7955 GN=farsa PE=2 SV=2	XP_026997552.1 phenylalanine--tRNA ligase alpha subunit [Tachysurus fulvidraco]	ko00970(Aminoacyl-tRNA biosynthesis)
Pva021090	275.351	443.762	106.94	0.240985	-2.05299	6.49683e-05	0.00270155	Superscaffold25	8279146	8304011	+	3244	Pva021090	-	4A0QK	S	sp|Q9ULQ0|STRP2_HUMAN Striatin-interacting protein 2 OS=Homo sapiens OX=9606 GN=STRIP2 PE=1 SV=2	XP_027007487.1 striatin-interacting protein 1-like isoform X2 [Tachysurus fulvidraco]	-
Pva014465	17.3057	31.8964	2.71511	0.0851229	-3.55431	6.6034e-05	0.00273975	Superscaffold15	16593296	16615535	-	423	Pva014465	K20413	4A4CR	T	sp|Q5QNS5|HAVR1_MOUSE Hepatitis A virus cellular receptor 1 homolog OS=Mus musculus OX=10090 GN=Havcr1 PE=1 SV=2	XP_027005577.1 hepatitis A virus cellular receptor 1 homolog [Tachysurus fulvidraco]	-
Pva000922	323.345	517.676	129.015	0.24922	-2.00451	6.63985e-05	0.00274875	Superscaffold1	27566276	27656732	-	2442	Pva000922	K04560	4A135	U	sp|P61267|STX1B_BOVIN Syntaxin-1B OS=Bos taurus OX=9913 GN=STX1B PE=1 SV=1	XP_026796852.1 syntaxin-1A isoform X2 [Pangasianodon hypophthalmus]	ko05031(Amphetamine addiction);ko05022(Pathways of neurodegeneration - multiple diseases);ko05016(Huntington disease);ko04911(Insulin secretion);ko04721(Synaptic vesicle cycle);ko04130(SNARE interactions in vesicular transport)
Pva015028	1470.9	609.797	2332.01	3.82424	1.93517	6.6758e-05	0.0027575	Superscaffold16	9743667	9749208	+	2283	Pva015028	K12462	4A089	T	sp|Q99PT1|GDIR1_MOUSE Rho GDP-dissociation inhibitor 1 OS=Mus musculus OX=10090 GN=Arhgdia PE=1 SV=3	XP_026997264.1 rho GDP-dissociation inhibitor 1 [Tachysurus fulvidraco]	ko04962(Vasopressin-regulated water reabsorption);ko04722(Neurotrophin signaling pathway)
Pva010167	43.314	74.4086	12.2193	0.164219	-2.6063	6.7238e-05	0.00277119	Superscaffold10	19275730	19279971	+	639	Pva010167	-	4A8DR	S	-	XP_027022350.1 uncharacterized protein LOC113655792 [Tachysurus fulvidraco]	-
Pva020571	550.993	118.192	983.793	8.32367	3.05722	6.77855e-05	0.00278758	Superscaffold24	7327403	7335209	-	1662	Pva020571	K01866	4A06Z	J	sp|Q6TGS6|SYYC_DANRE Tyrosine--tRNA ligase, cytoplasmic OS=Danio rerio OX=7955 GN=yars1 PE=2 SV=2	XP_027031871.1 tyrosine--tRNA ligase, cytoplasmic [Tachysurus fulvidraco]	ko00970(Aminoacyl-tRNA biosynthesis)
Pva005537	292.281	481.029	103.534	0.215234	-2.21602	6.8167e-05	0.0027971	Superscaffold5	21979099	21983371	+	2060	Pva005537	K09209	49V9D	K	sp|O14901|KLF11_HUMAN Krueppel-like factor 11 OS=Homo sapiens OX=9606 GN=KLF11 PE=1 SV=2	XP_027022180.1 Krueppel-like factor 11 isoform X1 [Tachysurus fulvidraco]	-
Pva014251	776.594	1235.08	318.11	0.257562	-1.95701	6.89724e-05	0.00282393	Superscaffold15	11723575	11752158	+	5523	Pva014251	-	49W5S	S	sp|A4IIK1|MFHA1_XENTR Malignant fibrous histiocytoma-amplified sequence 1 homolog OS=Xenopus tropicalis OX=8364 GN=mfhas1 PE=2 SV=1	XP_026995688.1 malignant fibrous histiocytoma-amplified sequence 1 [Tachysurus fulvidraco]	-
Pva000838	751.592	296.494	1206.69	4.06987	2.02498	7.01021e-05	0.00285835	Superscaffold1	25726873	25728044	+	498	Pva000838	-	4A33Q	S	sp|Q9Y6H1|CHCH2_HUMAN Coiled-coil-helix-coiled-coil-helix domain-containing protein 2 OS=Homo sapiens OX=9606 GN=CHCHD2 PE=1 SV=1	XP_027017923.1 coiled-coil-helix-coiled-coil-helix domain-containing protein 2 [Tachysurus fulvidraco]	-
Pva002509	34004.2	53968.6	14039.8	0.260147	-1.9426	7.012e-05	0.00285835	Superscaffold2	28179250	28194634	+	2569	Pva002509	K16911	49U66	A	sp|Q9JIK5|DDX21_MOUSE Nucleolar RNA helicase 2 OS=Mus musculus OX=10090 GN=Ddx21 PE=1 SV=3	XP_027030277.1 nucleolar RNA helicase 2 isoform X2 [Tachysurus fulvidraco]	-
Pva010880	176.041	304.014	48.0687	0.158113	-2.66097	7.1153e-05	0.00289413	Superscaffold11	13001703	13052406	+	5301	Pva010880	K11577	49ZI3	D	sp|P50748|KNTC1_HUMAN Kinetochore-associated protein 1 OS=Homo sapiens OX=9606 GN=KNTC1 PE=1 SV=1	XP_027001502.1 kinetochore-associated protein 1 isoform X3 [Tachysurus fulvidraco]	-
Pva005875	33.4991	58.8352	8.16295	0.138743	-2.84952	7.44803e-05	0.00302286	Superscaffold5	32060971	32062011	-	1041	Pva005875	-	49GES	-	-	XP_027010840.1 uncharacterized protein LOC113648003 [Tachysurus fulvidraco]	-
Pva002151	89.9192	148.313	31.5254	0.21256	-2.23406	7.53126e-05	0.00305	Superscaffold2	17764613	17765653	+	1041	Pva002151	K04218	49X5H	T	sp|F1MV99|SSR5_BOVIN Somatostatin receptor type 5 OS=Bos taurus OX=9913 GN=SSTR5 PE=3 SV=2	XP_027014828.1 somatostatin receptor type 5-like [Tachysurus fulvidraco]	ko04971(Gastric acid secretion);ko04935(Growth hormone synthesis, secretion and action);ko04080(Neuroactive ligand-receptor interaction);ko04024(cAMP signaling pathway)
Pva014608	40.5466	11.8378	69.2554	5.85036	2.54852	7.58742e-05	0.00306607	Superscaffold15	20161593	20164577	+	378	Pva014608	-	-	-	-	-	-
Pva008249	80.9853	26.2018	135.769	5.18166	2.37341	7.64564e-05	0.00308291	Superscaffold8	17501376	17507117	+	1674	Pva008249	K06632	49YCK	D	sp|Q8QGV2|WEE1B_XENLA Wee1-like protein kinase 1-B OS=Xenopus laevis OX=8355 GN=wee1-b PE=1 SV=1	XP_027017266.1 wee1-like protein kinase [Tachysurus fulvidraco]	ko05170(Human immunodeficiency virus 1 infection);ko04110(Cell cycle)
Pva009949	3331.41	5282.58	1380.25	0.261283	-1.93631	7.75005e-05	0.00311826	Superscaffold10	13707285	13710361	+	1361	Pva009949	-	49TPA	S	sp|Q5R8N8|GRM2B_PONAB GRAM domain-containing protein 2B OS=Pongo abelii OX=9601 GN=GRAMD2B PE=2 SV=1	XP_027022608.1 GRAM domain-containing protein 2B-like [Tachysurus fulvidraco]	-
Pva019545	126.412	205.645	47.1788	0.229419	-2.12394	7.85959e-05	0.00315552	Superscaffold22	14529727	14567312	-	1888	Pva019545	K15731	4A5PN	K	sp|Q9PTJ6|CTDSL_CHICK CTD small phosphatase-like protein OS=Gallus gallus OX=9031 GN=NFI1 PE=2 SV=2	XP_027030621.1 CTD small phosphatase-like protein isoform X3 [Tachysurus fulvidraco]	-
Pva003649	757.62	113.243	1402	12.3804	3.62998	7.88454e-05	0.00315873	Superscaffold3	31195645	31197245	-	728	Pva003649	K08738	4A3B2	C	sp|Q6IQM2|CYC_DANRE Cytochrome c OS=Danio rerio OX=7955 GN=cyc PE=3 SV=3	XP_027015693.1 cytochrome c [Tachysurus fulvidraco]	ko05417(Lipid and atherosclerosis);ko05416(Viral myocarditis);ko05222(Small cell lung cancer);ko05210(Colorectal cancer);ko05200(Pathways in cancer);ko05170(Human immunodeficiency virus 1 infection);ko05169(Epstein-Barr virus infection);ko05168(Herpes simplex virus 1 infection);ko05167(Kaposi sarcoma-associated herpesvirus infection);ko05164(Influenza A);ko05163(Human cytomegalovirus infection);k…
Pva015144	108.857	38.78	178.933	4.61406	2.20604	7.90518e-05	0.00316021	Superscaffold16	12316238	12321509	+	615	Pva015144	K12195	49RDM	U	sp|Q503V0|CHMP6_DANRE Charged multivesicular body protein 6 OS=Danio rerio OX=7955 GN=chmp6 PE=2 SV=3	XP_026997232.1 charged multivesicular body protein 6-like [Tachysurus fulvidraco]	ko04217(Necroptosis);ko04144(Endocytosis)
Pva021249	91.745	31.926	151.564	4.74735	2.24712	8.09491e-05	0.00322418	Superscaffold25	13896511	13901739	+	1240	Pva021249	K02150	49RV6	C	sp|P36543|VATE1_HUMAN V-type proton ATPase subunit E 1 OS=Homo sapiens OX=9606 GN=ATP6V1E1 PE=1 SV=1	XP_027009937.1 V-type proton ATPase subunit E 1 [Tachysurus fulvidraco]	ko05323(Rheumatoid arthritis);ko05165(Human papillomavirus infection);ko05120(Epithelial cell signaling in Helicobacter pylori infection);ko05110(Vibrio cholerae infection);ko04966(Collecting duct acid secretion);ko04721(Synaptic vesicle cycle);ko04150(mTOR signaling pathway);ko04145(Phagosome);ko00190(Oxidative phosphorylation)
Pva004198	265.275	432.302	98.2473	0.227265	-2.13755	8.09984e-05	0.00322418	Superscaffold4	12473473	12483608	-	2706	Pva004198	K08638	49XVZ	S	sp|Q96SM3|CPXM1_HUMAN Probable carboxypeptidase X1 OS=Homo sapiens OX=9606 GN=CPXM1 PE=2 SV=2	XP_026998040.1 LOW QUALITY PROTEIN: probable carboxypeptidase X1 [Tachysurus fulvidraco]	-
Pva007709	57.3256	96.0129	18.6382	0.194122	-2.36496	8.19402e-05	0.00325472	Superscaffold7	26329274	26351261	+	12258	Pva007709	K17592	49THZ	S	sp|Q9NZJ4|SACS_HUMAN Sacsin OS=Homo sapiens OX=9606 GN=SACS PE=1 SV=2	XP_026998414.1 LOW QUALITY PROTEIN: sacsin-like [Tachysurus fulvidraco]	-
Pva014748	17.1581	31.6305	2.6858	0.0849117	-3.55789	8.27556e-05	0.00328011	Superscaffold16	325474	329598	-	986	Pva014748	K07366	4A1WA	T	sp|O89100|GRAP2_MOUSE GRB2-related adaptor protein 2 OS=Mus musculus OX=10090 GN=Grap2 PE=1 SV=1	XP_026999866.1 growth factor receptor-bound protein 2-like [Tachysurus fulvidraco]	ko04660(T cell receptor signaling pathway)
Pva012980	178.653	289.613	67.6939	0.233739	-2.09703	8.32466e-05	0.00329257	Superscaffold13	24259157	24262894	+	672	Pva012980	K06560	4A7KS	TV	sp|D2YVK1|LECG_HOPST C-type lectin galactose-binding isoform OS=Hoplocephalus stephensii OX=196418 PE=2 SV=1	XP_027012627.1 aggrecan core protein-like [Tachysurus fulvidraco]	ko05152(Tuberculosis);ko04145(Phagosome)
Pva002883	33.1106	58.0753	8.14589	0.140264	-2.83378	8.43778e-05	0.00333024	Superscaffold3	4524753	4529316	+	3099	Pva002883	-	4A6T9	S	sp|Q8NHV1|GIMA7_HUMAN GTPase IMAP family member 7 OS=Homo sapiens OX=9606 GN=GIMAP7 PE=1 SV=1	XP_026999274.1 GTPase IMAP family member 8-like isoform X1 [Tachysurus fulvidraco]	-
Pva015635	534.352	162.462	906.243	5.57818	2.47979	8.59757e-05	0.00338613	Superscaffold17	1909904	1916311	+	1841	Pva015635	K01890	49SJC	J	sp|Q9NSD9|SYFB_HUMAN Phenylalanine--tRNA ligase beta subunit OS=Homo sapiens OX=9606 GN=FARSB PE=1 SV=3	XP_026994587.1 phenylalanine--tRNA ligase beta subunit [Tachysurus fulvidraco]	ko00970(Aminoacyl-tRNA biosynthesis)
Pva009842	577.093	919.895	234.29	0.254692	-1.97317	8.66265e-05	0.00340457	Superscaffold10	9520016	9549905	+	4695	Pva009842	K10876	49Z9C	L	sp|Q99NG0|ARIP4_MOUSE Helicase ARIP4 OS=Mus musculus OX=10090 GN=Rad54l2 PE=1 SV=1	XP_027026819.1 helicase ARIP4-like isoform X2 [Tachysurus fulvidraco]	-
Pva005499	4341.2	350.345	8332.06	23.7824	4.57182	8.81014e-05	0.00345525	Superscaffold5	20985479	20991338	+	2899	Pva005499	K04079	4A2CR	O	sp|P11501|HS90A_CHICK Heat shock protein HSP 90-alpha OS=Gallus gallus OX=9031 GN=HSP90AA1 PE=3 SV=3	XP_027021967.1 heat shock protein HSP 90-alpha [Tachysurus fulvidraco]	ko05418(Fluid shear stress and atherosclerosis);ko05417(Lipid and atherosclerosis);ko05215(Prostate cancer);ko05207(Chemical carcinogenesis - receptor activation);ko05200(Pathways in cancer);ko05132(Salmonella infection);ko04915(Estrogen signaling pathway);ko04914(Progesterone-mediated oocyte maturation);ko04659(Th17 cell differentiation);ko04657(IL-17 signaling pathway);ko04626(Plant-pathogen in…
Pva020794	110.658	40.095	181.221	4.5198	2.17626	8.84696e-05	0.0034624	Superscaffold24	14463436	14468691	+	2292	Pva020794	-	49XAX	S	sp|Q8NHV1|GIMA7_HUMAN GTPase IMAP family member 7 OS=Homo sapiens OX=9606 GN=GIMAP7 PE=1 SV=1	XP_027018035.1 GTPase IMAP family member 7-like [Tachysurus fulvidraco]	-
Pva007594	111.408	208.669	14.1467	0.067795	-3.88268	8.94955e-05	0.0034952	Superscaffold7	21219438	21226865	-	816	Pva007594	-	49ZAV	T	sp|P24593|IBP5_HUMAN Insulin-like growth factor-binding protein 5 OS=Homo sapiens OX=9606 GN=IGFBP5 PE=1 SV=1	XP_027020371.1 insulin-like growth factor-binding protein 5 [Tachysurus fulvidraco]	-
Pva009834	58.3269	10.0888	106.565	10.5627	3.40091	8.99121e-05	0.00350413	Superscaffold10	9029506	9043941	-	3467	Pva009834	K00444	49QE6	T	sp|P31286|WNT5A_XENLA Protein Wnt-5a OS=Xenopus laevis OX=8355 GN=wnt5a PE=2 SV=2	XP_027023229.1 protein Wnt-5a [Tachysurus fulvidraco]	ko05226(Gastric cancer);ko05225(Hepatocellular carcinoma);ko05224(Breast cancer);ko05217(Basal cell carcinoma);ko05205(Proteoglycans in cancer);ko05200(Pathways in cancer);ko05165(Human papillomavirus infection);ko05022(Pathways of neurodegeneration - multiple diseases);ko05010(Alzheimer disease);ko04934(Cushing syndrome);ko04916(Melanogenesis);ko04550(Signaling pathways regulating pluripotency o…
Pva010215	48.5058	90.3863	6.62522	0.073299	-3.77006	9.21832e-05	0.00358514	Superscaffold10	20863397	20865299	-	633	Pva010215	K05152	4A7BV	T	sp|P25942|TNR5_HUMAN Tumor necrosis factor receptor superfamily member 5 OS=Homo sapiens OX=9606 GN=CD40 PE=1 SV=1	XP_026988992.1 tumor necrosis factor receptor superfamily member 5-like isoform X5 [Tachysurus fulvidraco]	ko05168(Herpes simplex virus 1 infection);ko04061(Viral protein interaction with cytokine and cytokine receptor);ko04060(Cytokine-cytokine receptor interaction)
Pva004559	192.525	310.874	74.1752	0.238602	-2.06732	9.35112e-05	0.00361804	Superscaffold4	22128471	22138795	-	3484	Pva004559	K08230	49UB1	S	sp|Q1JPD8|S43A3_BOVIN Solute carrier family 43 member 3 OS=Bos taurus OX=9913 GN=SLC43A3 PE=2 SV=1	XP_027001730.1 solute carrier family 43 member 3-like isoform X2 [Tachysurus fulvidraco]	-
Pva010786	1391.77	2207.97	575.57	0.260678	-1.93966	9.35192e-05	0.00361804	Superscaffold11	10627268	10627882	-	615	Pva010786	K11275	48562	B	sp|P16402|H13_HUMAN Histone H1.3 OS=Homo sapiens OX=9606 GN=H1-3 PE=1 SV=2	XP_026996983.1 histone H1-like [Tachysurus fulvidraco]	-
Pva008630	197.294	315.833	78.7547	0.249355	-2.00372	9.36998e-05	0.00361804	Superscaffold9	1515253	1520299	+	1317	Pva008630	-	4A1YJ	S	sp|Q6DFC8|ZN395_XENLA Zinc finger protein 395 OS=Xenopus laevis OX=8355 GN=znf395 PE=2 SV=1	XP_027012906.1 zinc finger protein 395-like isoform X2 [Tachysurus fulvidraco]	-
Pva002908	111.27	35.6958	186.844	5.23434	2.38801	9.3806e-05	0.00361804	Superscaffold3	7279773	7282997	-	1492	Pva002908	K16449	4A3F0	T	sp|Q0R4E4|RGS4_RABIT Regulator of G-protein signaling 4 OS=Oryctolagus cuniculus OX=9986 GN=RGS4 PE=2 SV=1	XP_027010202.1 regulator of G-protein signaling 4 [Tachysurus fulvidraco]	-
Pva017236	250.436	99.1953	401.676	4.04934	2.01769	9.41462e-05	0.00361839	Superscaffold19	3179573	3189530	-	4331	Pva017236	K05288	49TPE	T	sp|Q8TEQ8|PIGO_HUMAN GPI ethanolamine phosphate transferase 3 OS=Homo sapiens OX=9606 GN=PIGO PE=1 SV=3	XP_026988438.1 GPI ethanolamine phosphate transferase 3 isoform X1 [Tachysurus fulvidraco]	ko00563(Glycosylphosphatidylinositol (GPI)-anchor biosynthesis)
Pva011070	651.943	1032.36	271.521	0.263009	-1.92682	9.4384e-05	0.00361839	Superscaffold11	18833699	18903288	+	5521	Pva011070	K08619	4A25W	O	sp|O15072|ATS3_HUMAN A disintegrin and metalloproteinase with thrombospondin motifs 3 OS=Homo sapiens OX=9606 GN=ADAMTS3 PE=1 SV=4	XP_026787319.1 A disintegrin and metalloproteinase with thrombospondin motifs 3 isoform X2 [Pangasianodon hypophthalmus]	-
Pva011643	844.273	348.333	1340.21	3.8475	1.94392	9.44977e-05	0.00361839	Superscaffold12	8428873	8436917	-	3454	Pva011643	K17265	4A0MB	A	sp|Q32LC7|G3BP1_BOVIN Ras GTPase-activating protein-binding protein 1 OS=Bos taurus OX=9913 GN=G3BP1 PE=2 SV=1	XP_026991643.1 ras GTPase-activating protein-binding protein 1 isoform X3 [Tachysurus fulvidraco]	-
Pva004615	18.2132	33.3441	3.08235	0.0924407	-3.43533	9.45921e-05	0.00361839	Superscaffold4	23669670	23683311	-	165	Pva004615	-	-	-	-	-	-
Pva005305	379.788	47.1389	712.437	15.1136	3.91777	9.55719e-05	0.00364541	Superscaffold5	14761910	14763584	+	1312	Pva005305	K07232	49TQD	P	sp|Q5SPB6|CHAC1_DANRE Glutathione-specific gamma-glutamylcyclotransferase 1 OS=Danio rerio OX=7955 GN=chac1 PE=3 SV=1	XP_027026001.1 glutathione-specific gamma-glutamylcyclotransferase 1 [Tachysurus fulvidraco]	ko00480(Glutathione metabolism)
Pva002712	11125.8	4796.87	17454.7	3.63878	1.86345	9.60092e-05	0.00364541	Superscaffold2	34641548	34653877	-	4092	Pva002712	K14463	49XY9	IU	sp|A0A0N6WHT4|MTP_MEGAM Microsomal triglyceride transfer protein OS=Megalobrama amblycephala OX=75352 GN=MTTP PE=2 SV=1	XP_026990486.1 microsomal triglyceride transfer protein large subunit [Tachysurus fulvidraco]	ko04975(Fat digestion and absorption)
Pva015926	22.4468	39.9754	4.91826	0.123032	-3.02289	9.6105e-05	0.00364541	Superscaffold17	11178636	11183959	+	1679	Pva015926	K03327	494GK	V	sp|A1L1P9|S47A1_DANRE Multidrug and toxin extrusion protein 1 OS=Danio rerio OX=7955 GN=slc47a1 PE=2 SV=1	XP_027003786.1 multidrug and toxin extrusion protein 1-like isoform X1 [Tachysurus fulvidraco]	-
Pva014074	499.645	202.125	797.164	3.94392	1.97963	9.62019e-05	0.00364541	Superscaffold15	6423816	6430452	-	1157	Pva014074	-	49QPF	O	sp|Q8CDN6|TXNL1_MOUSE Thioredoxin-like protein 1 OS=Mus musculus OX=10090 GN=Txnl1 PE=1 SV=3	XP_026988865.1 LOW QUALITY PROTEIN: thioredoxin-like protein 1 [Tachysurus fulvidraco]	-
Pva002788	227.633	6.47428	448.792	69.3192	6.11518	9.62769e-05	0.00364541	Superscaffold3	1316462	1324918	-	2560	Pva002788	K06456	-	-	sp|P30205|WC11_BOVIN Antigen WC1.1 OS=Bos taurus OX=9913 PE=2 SV=1	XP_027032015.1 uncharacterized protein LOC113661775 [Tachysurus fulvidraco]	ko04514(Cell adhesion molecules)
Pva014057	417.94	168.51	667.37	3.96043	1.98566	9.6547e-05	0.00364822	Superscaffold15	5833910	5849000	+	3533	Pva014057	-	49U0K	O	sp|Q7Z2K6|ERMP1_HUMAN Endoplasmic reticulum metallopeptidase 1 OS=Homo sapiens OX=9606 GN=ERMP1 PE=1 SV=2	XP_026998206.1 endoplasmic reticulum metallopeptidase 1 [Tachysurus fulvidraco]	-
Pva021143	369.931	590.333	149.529	0.253296	-1.9811	9.69272e-05	0.00365517	Superscaffold25	10209605	10322771	-	10233	Pva021143	K04600	49YR4	T	sp|O35161|CELR1_MOUSE Cadherin EGF LAG seven-pass G-type receptor 1 OS=Mus musculus OX=10090 GN=Celsr1 PE=1 SV=3	XP_027007298.1 cadherin EGF LAG seven-pass G-type receptor 1-like isoform X2 [Tachysurus fulvidraco]	-
Pva010044	438.965	61.2936	816.635	13.3233	3.73588	9.73801e-05	0.00366484	Superscaffold10	16200010	16221494	+	4348	Pva010044	K08181	49TMA	G	sp|Q8R0M8|MOT5_MOUSE Monocarboxylate transporter 5 OS=Mus musculus OX=10090 GN=Slc16a4 PE=2 SV=1	XP_027022597.1 monocarboxylate transporter 5 isoform X1 [Tachysurus fulvidraco]	-
Pva017500	117.488	191.757	43.2193	0.225386	-2.14953	9.77723e-05	0.00367218	Superscaffold19	10459311	10475752	+	4507	Pva017500	K17598	49UXP	TU	sp|A6QP06|SYTL2_BOVIN Synaptotagmin-like protein 2 OS=Bos taurus OX=9913 GN=SYTL2 PE=2 SV=1	XP_027006246.1 synaptotagmin-like protein 2 isoform X2 [Tachysurus fulvidraco]	-
Pva012448	158.155	254.924	61.3852	0.240798	-2.05411	9.84309e-05	0.00368948	Superscaffold13	9419604	9432436	+	2836	Pva012448	K15044	4A3JU	T	sp|O95081|AGFG2_HUMAN Arf-GAP domain and FG repeat-containing protein 2 OS=Homo sapiens OX=9606 GN=AGFG2 PE=1 SV=2	XP_027020824.1 arf-GAP domain and FG repeat-containing protein 2-like isoform X1 [Tachysurus fulvidraco]	-
Pva000220	79.5562	132.047	27.0656	0.204969	-2.28652	9.86872e-05	0.00368978	Superscaffold1	7313214	7379821	-	5975	Pva000220	K16578	4A06C	S	sp|A1A5K2|CLA1B_XENLA CLIP-associating protein 1-B OS=Xenopus laevis OX=8355 GN=clasp1b PE=1 SV=1	XP_027019523.1 CLIP-associating protein 1-like isoform X29 [Tachysurus fulvidraco]	-
Pva020581	72.1516	23.313	120.99	5.18983	2.37569	9.88352e-05	0.00368978	Superscaffold24	7707801	7708076	-	276	Pva020581	-	4A4EK	S	sp|Q5BKW8|SIM12_DANRE Small integral membrane protein 12 OS=Danio rerio OX=7955 GN=smim12 PE=3 SV=1	XP_027031721.1 small integral membrane protein 12 isoform X2 [Tachysurus fulvidraco]	-
Pva007848	45.0891	76.8739	13.3043	0.173066	-2.5306	9.9855e-05	0.0037204	Superscaffold8	1458911	1487864	+	2535	Pva007848	-	49U1N	S	sp|O35711|LIPB2_MOUSE Liprin-beta-2 OS=Mus musculus OX=10090 GN=Ppfibp2 PE=1 SV=3	XP_027016101.1 liprin-beta-2-like isoform X3 [Tachysurus fulvidraco]	-
Pva021253	101.683	165.76	37.6064	0.226873	-2.14004	0.000100162	0.00372437	Superscaffold25	13991400	13999654	-	1376	Pva021253	K11846	49XHG	O	sp|Q9WTV6|UBP18_MOUSE Ubl carboxyl-terminal hydrolase 18 OS=Mus musculus OX=10090 GN=Usp18 PE=1 SV=2	XP_027009925.1 ubl carboxyl-terminal hydrolase 18 [Tachysurus fulvidraco]	-
Pva001755	116.711	190.683	42.7401	0.224143	-2.15751	0.000100515	0.00373008	Superscaffold2	9080517	9084288	-	1485	Pva001755	K01510	49RDB	F	sp|P49961|ENTP1_HUMAN Ectonucleoside triphosphate diphosphohydrolase 1 OS=Homo sapiens OX=9606 GN=ENTPD1 PE=1 SV=1	XP_026996432.1 LOW QUALITY PROTEIN: ectonucleoside triphosphate diphosphohydrolase 1-like [Tachysurus fulvidraco]	ko05169(Epstein-Barr virus infection);ko00240(Pyrimidine metabolism);ko00230(Purine metabolism)
Pva020884	9817.09	15529.7	4104.47	0.264298	-1.91976	0.000102889	0.00380879	Superscaffold25	400369	420313	-	2340	Pva020884	K00693	49U64	G	sp|P54840|GYS2_HUMAN Glycogen [starch] synthase, liver OS=Homo sapiens OX=9606 GN=GYS2 PE=1 SV=2	XP_027016200.1 glycogen [starch] synthase, liver [Tachysurus fulvidraco]	ko05415(Diabetic cardiomyopathy);ko04931(Insulin resistance);ko04922(Glucagon signaling pathway);ko04910(Insulin signaling pathway);ko04152(AMPK signaling pathway);ko04151(PI3K-Akt signaling pathway);ko00500(Starch and sucrose metabolism)
Pva001907	366.197	65.1117	667.282	10.2483	3.35731	0.000103218	0.00380879	Superscaffold2	11910997	11912003	+	921	Pva001907	K19269	4A2HY	P	sp|A6NDG6|PGP_HUMAN Glycerol-3-phosphate phosphatase OS=Homo sapiens OX=9606 GN=PGP PE=1 SV=1	XP_026993335.1 LOW QUALITY PROTEIN: glycerol-3-phosphate phosphatase [Tachysurus fulvidraco]	ko00630(Glyoxylate and dicarboxylate metabolism)
Pva015071	1073.41	97.7184	2049.1	20.9694	4.39021	0.00010325	0.00380879	Superscaffold16	10630259	10635647	-	2089	Pva015071	K12823	49YRK	A	sp|P17844|DDX5_HUMAN Probable ATP-dependent RNA helicase DDX5 OS=Homo sapiens OX=9606 GN=DDX5 PE=1 SV=1	XP_026997515.1 probable ATP-dependent RNA helicase DDX5 isoform X1 [Tachysurus fulvidraco]	ko05205(Proteoglycans in cancer);ko05202(Transcriptional misregulation in cancer);ko03040(Spliceosome)
Pva018194	97.6365	35.7249	159.548	4.46601	2.15899	0.000105178	0.00387224	Superscaffold20	7243149	7245240	-	1170	Pva018194	-	49Q2R	S	sp|Q5E9Q3|MITOK_BOVIN Mitochondrial potassium channel OS=Bos taurus OX=9913 GN=CCDC51 PE=2 SV=1	XP_026996560.1 coiled-coil domain-containing protein 51 [Tachysurus fulvidraco]	-
Pva014363	76.9639	132.347	21.5811	0.163065	-2.61648	0.000105448	0.00387455	Superscaffold15	14308210	14319535	+	2972	Pva014363	K04819	49XZP	T	sp|Q9JHJ5|5HT3B_MOUSE 5-hydroxytryptamine receptor 3B OS=Mus musculus OX=10090 GN=Htr3b PE=2 SV=1	XP_026989972.1 5-hydroxytryptamine receptor 3B [Tachysurus fulvidraco]	ko04742(Taste transduction);ko04726(Serotonergic synapse)
Pva005861	53.7724	89.8031	17.7417	0.197563	-2.33962	0.000107787	0.0039527	Superscaffold5	31241241	31258935	-	2884	Pva005861	-	49XQ4	S	sp|Q5TYP4|CA112_DANRE Uncharacterized protein C1orf112 homolog OS=Danio rerio OX=7955 GN=si:dkey-97o5.1 PE=2 SV=1	XP_027010074.1 uncharacterized protein C1orf112 homolog isoform X1 [Tachysurus fulvidraco]	-
Pva001972	1636.58	2587.14	686.026	0.265168	-1.91502	0.000108318	0.00396435	Superscaffold2	13052195	13079304	-	11254	Pva001972	-	4A1BI	O	sp|A0A0R4IBK5|R213A_DANRE E3 ubiquitin-protein ligase rnf213-alpha OS=Danio rerio OX=7955 GN=rnf213a PE=3 SV=1	XP_027033558.1 LOW QUALITY PROTEIN: E3 ubiquitin-protein ligase rnf213-alpha-like [Tachysurus fulvidraco]	-
Pva015042	2772.62	4726.51	818.729	0.173221	-2.52932	0.000109617	0.00400135	Superscaffold16	10016472	10021845	+	540	Pva015042	K00940	4A39Y	F	sp|O00746|NDKM_HUMAN Nucleoside diphosphate kinase, mitochondrial OS=Homo sapiens OX=9606 GN=NME4 PE=1 SV=1	XP_026997510.1 nucleoside diphosphate kinase-like isoform X1 [Tachysurus fulvidraco]	ko04016(MAPK signaling pathway - plant);ko00983(Drug metabolism - other enzymes);ko00240(Pyrimidine metabolism);ko00230(Purine metabolism)
Pva000317	117.417	25.8534	208.981	8.08332	3.01495	0.000109866	0.00400135	Superscaffold1	10219058	10225492	-	630	Pva000317	-	49VKX	I	sp|Q9EPQ7|STAR5_MOUSE StAR-related lipid transfer protein 5 OS=Mus musculus OX=10090 GN=Stard5 PE=1 SV=2	XP_027019933.1 LOW QUALITY PROTEIN: stAR-related lipid transfer protein 5 [Tachysurus fulvidraco]	-
Pva004036	175.464	281.001	69.9276	0.248852	-2.00664	0.000109973	0.00400135	Superscaffold4	7526967	7535133	+	4217	Pva004036	K08737	4A04D	L	sp|E1BYJ2|MSH6_CHICK DNA mismatch repair protein Msh6 OS=Gallus gallus OX=9031 GN=MSH6 PE=3 SV=2	XP_027021601.1 LOW QUALITY PROTEIN: DNA mismatch repair protein Msh6 [Tachysurus fulvidraco]	ko05210(Colorectal cancer);ko05200(Pathways in cancer);ko03430(Mismatch repair);ko01524(Platinum drug resistance)
Pva021677	3008.83	4725.21	1292.45	0.273523	-1.87027	0.000111424	0.00404624	Superscaffold26	9927883	9932598	+	489	Pva021677	K01527	49ZJ3	K	sp|P20290|BTF3_HUMAN Transcription factor BTF3 OS=Homo sapiens OX=9606 GN=BTF3 PE=1 SV=1	XP_027034596.1 LOW QUALITY PROTEIN: transcription factor BTF3 [Tachysurus fulvidraco]	ko04214(Apoptosis - fly)
Pva009594	2840.49	1175.39	4505.58	3.83326	1.93857	0.00011203	0.00406034	Superscaffold10	2302579	2306390	-	1530	Pva009594	K07375	48VYX	Z	sp|Q9YHC3|TBB1_GADMO Tubulin beta-1 chain OS=Gadus morhua OX=8049 PE=2 SV=1	XP_020454910.1 tubulin beta-1 chain [Monopterus albus]	ko05132(Salmonella infection);ko05130(Pathogenic Escherichia coli infection);ko05022(Pathways of neurodegeneration - multiple diseases);ko05020(Prion disease);ko05016(Huntington disease);ko05014(Amyotrophic lateral sclerosis);ko05012(Parkinson disease);ko05010(Alzheimer disease);ko04540(Gap junction);ko04145(Phagosome)
Pva017208	372.382	590.172	154.592	0.261944	-1.93267	0.000113041	0.004089	Superscaffold19	1486520	1498754	-	2302	Pva017208	-	4A59W	W	sp|Q6DFX2|ANTR2_MOUSE Anthrax toxin receptor 2 OS=Mus musculus OX=10090 GN=Antxr2 PE=1 SV=1	XP_026999017.1 anthrax toxin receptor 2-like [Tachysurus fulvidraco]	-
Pva001937	1646.46	683.103	2609.81	3.82052	1.93377	0.000114027	0.00410687	Superscaffold2	12390287	12398989	+	4448	Pva001937	K13811	49WCX	F	sp|O95340|PAPS2_HUMAN Bifunctional 3&apos;-phosphoadenosine 5&apos;-phosphosulfate synthase 2 OS=Homo sapiens OX=9606 GN=PAPSS2 PE=1 SV=2	XP_026993519.1 bifunctional 3&apos;-phosphoadenosine 5&apos;-phosphosulfate synthase 2 [Tachysurus fulvidraco]	ko00920(Sulfur metabolism);ko00450(Selenocompound metabolism);ko00261(Monobactam biosynthesis);ko00230(Purine metabolism)
Pva005284	149.38	57.0079	241.751	4.24067	2.08429	0.000114064	0.00410687	Superscaffold5	14040601	14041898	+	504	Pva005284	-	4A3RG	S	sp|Q5TZA3|TM251_DANRE Transmembrane protein 251 OS=Danio rerio OX=7955 GN=tmem251 PE=2 SV=1	XP_027003315.1 transmembrane protein 251 [Tachysurus fulvidraco]	-
Pva006815	298.685	476.018	121.352	0.254931	-1.97182	0.000114196	0.00410687	Superscaffold6	29517353	29527892	-	2807	Pva006815	-	49YGB	O	sp|Q96MG8|PCMD1_HUMAN Protein-L-isoaspartate O-methyltransferase domain-containing protein 1 OS=Homo sapiens OX=9606 GN=PCMTD1 PE=1 SV=2	XP_027011956.1 protein-L-isoaspartate O-methyltransferase domain-containing protein 1 [Tachysurus fulvidraco]	-
Pva000584	1527.26	377.563	2676.95	7.09008	2.8258	0.000117447	0.00421563	Superscaffold1	18756743	18759070	-	1664	Pva000584	K04402	4A2YE	S	sp|O75293|GA45B_HUMAN Growth arrest and DNA damage-inducible protein GADD45 beta OS=Homo sapiens OX=9606 GN=GADD45B PE=1 SV=1	XP_027025399.1 growth arrest and DNA damage-inducible protein GADD45 beta-like [Tachysurus fulvidraco]	ko05226(Gastric cancer);ko05225(Hepatocellular carcinoma);ko05224(Breast cancer);ko05223(Non-small cell lung cancer);ko05222(Small cell lung cancer);ko05220(Chronic myeloid leukemia);ko05218(Melanoma);ko05217(Basal cell carcinoma);ko05216(Thyroid cancer);ko05214(Glioma);ko05213(Endometrial cancer);ko05212(Pancreatic cancer);ko05210(Colorectal cancer);ko05202(Transcriptional misregulation in cance…
Pva003150	171.527	51.2375	291.817	5.69538	2.50979	0.000118324	0.00423896	Superscaffold3	15671258	15675380	-	1055	Pva003150	-	49PV1	S	sp|P56198|CIDEC_MOUSE Cell death activator CIDE-3 OS=Mus musculus OX=10090 GN=Cidec PE=1 SV=2	XP_027003221.1 cell death activator CIDE-3 [Tachysurus fulvidraco]	-
Pva011930	205.513	335.79	75.2359	0.224057	-2.15806	0.000119355	0.00426769	Superscaffold12	16868403	16878149	-	1847	Pva011930	K08054	4A5F6	O	sp|Q3SYT6|CLGN_BOVIN Calmegin OS=Bos taurus OX=9913 GN=CLGN PE=2 SV=1	KAF4085562.1 hypothetical protein AMELA_G00096640 [Ameiurus melas]	ko05166(Human T-cell leukemia virus 1 infection);ko04918(Thyroid hormone synthesis);ko04612(Antigen processing and presentation);ko04145(Phagosome);ko04141(Protein processing in endoplasmic reticulum)
Pva015675	5057.53	1948.79	8166.28	4.19043	2.0671	0.000120025	0.00427594	Superscaffold17	3787455	3811718	+	5570	Pva015675	K03260	4A625	J	sp|Q04637|IF4G1_HUMAN Eukaryotic translation initiation factor 4 gamma 1 OS=Homo sapiens OX=9606 GN=EIF4G1 PE=1 SV=4	XP_026994559.1 eukaryotic translation initiation factor 4 gamma 1-like isoform X2 [Tachysurus fulvidraco]	ko05416(Viral myocarditis)
Pva010638	296.754	70.206	523.302	7.4538	2.89798	0.000120045	0.00427594	Superscaffold11	5915771	5919356	+	942	Pva010638	K00286	49WBD	E	sp|Q5SPD7|P5CR3_DANRE Pyrroline-5-carboxylate reductase 3 OS=Danio rerio OX=7955 GN=pycr3 PE=2 SV=1	XP_027032879.1 pyrroline-5-carboxylate reductase 3 [Tachysurus fulvidraco]	ko00330(Arginine and proline metabolism)
Pva018481	661.281	272.815	1049.75	3.84784	1.94405	0.000121322	0.00430793	Superscaffold20	16798998	16803321	+	795	Pva018481	K02729	4A047	O	sp|Q5E987|PSA5_BOVIN Proteasome subunit alpha type-5 OS=Bos taurus OX=9913 GN=PSMA5 PE=1 SV=1	XP_027011660.1 proteasome subunit alpha type-5 [Tachysurus fulvidraco]	ko05022(Pathways of neurodegeneration - multiple diseases);ko05020(Prion disease);ko05017(Spinocerebellar ataxia);ko05016(Huntington disease);ko05014(Amyotrophic lateral sclerosis);ko05012(Parkinson disease);ko05010(Alzheimer disease);ko03050(Proteasome)
Pva000233	2266.02	232.737	4299.3	18.4728	4.20733	0.000121609	0.00430793	Superscaffold1	7552022	7555301	-	960	Pva000233	K00286	49VD4	E	sp|Q17QJ7|P5CR2_BOVIN Pyrroline-5-carboxylate reductase 2 OS=Bos taurus OX=9913 GN=PYCR2 PE=2 SV=1	XP_027019074.1 pyrroline-5-carboxylate reductase 1, mitochondrial [Tachysurus fulvidraco]	ko00330(Arginine and proline metabolism)
Pva009210	41.0848	70.3	11.8697	0.168844	-2.56624	0.000121637	0.00430793	Superscaffold9	17729192	17738043	-	2651	Pva009210	-	49SYG	T	sp|Q9Y6S9|RPKL1_HUMAN Ribosomal protein S6 kinase-like 1 OS=Homo sapiens OX=9606 GN=RPS6KL1 PE=2 SV=1	XP_027028233.1 ribosomal protein S6 kinase-like 1 isoform X1 [Tachysurus fulvidraco]	-
Pva019333	91510.8	6549.75	176472	26.9433	4.75186	0.000122085	0.00431559	Superscaffold22	5954123	5965776	-	4105	Pva019333	K19876	49XG0	S	sp|Q687X5|STEA4_HUMAN Metalloreductase STEAP4 OS=Homo sapiens OX=9606 GN=STEAP4 PE=1 SV=1	XP_027027632.1 LOW QUALITY PROTEIN: metalloreductase STEAP4 [Tachysurus fulvidraco]	-
Pva007129	86.8969	14.7976	158.996	10.7447	3.42555	0.000123504	0.0043575	Superscaffold7	7339825	7342947	+	930	Pva007129	K00611	49S4W	E	sp|P84010|OTC_SHEEP Ornithine transcarbamylase, mitochondrial OS=Ovis aries OX=9940 GN=OTC PE=1 SV=2	XP_026999443.1 LOW QUALITY PROTEIN: ornithine carbamoyltransferase, mitochondrial [Tachysurus fulvidraco]	ko00220(Arginine biosynthesis)
Pva014643	588.304	926.842	249.766	0.269481	-1.89174	0.000124489	0.00438395	Superscaffold15	20917854	20990208	+	1731	Pva014643	-	49Y0Q	Z	sp|Q16643|DREB_HUMAN Drebrin OS=Homo sapiens OX=9606 GN=DBN1 PE=1 SV=4	XP_027033072.1 drebrin isoform X7 [Tachysurus fulvidraco]	-
Pva013335	255.396	61.0296	449.762	7.36958	2.88158	0.00012602	0.0044146	Superscaffold14	7458566	7477738	+	1959	Pva013335	K17199	4A35R	TU	sp|A1A600|EFC4A_DANRE EF-hand calcium-binding domain-containing protein 4A OS=Danio rerio OX=7955 GN=cracr2b PE=2 SV=2	XP_026775575.1 EF-hand calcium-binding domain-containing protein 4A isoform X2 [Pangasianodon hypophthalmus]	-
Pva012674	29.6952	51.7589	7.63153	0.147444	-2.76176	0.00012615	0.0044146	Superscaffold13	15881058	15882081	+	918	Pva012674	-	4A500	S	-	XP_027024877.1 cilia- and flagella-associated protein 251-like [Tachysurus fulvidraco]	-
Pva009144	470.775	896.807	44.7438	0.0498923	-4.32504	0.000126223	0.0044146	Superscaffold9	16053277	16098488	+	5894	Pva009144	K05858	4A1TZ	I	sp|Q9Z1B3|PLCB1_MOUSE 1-phosphatidylinositol 4,5-bisphosphate phosphodiesterase beta-1 OS=Mus musculus OX=10090 GN=Plcb1 PE=1 SV=2	XP_017332353.1 PREDICTED: 1-phosphatidylinositol 4,5-bisphosphate phosphodiesterase beta-1 isoform X1 [Ictalurus punctatus]	ko05417(Lipid and atherosclerosis);ko05415(Diabetic cardiomyopathy);ko05200(Pathways in cancer);ko05163(Human cytomegalovirus infection);ko05146(Amoebiasis);ko05143(African trypanosomiasis);ko05142(Chagas disease);ko05131(Shigellosis);ko05022(Pathways of neurodegeneration - multiple diseases);ko05017(Spinocerebellar ataxia);ko05016(Huntington disease);ko05010(Alzheimer disease);ko04973(Carbohydra…
Pva008326	141.027	54.3382	227.716	4.19072	2.0672	0.000126307	0.0044146	Superscaffold8	20210409	20218743	-	1113	Pva008326	K04441	49VZJ	T	sp|O42376|MK12_DANRE Mitogen-activated protein kinase 12 OS=Danio rerio OX=7955 GN=mapk12 PE=2 SV=1	XP_027017865.1 mitogen-activated protein kinase 12 [Tachysurus fulvidraco]	ko05418(Fluid shear stress and atherosclerosis);ko05417(Lipid and atherosclerosis);ko05415(Diabetic cardiomyopathy);ko05235(PD-L1 expression and PD-1 checkpoint pathway in cancer);ko05208(Chemical carcinogenesis - reactive oxygen species);ko05205(Proteoglycans in cancer);ko05171(Coronavirus disease - COVID-19);ko05170(Human immunodeficiency virus 1 infection);ko05169(Epstein-Barr virus infection)…
Pva007714	49.2597	15.6728	82.8466	5.28601	2.40218	0.000129091	0.00449403	Superscaffold7	26480542	26497658	+	1671	Pva007714	K01697	49YA4	E	sp|P35520|CBS_HUMAN Cystathionine beta-synthase OS=Homo sapiens OX=9606 GN=CBS PE=1 SV=2	XP_027031121.1 cystathionine beta-synthase-like [Tachysurus fulvidraco]	ko00270(Cysteine and methionine metabolism);ko00260(Glycine, serine and threonine metabolism)
Pva020160	28.3143	49.5776	7.05109	0.142223	-2.81377	0.000129245	0.00449403	Superscaffold23	11562170	11579799	-	1020	Pva020160	K08367	49XSX	K	sp|Q01196|RUNX1_HUMAN Runt-related transcription factor 1 OS=Homo sapiens OX=9606 GN=RUNX1 PE=1 SV=3	XP_027012172.1 runt-related transcription factor 1 isoform X2 [Tachysurus fulvidraco]	ko05221(Acute myeloid leukemia);ko05220(Chronic myeloid leukemia);ko05202(Transcriptional misregulation in cancer);ko05200(Pathways in cancer);ko04659(Th17 cell differentiation);ko04530(Tight junction)
Pva021515	14.6009	27.6372	1.56464	0.0566135	-4.14271	0.000129304	0.00449403	Superscaffold26	4801357	4834246	+	1644	Pva021515	K13751	49VZN	PT	sp|Q9HC58|NCKX3_HUMAN Sodium/potassium/calcium exchanger 3 OS=Homo sapiens OX=9606 GN=SLC24A3 PE=2 SV=4	XP_026777939.2 sodium/potassium/calcium exchanger 3 [Pangasianodon hypophthalmus]	-
Pva013202	1524.77	642.38	2407.17	3.74726	1.90584	0.000129845	0.00450445	Superscaffold14	3652287	3670197	+	3356	Pva013202	K15791	49VWC	C	sp|Q5PRA2|DHTK1_DANRE Probable 2-oxoglutarate dehydrogenase E1 component DHKTD1, mitochondrial OS=Danio rerio OX=7955 GN=dhtkd1 PE=2 SV=2	XP_027019623.1 probable 2-oxoglutarate dehydrogenase E1 component DHKTD1, mitochondrial [Tachysurus fulvidraco]	ko00380(Tryptophan metabolism);ko00310(Lysine degradation)
Pva015256	36.9359	62.8556	11.0163	0.175264	-2.5124	0.000131959	0.00456376	Superscaffold16	14847328	14870169	+	1113	Pva015256	K18618	4A6AB	D	sp|Q60780|GAS7_MOUSE Growth arrest-specific protein 7 OS=Mus musculus OX=10090 GN=Gas7 PE=1 SV=1	XP_026994992.1 growth arrest-specific protein 7-like isoform X1 [Tachysurus fulvidraco]	-
Pva007822	538.787	228.174	849.4	3.72259	1.89631	0.000132081	0.00456376	Superscaffold8	392422	396616	-	2399	Pva007822	K09503	49XJS	O	sp|O60884|DNJA2_HUMAN DnaJ homolog subfamily A member 2 OS=Homo sapiens OX=9606 GN=DNAJA2 PE=1 SV=1	XP_027024768.1 dnaJ homolog subfamily A member 2-like [Tachysurus fulvidraco]	ko04141(Protein processing in endoplasmic reticulum)
Pva005386	1461.65	613.125	2310.18	3.76788	1.91375	0.00013229	0.00456376	Superscaffold5	17207941	17209884	+	1128	Pva005386	K07612	49TMK	S	sp|P51915|CX32_MICUN Gap junction Cx32.2 protein OS=Micropogonias undulatus OX=29154 PE=2 SV=2	XP_027011129.1 gap junction Cx32.2 protein-like [Tachysurus fulvidraco]	-
Pva004295	1973.05	829.286	3116.82	3.75843	1.91013	0.000132929	0.00457733	Superscaffold4	15041787	15044570	+	1387	Pva004295	K01834	49XMD	G	sp|P18669|PGAM1_HUMAN Phosphoglycerate mutase 1 OS=Homo sapiens OX=9606 GN=PGAM1 PE=1 SV=2	XP_026997743.1 phosphoglycerate mutase 1 [Tachysurus fulvidraco]	ko05230(Central carbon metabolism in cancer);ko04922(Glucagon signaling pathway);ko00680(Methane metabolism);ko00260(Glycine, serine and threonine metabolism);ko00010(Glycolysis / Gluconeogenesis)
Pva011609	56.961	95.1312	18.7907	0.197524	-2.3399	0.000135141	0.0046449	Superscaffold12	7342402	7344579	+	861	Pva011609	-	4A101	S	sp|A0A2R8QCI3|DAPLE_DANRE Protein Daple OS=Danio rerio OX=7955 GN=ccdc88c PE=2 SV=1	XP_026991376.1 girdin-like isoform X1 [Tachysurus fulvidraco]	-
Pva012708	2084.96	3288.19	881.74	0.268154	-1.89887	0.000135481	0.00464802	Superscaffold13	16603832	16607868	+	1198	Pva012708	K01307	49SBQ	H	sp|A7YWG4|GGH_BOVIN Gamma-glutamyl hydrolase OS=Bos taurus OX=9913 GN=GGH PE=2 SV=1	XP_027025289.1 gamma-glutamyl hydrolase-like, partial [Tachysurus fulvidraco]	ko01523(Antifolate resistance);ko00790(Folate biosynthesis)
Pva005782	219.181	88.7673	349.596	3.93834	1.97759	0.000136371	0.00466995	Superscaffold5	28740783	28889515	+	2479	Pva005782	-	4A17G	S	sp|Q8BTY8|SCFD2_MOUSE Sec1 family domain-containing protein 2 OS=Mus musculus OX=10090 GN=Scfd2 PE=1 SV=1	XP_026802731.2 sec1 family domain-containing protein 2 isoform X1 [Pangasianodon hypophthalmus]	-
Pva004562	92.299	30.8276	153.77	4.98807	2.31848	0.000139289	0.00475774	Superscaffold4	22175735	22179800	+	733	Pva004562	K17778	4A441	U	sp|Q6DI06|TIM10_DANRE Mitochondrial import inner membrane translocase subunit Tim10 OS=Danio rerio OX=7955 GN=timm10 PE=3 SV=1	XP_027001602.1 mitochondrial import inner membrane translocase subunit Tim10 [Tachysurus fulvidraco]	-
Pva003802	129.307	49.2197	209.394	4.25428	2.08892	0.000139445	0.00475774	Superscaffold4	353209	355044	-	909	Pva003802	K18159	49RQM	S	sp|Q9Y375|CIA30_HUMAN Complex I intermediate-associated protein 30, mitochondrial OS=Homo sapiens OX=9606 GN=NDUFAF1 PE=1 SV=2	XP_027022857.1 complex I intermediate-associated protein 30, mitochondrial isoform X1 [Tachysurus fulvidraco]	ko04714(Thermogenesis)
Pva012823	9.69356	18.6479	0.739269	0.0396436	-4.65677	0.000140563	0.00477825	Superscaffold13	19299367	19329004	+	3852	Pva012823	K12562	4A1SE	T	sp|P50478|AMPH_CHICK Amphiphysin OS=Gallus gallus OX=9031 GN=AMPH PE=2 SV=1	XP_027024858.1 amphiphysin isoform X3 [Tachysurus fulvidraco]	ko04666(Fc gamma R-mediated phagocytosis);ko04144(Endocytosis)
Pva010855	446.746	184.356	709.137	3.84656	1.94357	0.000140596	0.00477825	Superscaffold11	12514066	12519204	-	1892	Pva010855	K00789	49Q92	H	sp|P31153|METK2_HUMAN S-adenosylmethionine synthase isoform type-2 OS=Homo sapiens OX=9606 GN=MAT2A PE=1 SV=1	XP_027001552.1 S-adenosylmethionine synthase isoform X1 [Tachysurus fulvidraco]	ko00997(Biosynthesis of various secondary metabolites - part 3);ko00270(Cysteine and methionine metabolism)
Pva003336	759.183	281.313	1237.05	4.39743	2.13666	0.000140816	0.00477825	Superscaffold3	21838915	21853819	-	2112	Pva003336	K10084	49XVU	G	sp|Q925U4|EDEM1_MOUSE ER degradation-enhancing alpha-mannosidase-like protein 1 OS=Mus musculus OX=10090 GN=Edem1 PE=1 SV=1	XP_027002837.1 ER degradation-enhancing alpha-mannosidase-like protein 1 [Tachysurus fulvidraco]	ko04141(Protein processing in endoplasmic reticulum)
Pva011116	3114.03	5085.69	1142.38	0.224626	-2.15441	0.000141996	0.00480953	Superscaffold11	20675277	20683635	-	2842	Pva011116	K03234	4A658	J	sp|A0SXL6|EF2_CALJA Elongation factor 2 OS=Callithrix jacchus OX=9483 GN=EEF2 PE=2 SV=1	XP_027018605.1 elongation factor 2-like [Tachysurus fulvidraco]	ko04921(Oxytocin signaling pathway);ko04152(AMPK signaling pathway)
Pva011180	454.27	189.316	719.223	3.79905	1.92564	0.000142698	0.00482453	Superscaffold11	22258853	22263907	+	465	Pva011180	K04552	49ZRS	O	sp|Q3MHP1|UB2L3_BOVIN Ubiquitin-conjugating enzyme E2 L3 OS=Bos taurus OX=9913 GN=UBE2L3 PE=2 SV=1	XP_027018603.1 ubiquitin-conjugating enzyme E2 L3 [Tachysurus fulvidraco]	ko05022(Pathways of neurodegeneration - multiple diseases);ko05012(Parkinson disease);ko04120(Ubiquitin mediated proteolysis)
Pva013386	1919.85	308.05	3531.65	11.4645	3.5191	0.000143489	0.0048352	Superscaffold14	8607621	8621679	-	2193	Pva013386	K14157	49U2S	E	sp|A8E657|AASS_BOVIN Alpha-aminoadipic semialdehyde synthase, mitochondrial OS=Bos taurus OX=9913 GN=AASS PE=2 SV=1	XP_027029276.1 alpha-aminoadipic semialdehyde synthase, mitochondrial isoform X1 [Tachysurus fulvidraco]	ko00310(Lysine degradation)
Pva009051	184.923	73.5755	296.27	4.02675	2.00962	0.000143532	0.0048352	Superscaffold9	14500321	14503705	-	309	Pva009051	K05765	49RSZ	Z	sp|Q148F1|COF2_BOVIN Cofilin-2 OS=Bos taurus OX=9913 GN=CFL2 PE=2 SV=1	XP_027027761.1 cofilin-2 [Tachysurus fulvidraco]	ko05170(Human immunodeficiency virus 1 infection);ko05133(Pertussis);ko04810(Regulation of actin cytoskeleton);ko04666(Fc gamma R-mediated phagocytosis);ko04360(Axon guidance)
Pva006087	70.3105	114.266	26.3552	0.230648	-2.11623	0.000145467	0.00489154	Superscaffold6	11688978	11702515	-	3045	Pva006087	K10356	4A174	Z	sp|E9Q634|MYO1E_MOUSE Unconventional myosin-Ie OS=Mus musculus OX=10090 GN=Myo1e PE=1 SV=1	XP_027005416.1 unconventional myosin-Ie-like [Tachysurus fulvidraco]	ko05130(Pathogenic Escherichia coli infection)
Pva014329	23.6221	41.6893	5.55493	0.133246	-2.90784	0.00014802	0.0049684	Superscaffold15	13812699	13823756	-	1053	Pva014329	K05072	4A4HW	T	sp|P16871|IL7RA_HUMAN Interleukin-7 receptor subunit alpha OS=Homo sapiens OX=9606 GN=IL7R PE=1 SV=3	XP_026989949.1 interleukin-7 receptor subunit alpha [Tachysurus fulvidraco]	ko05340(Primary immunodeficiency);ko05200(Pathways in cancer);ko04640(Hematopoietic cell lineage);ko04630(JAK-STAT signaling pathway);ko04151(PI3K-Akt signaling pathway);ko04068(FoxO signaling pathway);ko04060(Cytokine-cytokine receptor interaction)
Pva017449	210.268	333.865	86.6723	0.259603	-1.94562	0.000149136	0.00499687	Superscaffold19	9002951	9015537	+	1763	Pva017449	-	49TPA	S	sp|Q6PEM6|GRM2B_MOUSE GRAM domain-containing protein 2B OS=Mus musculus OX=10090 GN=Gramd2b PE=1 SV=2	XP_027029471.1 GRAM domain-containing protein 2B isoform X1 [Tachysurus fulvidraco]	-
Pva014299	1729.48	2713.52	745.436	0.274711	-1.86401	0.000153857	0.00514578	Superscaffold15	13216837	13228750	+	2754	Pva014299	K14766	49YCZ	J	sp|P78316|NOP14_HUMAN Nucleolar protein 14 OS=Homo sapiens OX=9606 GN=NOP14 PE=1 SV=3	XP_026995912.1 nucleolar protein 14 [Tachysurus fulvidraco]	-
Pva005406	44.391	13.2238	75.5582	5.71382	2.51446	0.000155643	0.00518962	Superscaffold5	17882641	17885667	-	929	Pva005406	K07023	49UG6	S	sp|Q1LUI2|HDDC2_DANRE 5&apos;-deoxynucleotidase HDDC2 OS=Danio rerio OX=7955 GN=hddc2 PE=2 SV=1	XP_027011258.1 HD domain-containing protein 2 [Tachysurus fulvidraco]	ko00240(Pyrimidine metabolism);ko00230(Purine metabolism)
Pva002432	2113.36	3306.08	920.63	0.278465	-1.84443	0.000155725	0.00518962	Superscaffold2	24798278	24862996	-	5751	Pva002432	K06777	49W54	T	sp|Q64487|PTPRD_MOUSE Receptor-type tyrosine-protein phosphatase delta OS=Mus musculus OX=10090 GN=Ptprd PE=1 SV=3	XP_026801050.1 receptor-type tyrosine-protein phosphatase delta isoform X26 [Pangasianodon hypophthalmus]	-
Pva006100	394.331	619.777	168.886	0.272495	-1.8757	0.000156127	0.00519372	Superscaffold6	12352200	12367125	+	1305	Pva006100	-	49UBE	T	sp|O60239|3BP5_HUMAN SH3 domain-binding protein 5 OS=Homo sapiens OX=9606 GN=SH3BP5 PE=1 SV=2	XP_027004956.1 SH3 domain-binding protein 5 [Tachysurus fulvidraco]	-
Pva001523	178.141	283.929	72.3541	0.254832	-1.97238	0.000156772	0.00520591	Superscaffold2	365076	397998	-	4453	Pva001523	K08628	4A297	O	sp|Q8WXS8|ATS14_HUMAN A disintegrin and metalloproteinase with thrombospondin motifs 14 OS=Homo sapiens OX=9606 GN=ADAMTS14 PE=2 SV=2	XP_026989772.1 A disintegrin and metalloproteinase with thrombospondin motifs 14 isoform X2 [Tachysurus fulvidraco]	-
Pva004733	21.7872	40.6461	2.92832	0.0720442	-3.79497	0.000157878	0.00523329	Superscaffold4	29987508	30008076	+	748	Pva004733	-	49ZT5	T	sp|Q9W7R4|TEN3_DANRE Teneurin-3 OS=Danio rerio OX=7955 GN=tenm3 PE=2 SV=2	KAF4090754.1 hypothetical protein AMELA_G00055910 [Ameiurus melas]	-
Pva018973	90.3229	22.422	158.224	7.05662	2.81898	0.000159795	0.00528742	Superscaffold21	14822756	14827247	-	1972	Pva018973	K09504	4A10E	O	sp|Q96EY1|DNJA3_HUMAN DnaJ homolog subfamily A member 3, mitochondrial OS=Homo sapiens OX=9606 GN=DNAJA3 PE=1 SV=2	XP_027024380.1 dnaJ homolog subfamily A member 3, mitochondrial-like isoform X2 [Tachysurus fulvidraco]	ko05203(Viral carcinogenesis)
Pva017957	67.2336	23.907	110.56	4.6246	2.20933	0.000160579	0.00530394	Superscaffold20	59118	60662	+	273	Pva017957	-	4A4BT	S	sp|A8MV81|HIG1C_HUMAN HIG1 domain family member 1C OS=Homo sapiens OX=9606 GN=HIGD1C PE=1 SV=2	XP_026996503.1 HIG1 domain family member 1C-like [Tachysurus fulvidraco]	-
Pva006416	85.2337	138.952	31.5153	0.226807	-2.14046	0.000161228	0.00530997	Superscaffold6	20496872	20511115	-	1326	Pva006416	K19911	49WW0	TU	sp|O08835|SYT11_RAT Synaptotagmin-11 OS=Rattus norvegicus OX=10116 GN=Syt11 PE=1 SV=2	XP_027004595.1 synaptotagmin-11 [Tachysurus fulvidraco]	-
Pva014327	390.13	167.19	613.069	3.6669	1.87456	0.000161331	0.00530997	Superscaffold15	13781078	13800161	+	4094	Pva014327	-	49QR0	S	sp|Q6P4P2|LMD2B_DANRE G-protein coupled receptor-associated protein LMBRD2B OS=Danio rerio OX=7955 GN=lmbrd2b PE=2 SV=1	XP_026989952.1 LMBR1 domain-containing protein 2 [Tachysurus fulvidraco]	-
Pva003166	75.4492	27.8756	123.023	4.41328	2.14185	0.000165103	0.00542281	Superscaffold3	16181817	16189123	+	3260	Pva003166	K19553	49V2H	K	sp|Q8C0Y1|TGIF2_MOUSE Homeobox protein TGIF2 OS=Mus musculus OX=10090 GN=Tgif2 PE=2 SV=1	XP_027002531.1 homeobox protein TGIF2-like isoform X1 [Tachysurus fulvidraco]	ko04350(TGF-beta signaling pathway)
Pva005162	370.247	152.319	588.175	3.86148	1.94915	0.000165342	0.00542281	Superscaffold5	11113949	11120042	+	1411	Pva005162	K11518	49XEH	U	sp|Q7ZTM6|TOM40_XENLA Mitochondrial import receptor subunit TOM40 homolog OS=Xenopus laevis OX=8355 GN=tomm40 PE=2 SV=1	XP_026999570.1 mitochondrial import receptor subunit TOM40 homolog [Tachysurus fulvidraco]	ko05022(Pathways of neurodegeneration - multiple diseases);ko05014(Amyotrophic lateral sclerosis)
Pva020476	13.1596	24.586	1.73332	0.0705003	-3.82623	0.000165786	0.00542303	Superscaffold24	5048880	5050178	-	192	Pva020476	K15143	49UAV	K	-	CAG14152.1 unnamed protein product, partial [Tetraodon nigroviridis]	ko04919(Thyroid hormone signaling pathway)
Pva006211	288.372	456.134	120.609	0.264417	-1.91911	0.000165931	0.00542303	Superscaffold6	15512649	15531208	+	5283	Pva006211	K04426	49T9J	T	sp|O35099|M3K5_MOUSE Mitogen-activated protein kinase kinase kinase 5 OS=Mus musculus OX=10090 GN=Map3k5 PE=1 SV=3	XP_027005382.1 mitogen-activated protein kinase kinase kinase 5-like [Tachysurus fulvidraco]	ko05418(Fluid shear stress and atherosclerosis);ko05417(Lipid and atherosclerosis);ko05208(Chemical carcinogenesis - reactive oxygen species);ko05022(Pathways of neurodegeneration - multiple diseases);ko05017(Spinocerebellar ataxia);ko05016(Huntington disease);ko05014(Amyotrophic lateral sclerosis);ko05012(Parkinson disease);ko05010(Alzheimer disease);ko04936(Alcoholic liver disease);ko04932(Non-…
Pva010750	2673.48	4554.33	792.625	0.174038	-2.52253	0.000166347	0.00542712	Superscaffold11	9534929	9564734	-	8482	Pva010750	K01946	49RHT	I	sp|O00763|ACACB_HUMAN Acetyl-CoA carboxylase 2 OS=Homo sapiens OX=9606 GN=ACACB PE=1 SV=3	XP_027023736.1 LOW QUALITY PROTEIN: acetyl-CoA carboxylase 2 [Tachysurus fulvidraco]	ko04936(Alcoholic liver disease);ko04931(Insulin resistance);ko04922(Glucagon signaling pathway);ko04920(Adipocytokine signaling pathway);ko04910(Insulin signaling pathway);ko04152(AMPK signaling pathway);ko00640(Propanoate metabolism);ko00620(Pyruvate metabolism);ko00254(Aflatoxin biosynthesis);ko00061(Fatty acid biosynthesis)
Pva000193	4496.59	7041.03	1952.15	0.277254	-1.85072	0.000166927	0.00543055	Superscaffold1	6433234	6450861	+	4224	Pva000193	K20223	49VQ7	UY	sp|O95373|IPO7_HUMAN Importin-7 OS=Homo sapiens OX=9606 GN=IPO7 PE=1 SV=1	XP_027008971.1 importin-7 isoform X1 [Tachysurus fulvidraco]	ko04013(MAPK signaling pathway - fly);ko03013(Nucleocytoplasmic transport)
Pva011171	9.67352	18.6371	0.709956	0.0380937	-4.7143	0.000167036	0.00543055	Superscaffold11	22131557	22132468	+	912	Pva011171	K01024	49YCM	O	sp|O35310|HS3S1_MOUSE Heparan sulfate glucosamine 3-O-sulfotransferase 1 OS=Mus musculus OX=10090 GN=Hs3st1 PE=1 SV=1	XP_027018743.1 LOW QUALITY PROTEIN: heparan sulfate glucosamine 3-O-sulfotransferase 1-like [Tachysurus fulvidraco]	ko00534(Glycosaminoglycan biosynthesis - heparan sulfate / heparin)
Pva021766	5087.9	7912.29	2263.51	0.286075	-1.80553	0.000168114	0.0054536	Superscaffold26	12881530	12885079	+	1551	Pva021766	K17858	49YE7	Q	sp|Q29473|CP2DF_CANLF Cytochrome P450 2D15 OS=Canis lupus familiaris OX=9615 GN=CYP2D15 PE=1 SV=3	XP_027034495.1 cytochrome P450 2D15-like [Tachysurus fulvidraco]	-
Pva019112	16.9856	30.8009	3.17029	0.102928	-3.28029	0.00016833	0.0054536	Superscaffold22	353009	373950	-	2415	Pva019112	K08116	4A3WS	S	sp|Q9ERQ6|CSPG5_RAT Chondroitin sulfate proteoglycan 5 OS=Rattus norvegicus OX=10116 GN=Cspg5 PE=1 SV=1	XP_027012470.1 LOW QUALITY PROTEIN: uncharacterized protein LOC113649043 [Tachysurus fulvidraco]	-
Pva017893	245.182	392.4	97.9633	0.249652	-2.00201	0.00016881	0.00545598	Superscaffold19	21348541	21365657	+	4089	Pva017893	K11448	4A5VP	C	sp|O15054|KDM6B_HUMAN Lysine-specific demethylase 6B OS=Homo sapiens OX=9606 GN=KDM6B PE=1 SV=4	XP_027014349.1 LOW QUALITY PROTEIN: uncharacterized protein LOC113650288 [Tachysurus fulvidraco]	-
Pva003632	257.852	104.458	411.246	3.93694	1.97707	0.000168989	0.00545598	Superscaffold3	30773635	30780328	+	1493	Pva003632	K01900	4A1QV	C	sp|Q9YI37|SUCB1_COLLI Succinate--CoA ligase [ADP-forming] subunit beta, mitochondrial (Fragment) OS=Columba livia OX=8932 GN=SUCLA2 PE=1 SV=1	XP_027015912.1 succinate--CoA ligase [ADP-forming] subunit beta, mitochondrial [Tachysurus fulvidraco]	ko00640(Propanoate metabolism);ko00020(Citrate cycle (TCA cycle))
Pva004144	520.358	821.238	219.479	0.267253	-1.90372	0.000172768	0.00556447	Superscaffold4	11348152	11361072	+	3774	Pva004144	K12001	49UFN	O	sp|Q9BZR9|TRIM8_HUMAN E3 ubiquitin-protein ligase TRIM8 OS=Homo sapiens OX=9606 GN=TRIM8 PE=1 SV=2	XP_027006053.1 LOW QUALITY PROTEIN: E3 ubiquitin-protein ligase TRIM8-like [Tachysurus fulvidraco]	-
Pva020607	571.59	889.701	253.479	0.284904	-1.81145	0.000173245	0.00556447	Superscaffold24	8700773	8705166	+	1146	Pva020607	K18266	4A1CM	S	sp|Q92597|NDRG1_HUMAN Protein NDRG1 OS=Homo sapiens OX=9606 GN=NDRG1 PE=1 SV=1	XP_027031441.1 protein NDRG1-like [Tachysurus fulvidraco]	-
Pva003551	443.872	726.906	160.837	0.221262	-2.17617	0.000173246	0.00556447	Superscaffold3	28796489	28798524	-	1169	Pva003551	K00510	49UWW	P	sp|O73688|HMOX_TAKRU Heme oxygenase OS=Takifugu rubripes OX=31033 GN=hmox PE=3 SV=1	XP_026989318.1 heme oxygenase-like [Tachysurus fulvidraco]	ko05418(Fluid shear stress and atherosclerosis);ko05225(Hepatocellular carcinoma);ko05208(Chemical carcinogenesis - reactive oxygen species);ko05206(MicroRNAs in cancer);ko05200(Pathways in cancer);ko04978(Mineral absorption);ko04216(Ferroptosis);ko04066(HIF-1 signaling pathway);ko00860(Porphyrin metabolism)
Pva013432	540.857	924.982	156.733	0.169444	-2.56112	0.000175827	0.00563766	Superscaffold14	9619048	9731433	-	9987	Pva013432	K06271	49WB5	Z	sp|Q9Y4G6|TLN2_HUMAN Talin-2 OS=Homo sapiens OX=9606 GN=TLN2 PE=1 SV=4	XP_017341411.1 PREDICTED: talin-2 isoform X1 [Ictalurus punctatus]	ko05166(Human T-cell leukemia virus 1 infection);ko05131(Shigellosis);ko04611(Platelet activation);ko04510(Focal adhesion);ko04015(Rap1 signaling pathway)
Pva011548	16.4785	31.5494	1.40765	0.0446175	-4.48625	0.000177031	0.00566155	Superscaffold12	6449937	6453649	-	507	Pva011548	K10371	4A2TW	Z	sp|Q9WUZ5|TNNI1_MOUSE Troponin I, slow skeletal muscle OS=Mus musculus OX=10090 GN=Tnni1 PE=1 SV=3	XP_026990948.1 troponin I, slow skeletal muscle-like isoform X2 [Tachysurus fulvidraco]	-
Pva006558	11.95	22.5364	1.36368	0.0605104	-4.04667	0.00017718	0.00566155	Superscaffold6	23341723	23351775	+	1497	Pva006558	K06454	4A3NJ	T	-	XP_027003721.1 uncharacterized protein LOC113643587 [Tachysurus fulvidraco]	ko05340(Primary immunodeficiency);ko05235(PD-L1 expression and PD-1 checkpoint pathway in cancer);ko05170(Human immunodeficiency virus 1 infection);ko05166(Human T-cell leukemia virus 1 infection);ko05135(Yersinia infection);ko04660(T cell receptor signaling pathway);ko04659(Th17 cell differentiation);ko04658(Th1 and Th2 cell differentiation);ko04640(Hematopoietic cell lineage);ko04612(Antigen pr…
Pva006111	428.274	682.16	174.389	0.255642	-1.9678	0.000177636	0.00566639	Superscaffold6	12557443	12568387	-	1623	Pva006111	K06456	4A7CC	T	sp|Q61003|CD6_MOUSE T-cell differentiation antigen CD6 OS=Mus musculus OX=10090 GN=Cd6 PE=1 SV=2	XP_027005770.1 T-cell differentiation antigen CD6-like [Tachysurus fulvidraco]	ko04514(Cell adhesion molecules)
Pva002123	387.73	164.269	611.191	3.72067	1.89556	0.000181913	0.00579293	Superscaffold2	16694946	16699609	+	1496	Pva002123	K06965	4A1SF	J	sp|Q7ZWC4|PELO_DANRE Protein pelota homolog OS=Danio rerio OX=7955 GN=pelo PE=2 SV=1	XP_027014823.1 protein pelota homolog [Tachysurus fulvidraco]	ko03015(mRNA surveillance pathway)
Pva015394	28.2279	49.6021	6.85365	0.138173	-2.85546	0.000184764	0.00585946	Superscaffold16	19064590	19074276	+	711	Pva015394	K04889	4A1VT	P	sp|Q03721|KCNC4_HUMAN Potassium voltage-gated channel subfamily C member 4 OS=Homo sapiens OX=9606 GN=KCNC4 PE=1 SV=2	XP_017314095.1 PREDICTED: potassium voltage-gated channel subfamily C member 1-like isoform X8 [Ictalurus punctatus]	ko05017(Spinocerebellar ataxia)
Pva011580	388.385	166.447	610.323	3.66676	1.87451	0.000184808	0.00585946	Superscaffold12	6898703	6902079	-	1603	Pva011580	K17879	4A98V	L	sp|P0C024|NUDT7_HUMAN Peroxisomal coenzyme A diphosphatase NUDT7 OS=Homo sapiens OX=9606 GN=NUDT7 PE=1 SV=1	XP_026991977.1 peroxisomal coenzyme A diphosphatase NUDT7 [Tachysurus fulvidraco]	ko04146(Peroxisome)
Pva012504	263.638	110.435	416.841	3.77456	1.91631	0.000184946	0.00585946	Superscaffold13	12045984	12054640	+	2355	Pva012504	K14018	49Q3D	I	sp|P54319|PLAP_RAT Phospholipase A-2-activating protein OS=Rattus norvegicus OX=10116 GN=Plaa PE=1 SV=3	XP_026990269.1 LOW QUALITY PROTEIN: phospholipase A-2-activating protein [Tachysurus fulvidraco]	ko04141(Protein processing in endoplasmic reticulum)
Pva002047	34.0852	58.6591	9.51142	0.162147	-2.62462	0.000186463	0.0058975	Superscaffold2	15136674	15137282	-	609	Pva002047	-	4A5AN	L	-	XP_019205326.1 uncharacterized protein LOC106097174 [Oreochromis niloticus]	-
Pva001861	54.7417	96.1767	13.3067	0.138356	-2.85354	0.00018733	0.00591487	Superscaffold2	11306270	11309546	+	1518	Pva001861	K11454	4A2YK	B	sp|O95931|CBX7_HUMAN Chromobox protein homolog 7 OS=Homo sapiens OX=9606 GN=CBX7 PE=1 SV=1	XP_026993442.1 chromobox protein homolog 7-like isoform X1 [Tachysurus fulvidraco]	-
Pva003406	54434	84686.2	24181.8	0.285546	-1.80821	0.000188743	0.00594114	Superscaffold3	24699833	24711712	+	1976	Pva003406	K01251	49VKJ	H	sp|O93477|SAHHB_XENLA Adenosylhomocysteinase B OS=Xenopus laevis OX=8355 GN=ahcy-b PE=2 SV=1	XP_027002776.1 adenosylhomocysteinase [Tachysurus fulvidraco]	ko00270(Cysteine and methionine metabolism)
Pva009005	349.098	549.574	148.621	0.270429	-1.88668	0.0001888	0.00594114	Superscaffold9	13070638	13110282	+	4687	Pva009005	K06070	49TG0	T	sp|O94806|KPCD3_HUMAN Serine/threonine-protein kinase D3 OS=Homo sapiens OX=9606 GN=PRKD3 PE=1 SV=1	XP_027028114.1 LOW QUALITY PROTEIN: serine/threonine-protein kinase D3-like [Tachysurus fulvidraco]	ko05208(Chemical carcinogenesis - reactive oxygen species);ko04925(Aldosterone synthesis and secretion);ko04015(Rap1 signaling pathway)
Pva005235	19.4871	35.1349	3.83923	0.109271	-3.19402	0.000190552	0.00598615	Superscaffold5	12854075	12881224	-	4242	Pva005235	K16463	49YN7	S	sp|Q498L0|C170B_XENLA Centrosomal protein of 170 kDa protein B OS=Xenopus laevis OX=8355 GN=cep170b PE=2 SV=1	XP_026996012.1 LOW QUALITY PROTEIN: centrosomal protein of 170 kDa protein B-like [Tachysurus fulvidraco]	-
Pva003624	1181.37	1851.96	510.787	0.275809	-1.85826	0.000191141	0.00599456	Superscaffold3	30680055	30698627	-	3131	Pva003624	K15594	49V42	T	sp|Q1RLU9|CDK15_DANRE Cyclin-dependent kinase 15 OS=Danio rerio OX=7955 GN=cdk15 PE=2 SV=1	XP_027015894.1 cyclin-dependent kinase 15 isoform X2 [Tachysurus fulvidraco]	-
Pva000951	138.341	40.7419	235.94	5.79109	2.53383	0.000191662	0.00600078	Superscaffold1	28334713	28336933	-	888	Pva000951	K13273	4A2WP	F	sp|Q2KIU2|PMVK_BOVIN Phosphomevalonate kinase OS=Bos taurus OX=9913 GN=PMVK PE=2 SV=3	XP_026998470.1 phosphomevalonate kinase [Tachysurus fulvidraco]	ko04146(Peroxisome);ko00900(Terpenoid backbone biosynthesis)
Pva018176	2228.25	94.1623	4362.35	46.328	5.53381	0.000192134	0.00600547	Superscaffold20	6459782	6464530	-	1382	Pva018176	-	49Q9Y	S	sp|P80513|MANF_BOVIN Mesencephalic astrocyte-derived neurotrophic factor OS=Bos taurus OX=9913 GN=MANF PE=1 SV=2	XP_027023642.1 mesencephalic astrocyte-derived neurotrophic factor [Tachysurus fulvidraco]	-
Pva013568	157.099	63.6414	250.557	3.93701	1.9771	0.000193064	0.00602443	Superscaffold14	13547977	13551716	-	645	Pva013568	K13769	49XBX	T	sp|Q02816|IGF2_ONCMY Insulin-like growth factor II OS=Oncorhynchus mykiss OX=8022 GN=igf2 PE=2 SV=1	XP_027029273.1 insulin-like growth factor II isoform X1 [Tachysurus fulvidraco]	ko05225(Hepatocellular carcinoma);ko05205(Proteoglycans in cancer);ko05200(Pathways in cancer);ko04151(PI3K-Akt signaling pathway);ko04014(Ras signaling pathway);ko04010(MAPK signaling pathway)
Pva008044	169.186	70.9475	267.425	3.76933	1.91431	0.000193503	0.00602803	Superscaffold8	10413388	10431615	+	3105	Pva008044	K19760	4A0H0	A	sp|Q1LV15|DAW1_DANRE Dynein assembly factor with WDR repeat domains 1 OS=Danio rerio OX=7955 GN=daw1 PE=2 SV=2	XP_026769894.1 dynein assembly factor with WDR repeat domains 1 isoform X1 [Pangasianodon hypophthalmus]	-
Pva016813	67.9945	15.5374	120.452	7.75235	2.95463	0.000195166	0.0060697	Superscaffold18	12474047	12476787	-	1775	Pva016813	-	49ZU3	S	-	XP_027026544.1 uncharacterized protein LOC113658359 isoform X1 [Tachysurus fulvidraco]	-
Pva019653	1294	564.527	2023.48	3.58437	1.84172	0.000198455	0.0061617	Superscaffold22	16624360	16637068	+	321	Pva019653	-	4A4B5	S	sp|Q91XC8|DAP1_MOUSE Death-associated protein 1 OS=Mus musculus OX=10090 GN=Dap PE=1 SV=3	XP_027008400.1 death-associated protein 1 [Tachysurus fulvidraco]	-
Pva002711	16.4433	29.8166	3.07009	0.102966	-3.27976	0.00020163	0.00624986	Superscaffold2	34631426	34640285	+	3357	Pva002711	-	4A64G	S	sp|E0CYV9|CD054_MOUSE Uncharacterized protein C4orf54 homolog OS=Mus musculus OX=10090 PE=1 SV=1	XP_034157074.1 uncharacterized protein C4orf54-like [Pangasianodon hypophthalmus]	-
Pva004483	31.3304	54.0867	8.57415	0.158526	-2.65721	0.000203473	0.00629455	Superscaffold4	20135695	20139295	-	3093	Pva004483	-	49UW9	S	sp|Q499R0|Z518A_RAT Zinc finger protein 518A OS=Rattus norvegicus OX=10116 GN=Znf518a PE=2 SV=1	XP_026788520.2 zinc finger protein 518A [Pangasianodon hypophthalmus]	-
Pva015418	817.675	30.8458	1604.51	52.0169	5.70091	0.000203748	0.00629455	Superscaffold16	19611923	19612765	-	843	Pva015418	K10168	49ZM8	T	sp|O60602|TLR5_HUMAN Toll-like receptor 5 OS=Homo sapiens OX=9606 GN=TLR5 PE=1 SV=4	XP_026991224.1 toll-like receptor 5 [Tachysurus fulvidraco]	ko05321(Inflammatory bowel disease);ko05134(Legionellosis);ko05132(Salmonella infection);ko05131(Shigellosis);ko05130(Pathogenic Escherichia coli infection);ko04620(Toll-like receptor signaling pathway)
Pva007390	141.981	56.612	227.351	4.01594	2.00574	0.000204704	0.00630526	Superscaffold7	15304352	15310343	-	1205	Pva007390	K05609	49QHJ	O	sp|Q9JKB1|UCHL3_MOUSE Ubiquitin carboxyl-terminal hydrolase isozyme L3 OS=Mus musculus OX=10090 GN=Uchl3 PE=1 SV=2	XP_027020448.1 ubiquitin carboxyl-terminal hydrolase isozyme L3 [Tachysurus fulvidraco]	-
Pva015278	106.089	170.008	42.1689	0.24804	-2.01135	0.000204771	0.00630526	Superscaffold16	15549313	15556600	+	2331	Pva015278	-	4A16N	K	sp|Q9UFB7|ZBT47_HUMAN Zinc finger and BTB domain-containing protein 47 OS=Homo sapiens OX=9606 GN=ZBTB47 PE=1 SV=3	XP_026994906.1 zinc finger protein 652-like [Tachysurus fulvidraco]	-
Pva007224	34.5019	10.0887	58.9151	5.83972	2.5459	0.00020539	0.00630964	Superscaffold7	10686839	10693608	-	1014	Pva007224	K01867	4A2GU	J	sp|Q3T099|SYWM_BOVIN Tryptophan--tRNA ligase, mitochondrial OS=Bos taurus OX=9913 GN=WARS2 PE=2 SV=1	XP_027019944.1 tryptophan--tRNA ligase, mitochondrial [Tachysurus fulvidraco]	ko00970(Aminoacyl-tRNA biosynthesis)
Pva007103	167.219	67.4877	266.951	3.95555	1.98388	0.000205591	0.00630964	Superscaffold7	6621744	6633306	+	1903	Pva007103	-	49VEF	S	sp|Q08CI4|CCYL1_DANRE Cyclin-Y-like protein 1 OS=Danio rerio OX=7955 GN=ccnyl1 PE=2 SV=1	XP_026999376.1 LOW QUALITY PROTEIN: cyclin-Y-like protein 1 [Tachysurus fulvidraco]	-
Pva007228	1018.63	1580.52	456.735	0.288978	-1.79097	0.000206415	0.00632453	Superscaffold7	10741979	10749182	+	1683	Pva007228	K13618	49SPJ	T	sp|Q6NYZ4|PLA1A_DANRE Phospholipase A1 member A OS=Danio rerio OX=7955 GN=pla1a PE=2 SV=1	XP_027020378.1 phospholipase A1 member A isoform X3 [Tachysurus fulvidraco]	ko04014(Ras signaling pathway);ko00564(Glycerophospholipid metabolism)
Pva008656	1327.25	2058.82	595.686	0.289334	-1.78919	0.000206931	0.00632991	Superscaffold9	2412205	2420267	-	2262	Pva008656	-	49RBJ	T	sp|Q14DK5|HIPL1_MOUSE HHIP-like protein 1 OS=Mus musculus OX=10090 GN=Hhipl1 PE=2 SV=1	XP_027015880.1 HHIP-like protein 1 isoform X1 [Tachysurus fulvidraco]	-
Pva016499	6408.23	9933.58	2882.87	0.290214	-1.78481	0.000207837	0.00633741	Superscaffold18	3576899	3582243	+	2308	Pva016499	K17231	49UBM	C	sp|Q6PHW0|IYD1_HUMAN Iodotyrosine deiodinase 1 OS=Homo sapiens OX=9606 GN=IYD PE=1 SV=2	XP_027000886.1 LOW QUALITY PROTEIN: iodotyrosine deiodinase 1 [Tachysurus fulvidraco]	ko04918(Thyroid hormone synthesis)
Pva004989	1063.51	473.869	1653.15	3.48863	1.80266	0.000207857	0.00633741	Superscaffold5	4439277	4463544	-	4388	Pva004989	-	49TPT	I	sp|A4VCH0|SAC1A_DANRE Phosphatidylinositol-3-phosphatase SAC1-A OS=Danio rerio OX=7955 GN=sacm1la PE=2 SV=2	XP_026989638.1 phosphatidylinositide phosphatase SAC1-B [Tachysurus fulvidraco]	-
Pva013710	118.445	47.0887	189.802	4.03073	2.01104	0.000209368	0.00637307	Superscaffold14	17398239	17402980	-	681	Pva013710	K08497	49R9F	S	sp|Q12981|SEC20_HUMAN Vesicle transport protein SEC20 OS=Homo sapiens OX=9606 GN=BNIP1 PE=1 SV=3	XP_027020916.1 LOW QUALITY PROTEIN: vesicle transport protein SEC20-like [Tachysurus fulvidraco]	ko04130(SNARE interactions in vesicular transport)
Pva002796	1390.65	594.688	2186.61	3.6769	1.87849	0.000212371	0.00644916	Superscaffold3	1675668	1685270	+	2271	Pva002796	K03258	49T1R	A	sp|P23588|IF4B_HUMAN Eukaryotic translation initiation factor 4B OS=Homo sapiens OX=9606 GN=EIF4B PE=1 SV=2	XP_027029912.1 eukaryotic translation initiation factor 4B-like isoform X1 [Tachysurus fulvidraco]	ko05205(Proteoglycans in cancer);ko04151(PI3K-Akt signaling pathway);ko04150(mTOR signaling pathway)
Pva008196	13.5688	1.16996	25.9676	22.1954	4.47219	0.00021256	0.00644916	Superscaffold8	16419110	16433766	-	1824	Pva008196	K13749	4A0K4	PT	sp|Q9IAL8|NCKX1_CHICK Sodium/potassium/calcium exchanger 1 OS=Gallus gallus OX=9031 GN=SLC24A1 PE=2 SV=1	XP_027017377.1 sodium/potassium/calcium exchanger 1 isoform X1 [Tachysurus fulvidraco]	ko04744(Phototransduction)
Pva016928	68.1919	112.206	24.1781	0.21548	-2.21437	0.000213106	0.00645521	Superscaffold18	15507867	15529516	+	3095	Pva016928	K00922	49TGB	T	sp|O00329|PK3CD_HUMAN Phosphatidylinositol 4,5-bisphosphate 3-kinase catalytic subunit delta isoform OS=Homo sapiens OX=9606 GN=PIK3CD PE=1 SV=2	XP_027026246.1 phosphatidylinositol 4,5-bisphosphate 3-kinase catalytic subunit delta isoform [Tachysurus fulvidraco]	ko05418(Fluid shear stress and atherosclerosis);ko05417(Lipid and atherosclerosis);ko05415(Diabetic cardiomyopathy);ko05235(PD-L1 expression and PD-1 checkpoint pathway in cancer);ko05231(Choline metabolism in cancer);ko05230(Central carbon metabolism in cancer);ko05226(Gastric cancer);ko05225(Hepatocellular carcinoma);ko05224(Breast cancer);ko05223(Non-small cell lung cancer);ko05222(Small cell …
Pva015171	59.7295	98.9003	20.5587	0.207873	-2.26623	0.000214665	0.00648803	Superscaffold16	13022138	13026286	-	1952	Pva015171	-	4A2VZ	S	sp|Q8BLH7|HIRP3_MOUSE HIRA-interacting protein 3 OS=Mus musculus OX=10090 GN=Hirip3 PE=1 SV=1	XP_026994834.1 LOW QUALITY PROTEIN: HIRA-interacting protein 3 [Tachysurus fulvidraco]	-
Pva018186	940.533	260.447	1620.62	6.22247	2.63749	0.000214886	0.00648803	Superscaffold20	6816814	6821532	+	951	Pva018186	K14004	49W1U	U	sp|Q9D1M0|SEC13_MOUSE Protein SEC13 homolog OS=Mus musculus OX=10090 GN=Sec13 PE=1 SV=3	XP_027023669.1 protein SEC13 homolog [Tachysurus fulvidraco]	ko05014(Amyotrophic lateral sclerosis);ko04150(mTOR signaling pathway);ko04141(Protein processing in endoplasmic reticulum);ko03013(Nucleocytoplasmic transport)
Pva018993	158.045	64.5266	251.564	3.8986	1.96296	0.000215737	0.00649408	Superscaffold21	15395210	15402104	-	881	Pva018993	K19399	4A4S1	S	sp|Q1L8Y6|BBIP1_DANRE BBSome-interacting protein 1 OS=Danio rerio OX=7955 GN=bbip1 PE=3 SV=1	KAB5526167.1 hypothetical protein PHYPO_G00148600 [Pangasianodon hypophthalmus]	-
Pva012825	6.4017	12.8034	0	0	-Inf	0.000215784	0.00649408	Superscaffold13	19375770	19376859	+	474	Pva012825	-	49B9Q	S	-	XP_026988952.1 uncharacterized protein LOC113634290 isoform X1 [Tachysurus fulvidraco]	-
Pva021135	3125.17	228.746	6021.6	26.3244	4.71833	0.000217969	0.00653084	Superscaffold25	9581513	9586014	-	1473	Pva021135	-	49UJF	T	sp|Q7SXF6|CREL2_DANRE Cysteine-rich with EGF-like domain protein 2 OS=Danio rerio OX=7955 GN=creld2 PE=2 SV=2	XP_027007425.1 cysteine-rich with EGF-like domain protein 2 [Tachysurus fulvidraco]	-
Pva003759	10.2995	0	20.599	Inf	Inf	0.00021806	0.00653084	Superscaffold3	33462611	33470429	-	1404	Pva003759	-	4A6ZK	T	-	XP_027012727.1 alpha-1B-glycoprotein-like isoform X1 [Tachysurus fulvidraco]	-
Pva005907	1853.59	2874.35	832.824	0.289743	-1.78715	0.000218197	0.00653084	Superscaffold6	1087570	1119337	-	4572	Pva005907	-	49WK6	T	sp|Q9ERE6|MPRIP_RAT Myosin phosphatase Rho-interacting protein OS=Rattus norvegicus OX=10116 GN=Mprip PE=1 SV=1	XP_027013409.1 LOW QUALITY PROTEIN: trichohyalin-like [Tachysurus fulvidraco]	-
Pva019863	728.702	318.433	1138.97	3.5768	1.83867	0.000219003	0.00653084	Superscaffold23	2522812	2527070	+	649	Pva019863	K03386	4A1J9	O	sp|Q6B4U9|PRDX1_MYOLU Peroxiredoxin-1 OS=Myotis lucifugus OX=59463 GN=PRDX1 PE=1 SV=1	XP_027034896.1 peroxiredoxin-2 [Tachysurus fulvidraco]	ko04214(Apoptosis - fly)
Pva014655	728.59	243.877	1213.3	4.97505	2.31471	0.000219061	0.00653084	Superscaffold15	21479542	21505847	-	2043	Pva014655	K01887	49UPU	J	sp|Q6P1S4|SYRC_XENTR Arginine--tRNA ligase, cytoplasmic OS=Xenopus tropicalis OX=8364 GN=rars1 PE=2 SV=1	XP_026794700.1 arginine--tRNA ligase, cytoplasmic [Pangasianodon hypophthalmus]	ko00970(Aminoacyl-tRNA biosynthesis)
Pva012346	139.557	245.456	33.6583	0.137125	-2.86643	0.000219109	0.00653084	Superscaffold13	5878613	5892721	-	2492	Pva012346	K06712	49ZK1	T	sp|P18892|BT1A1_BOVIN Butyrophilin subfamily 1 member A1 OS=Bos taurus OX=9913 GN=BTN1A1 PE=1 SV=2	XP_027034055.1 butyrophilin subfamily 1 member A1-like isoform X2 [Tachysurus fulvidraco]	-
Pva010629	163.325	47.8891	278.761	5.82097	2.54126	0.00021963	0.00653592	Superscaffold11	5644403	5657987	+	3286	Pva010629	K19970	49RAN	F	sp|Q05927|5NTD_BOVIN 5&apos;-nucleotidase OS=Bos taurus OX=9913 GN=NT5E PE=1 SV=2	XP_027032993.1 5&apos;-nucleotidase [Tachysurus fulvidraco]	ko00760(Nicotinate and nicotinamide metabolism);ko00240(Pyrimidine metabolism);ko00230(Purine metabolism)
Pva012659	252.92	105.453	400.387	3.79684	1.9248	0.000220995	0.00655587	Superscaffold13	15501855	15505577	-	488	Pva012659	K11098	4A3X1	A	sp|Q3T0Z8|RUXF_BOVIN Small nuclear ribonucleoprotein F OS=Bos taurus OX=9913 GN=SNRPF PE=3 SV=2	NP_001003881.1 small nuclear ribonucleoprotein F [Danio rerio]	ko03040(Spliceosome)
Pva006115	117.119	46.7628	187.474	4.00905	2.00326	0.000221004	0.00655587	Superscaffold6	12614633	12626463	-	1672	Pva006115	K18163	4A1CC	I	sp|A7YVD7|NDUF6_BOVIN NADH dehydrogenase (ubiquinone) complex I, assembly factor 6 OS=Bos taurus OX=9913 GN=NDUFAF6 PE=2 SV=1	XP_027005615.1 NADH dehydrogenase (ubiquinone) complex I, assembly factor 6 isoform X1 [Tachysurus fulvidraco]	ko04714(Thermogenesis)
Pva002920	196.953	312.163	81.7436	0.261862	-1.93312	0.00022226	0.00658264	Superscaffold3	7698049	7706080	+	2061	Pva002920	-	49VNQ	K	sp|Q8N108|MIER1_HUMAN Mesoderm induction early response protein 1 OS=Homo sapiens OX=9606 GN=MIER1 PE=1 SV=2	XP_027010245.1 mesoderm induction early response protein 1-like isoform X1 [Tachysurus fulvidraco]	-
Pva016555	188.918	296.851	80.9851	0.272814	-1.87401	0.000223511	0.00660919	Superscaffold18	4538166	4554026	-	273	Pva016555	-	-	-	-	-	-
Pva021802	94.3628	151.064	37.6615	0.249308	-2.004	0.000223982	0.00661029	Superscaffold26	13591444	13592430	+	987	Pva021802	-	-	-	-	XP_027000018.1 uncharacterized protein LOC113641505 [Tachysurus fulvidraco]	-
Pva006252	11.0085	1.24985	20.7671	16.6158	4.05448	0.000224258	0.00661029	Superscaffold6	16966848	16974649	+	6213	Pva006252	-	49YJ6	I	sp|A5ABG0|PYNA_ASPNC Hybrid PKS-NRPS synthetase pynA OS=Aspergillus niger (strain CBS 513.88 / FGSC A1513) OX=425011 GN=pynA PE=1 SV=1	XP_027005727.1 LOW QUALITY PROTEIN: highly reducing polyketide synthase PKS6-like [Tachysurus fulvidraco]	-
Pva011018	403.762	146.866	660.658	4.49836	2.1694	0.000225896	0.00664805	Superscaffold11	16890565	16893677	+	924	Pva011018	-	4A0I2	S	sp|Q6IQA2|LYSM3_DANRE LysM and putative peptidoglycan-binding domain-containing protein 3 OS=Danio rerio OX=7955 GN=lysmd3 PE=2 SV=1	XP_026994101.1 lysM and putative peptidoglycan-binding domain-containing protein 3 [Tachysurus fulvidraco]	-
Pva012978	287.146	453.627	120.664	0.265999	-1.91051	0.000226757	0.00665549	Superscaffold13	24244024	24251336	-	1713	Pva012978	K05618	49TX0	E	sp|O00341|EAA5_HUMAN Excitatory amino acid transporter 5 OS=Homo sapiens OX=9606 GN=SLC1A7 PE=2 SV=2	XP_027012599.1 excitatory amino acid transporter 5 isoform X2 [Tachysurus fulvidraco]	ko04724(Glutamatergic synapse);ko04721(Synaptic vesicle cycle)
Pva000970	20.8986	37.0501	4.74718	0.128129	-2.96433	0.000226863	0.00665549	Superscaffold1	29112297	29147247	+	1680	Pva000970	K04589	49W38	T	sp|Q90308|VIPR_CARAU Vasoactive intestinal polypeptide receptor OS=Carassius auratus OX=7957 GN=vipr1 PE=2 SV=1	XP_026998624.1 vasoactive intestinal polypeptide receptor-like isoform X1 [Tachysurus fulvidraco]	ko04080(Neuroactive ligand-receptor interaction)
Pva012979	274.77	434.653	114.887	0.26432	-1.91965	0.000228086	0.00668085	Superscaffold13	24253108	24257391	+	462	Pva012979	-	4A36W	S	sp|Q6UWV7|SHL2A_HUMAN Protein shisa-like-2A OS=Homo sapiens OX=9606 GN=SHISAL2A PE=1 SV=2	XP_027012631.1 LOW QUALITY PROTEIN: protein shisa-like-2A [Tachysurus fulvidraco]	-
Pva017988	178.439	281.334	75.5435	0.268519	-1.89691	0.000230823	0.00674224	Superscaffold20	688412	704456	-	3890	Pva017988	K03728	4A5Y0	K	sp|Q3UV55|NR1D1_MOUSE Nuclear receptor subfamily 1 group D member 1 OS=Mus musculus OX=10090 GN=Nr1d1 PE=1 SV=1	XP_027019223.1 nuclear receptor subfamily 1 group D member 2-like [Tachysurus fulvidraco]	ko04710(Circadian rhythm)
Pva016886	301.125	473.47	128.78	0.271991	-1.87837	0.000230929	0.00674224	Superscaffold18	14525609	14542969	-	2889	Pva016886	-	49YHK	T	sp|Q8IW93|ARHGJ_HUMAN Rho guanine nucleotide exchange factor 19 OS=Homo sapiens OX=9606 GN=ARHGEF19 PE=1 SV=1	XP_027026180.1 LOW QUALITY PROTEIN: rho guanine nucleotide exchange factor 19-like [Tachysurus fulvidraco]	-
Pva015608	232.769	95.5803	369.958	3.87065	1.95258	0.000231268	0.00674224	Superscaffold17	1545210	1551193	+	1228	Pva015608	K06133	49WNC	EH	sp|Q6DJH2|ADPPT_XENLA L-aminoadipate-semialdehyde dehydrogenase-phosphopantetheinyl transferase OS=Xenopus laevis OX=8355 GN=aasdhppt PE=2 SV=1	XP_026994505.1 L-aminoadipate-semialdehyde dehydrogenase-phosphopantetheinyl transferase [Tachysurus fulvidraco]	ko00770(Pantothenate and CoA biosynthesis)
Pva011406	13.8124	0	27.6247	Inf	Inf	0.000236418	0.00688022	Superscaffold12	2411604	2415506	-	231	Pva011406	-	4A4XW	T	-	XP_026802363.1 parathyroid hormone 1a [Pangasianodon hypophthalmus]	-
Pva003134	47.37	85.1986	9.54129	0.111989	-3.15857	0.00023691	0.00688022	Superscaffold3	15185344	15271349	+	3406	Pva003134	K07526	49X1G	T	sp|O43295|SRGP3_HUMAN SLIT-ROBO Rho GTPase-activating protein 3 OS=Homo sapiens OX=9606 GN=SRGAP3 PE=1 SV=3	XP_027002434.1 SLIT-ROBO Rho GTPase-activating protein 3 isoform X2 [Tachysurus fulvidraco]	ko04360(Axon guidance)
Pva000897	11.5218	21.7068	1.33677	0.0615831	-4.02132	0.000237109	0.00688022	Superscaffold1	26984649	27012811	-	1436	Pva000897	-	4A0PV	S	sp|Q2LKW6|NL1B1_MOUSE NACHT, LRR and PYD domains-containing protein 1b allele 1 OS=Mus musculus OX=10090 GN=Nlrp1b PE=1 SV=1	XP_027009094.1 NACHT, LRR and PYD domains-containing protein 1-like isoform X1 [Tachysurus fulvidraco]	-
Pva012535	68.8019	113.86	23.7438	0.208535	-2.26164	0.000238759	0.00691184	Superscaffold13	12547343	12560150	-	804	Pva012535	K05474	49XFJ	S	sp|P48026|SAT1_MOUSE Diamine acetyltransferase 1 OS=Mus musculus OX=10090 GN=Sat1 PE=1 SV=1	XP_026990331.1 tumor necrosis factor ligand superfamily member 12 isoform X6 [Tachysurus fulvidraco]	ko04060(Cytokine-cytokine receptor interaction)
Pva003438	865.993	340.964	1391.02	4.07967	2.02845	0.000239145	0.00691184	Superscaffold3	25877876	25900622	+	3656	Pva003438	-	4A2EA	O	sp|Q15155|NOMO1_HUMAN Nodal modulator 1 OS=Homo sapiens OX=9606 GN=NOMO1 PE=1 SV=5	XP_026989393.1 nodal modulator 1-like [Tachysurus fulvidraco]	-
Pva017890	8.08102	15.8071	0.354978	0.0224569	-5.4767	0.000239312	0.00691184	Superscaffold19	21242040	21271353	+	2370	Pva017890	K07378	49VHY	I	sp|Q69ZK9|NLGN2_MOUSE Neuroligin-2 OS=Mus musculus OX=10090 GN=Nlgn2 PE=1 SV=2	XP_027014362.1 neuroligin-2-like [Tachysurus fulvidraco]	ko04514(Cell adhesion molecules)
Pva011829	111.973	188.652	35.2938	0.187084	-2.41824	0.000241074	0.00695198	Superscaffold12	13470486	13484364	-	954	Pva011829	-	49TY0	S	sp|Q9BE63|T255A_MACFA Transmembrane protein 255A OS=Macaca fascicularis OX=9541 GN=TMEM255A PE=2 SV=1	XP_026991604.1 transmembrane protein 255A isoform X2 [Tachysurus fulvidraco]	-
Pva010228	31.2771	53.2565	9.29765	0.174582	-2.51802	0.000244845	0.0070498	Superscaffold10	21110726	21114077	+	465	Pva010228	-	4A0CU	Q	sp|Q6P4H8|ACKMT_HUMAN ATP synthase subunit C lysine N-methyltransferase OS=Homo sapiens OX=9606 GN=ATPSCKMT PE=1 SV=2	XP_026988933.1 protein N-lysine methyltransferase FAM173B-like isoform X2 [Tachysurus fulvidraco]	-
Pva007158	54.1953	18.5381	89.8524	4.8469	2.27706	0.000246219	0.00707487	Superscaffold7	8450485	8452620	+	2136	Pva007158	K14383	49ZQG	P	sp|P31637|SC5A3_CANLF Sodium/myo-inositol cotransporter OS=Canis lupus familiaris OX=9615 GN=SLC5A3 PE=2 SV=1	XP_026997772.1 sodium/myo-inositol cotransporter-like [Tachysurus fulvidraco]	-
Pva009366	699.972	306.974	1092.97	3.56046	1.83206	0.000246475	0.00707487	Superscaffold9	24080430	24090848	-	2688	Pva009366	K06013	49UA7	O	sp|O75844|FACE1_HUMAN CAAX prenyl protease 1 homolog OS=Homo sapiens OX=9606 GN=ZMPSTE24 PE=1 SV=2	XP_027015995.1 CAAX prenyl protease 1 homolog [Tachysurus fulvidraco]	ko00900(Terpenoid backbone biosynthesis)
Pva003510	9.1163	17.508	0.724612	0.0413875	-4.59466	0.000248279	0.00711566	Superscaffold3	27826604	27827470	-	867	Pva003510	-	4A350	V	sp|Q63ZU3|MYADM_XENLA Myeloid-associated differentiation marker homolog OS=Xenopus laevis OX=8355 GN=myadm PE=2 SV=1	XP_026989194.1 myeloid-associated differentiation marker homolog [Tachysurus fulvidraco]	-
Pva006362	139.29	56.9135	221.666	3.89478	1.96154	0.000250618	0.00717169	Superscaffold6	19507472	19517538	-	1191	Pva006362	-	4A2V0	AD	sp|Q4V842|GPTC4_XENLA G patch domain-containing protein 4 OS=Xenopus laevis OX=8355 GN=gpatch4 PE=2 SV=1	XP_027005427.1 G patch domain-containing protein 4 [Tachysurus fulvidraco]	-
Pva017737	59.6439	98.6425	20.6454	0.209295	-2.25639	0.000251511	0.0071862	Superscaffold19	17751499	17752536	-	1038	Pva017737	K04010	49W27	T	sp|P0C7U4|C3AR_DANRE C3a anaphylatoxin chemotactic receptor OS=Danio rerio OX=7955 GN=c3ar1 PE=3 SV=1	XP_026995137.1 LOW QUALITY PROTEIN: C3a anaphylatoxin chemotactic receptor-like [Tachysurus fulvidraco]	ko05171(Coronavirus disease - COVID-19);ko05150(Staphylococcus aureus infection);ko04936(Alcoholic liver disease);ko04613(Neutrophil extracellular trap formation);ko04610(Complement and coagulation cascades);ko04080(Neuroactive ligand-receptor interaction)
Pva021398	93.3309	36.5207	150.141	4.11112	2.03953	0.000252357	0.00719933	Superscaffold26	2129001	2134954	-	3444	Pva021398	-	49Y6K	A	sp|Q9ULV3|CIZ1_HUMAN Cip1-interacting zinc finger protein OS=Homo sapiens OX=9606 GN=CIZ1 PE=1 SV=2	XP_026992545.1 cip1-interacting zinc finger protein-like [Tachysurus fulvidraco]	-
Pva000179	389.758	612.617	166.899	0.272436	-1.87601	0.00025426	0.00724251	Superscaffold1	5937808	5940098	+	1265	Pva000179	K04358	4A3S0	T	sp|O95750|FGF19_HUMAN Fibroblast growth factor 19 OS=Homo sapiens OX=9606 GN=FGF19 PE=1 SV=1	XP_027009014.1 fibroblast growth factor 19 [Tachysurus fulvidraco]	ko05226(Gastric cancer);ko05224(Breast cancer);ko05218(Melanoma);ko05207(Chemical carcinogenesis - receptor activation);ko05200(Pathways in cancer);ko04810(Regulation of actin cytoskeleton);ko04151(PI3K-Akt signaling pathway);ko04020(Calcium signaling pathway);ko04015(Rap1 signaling pathway);ko04014(Ras signaling pathway);ko04010(MAPK signaling pathway)
Pva002819	781.712	313.87	1249.55	3.98111	1.99317	0.00025512	0.00725593	Superscaffold3	2470362	2476829	+	1194	Pva002819	-	4A0D9	U	sp|Q8N8Q9|NIPA2_HUMAN Magnesium transporter NIPA2 OS=Homo sapiens OX=9606 GN=NIPA2 PE=2 SV=1	XP_027013222.1 magnesium transporter NIPA2 isoform X1 [Tachysurus fulvidraco]	-
Pva003985	2298.78	3546.77	1050.78	0.296264	-1.75504	0.000256329	0.00727807	Superscaffold4	5849311	5855024	-	849	Pva003985	K11884	4A10Q	O	sp|Q6VEU3|PNO1_DANRE RNA-binding protein PNO1 OS=Danio rerio OX=7955 GN=pno1 PE=2 SV=2	XP_027021599.1 RNA-binding protein PNO1 [Tachysurus fulvidraco]	-
Pva013553	151.63	243.574	59.6851	0.245039	-2.02892	0.000257202	0.00727807	Superscaffold14	12979613	12983116	-	3504	Pva013553	-	4A17P	S	sp|Q8C494|PRR33_MOUSE Proline-rich protein 33 OS=Mus musculus OX=10090 GN=Prr33 PE=2 SV=1	XP_027029174.1 mucin-2-like isoform X1 [Tachysurus fulvidraco]	-
Pva020670	994.126	1528.11	460.139	0.301116	-1.73161	0.000257282	0.00727807	Superscaffold24	10461865	10471119	+	1351	Pva020670	-	4A3I2	S	sp|Q497B3|KCP3_RAT Keratinocyte-associated protein 3 OS=Rattus norvegicus OX=10116 GN=Krtcap3 PE=2 SV=1	XP_027031651.1 keratinocyte-associated protein 3-like isoform X1 [Tachysurus fulvidraco]	-
Pva014397	7.74656	15.1235	0.369634	0.0244411	-5.35455	0.000257461	0.00727807	Superscaffold15	15758076	15770072	-	1494	Pva014397	K17536	4A215	T	sp|Q9Z1T4|CNKR2_RAT Connector enhancer of kinase suppressor of ras 2 OS=Rattus norvegicus OX=10116 GN=Cnksr2 PE=1 SV=1	XP_027013077.1 connector enhancer of kinase suppressor of ras 2-like isoform X3 [Tachysurus fulvidraco]	ko04013(MAPK signaling pathway - fly)
Pva002874	121.056	48.0896	194.023	4.03461	2.01243	0.000260096	0.00734142	Superscaffold3	4276727	4297494	+	1363	Pva002874	K13248	49U3D	S	sp|Q66KD6|PHOP2_XENTR Probable phosphatase phospho2 OS=Xenopus tropicalis OX=8364 GN=phospho2 PE=2 SV=1	XP_026999183.1 pyridoxal phosphate phosphatase PHOSPHO2 [Tachysurus fulvidraco]	ko00750(Vitamin B6 metabolism)
Pva006210	397.814	618.214	177.413	0.286976	-1.801	0.000262792	0.00740512	Superscaffold6	15487865	15488524	+	660	Pva006210	-	49YW8	S	sp|Q9I8K7|CITE3_CHICK Cbp/p300-interacting transactivator 3 OS=Gallus gallus OX=9031 GN=CITED3 PE=2 SV=1	KAF7708728.1 hypothetical protein HF521_017785 [Silurus meridionalis]	-
Pva007988	994.768	229.194	1760.34	7.68059	2.94122	0.000263148	0.00740512	Superscaffold8	7360430	7373517	+	1182	Pva007988	K11826	49792	U	sp|Q7ZW98|AP2MB_DANRE AP-2 complex subunit mu-B OS=Danio rerio OX=7955 GN=ap2m1b PE=2 SV=1	KAB5575079.1 hypothetical protein PHYPO_G00216690 [Pangasianodon hypophthalmus]	ko05016(Huntington disease);ko04961(Endocrine and other factor-regulated calcium reabsorption);ko04721(Synaptic vesicle cycle);ko04144(Endocytosis)
Pva021276	127.387	202.498	52.2757	0.258154	-1.9537	0.000265256	0.00744957	Superscaffold25	14698982	14733793	-	1380	Pva021276	K16779	49VC9	U	sp|Q96QF0|RAB3I_HUMAN Rab-3A-interacting protein OS=Homo sapiens OX=9606 GN=RAB3IP PE=1 SV=1	XP_027007377.1 rab-3A-interacting protein isoform X1 [Tachysurus fulvidraco]	-
Pva004232	1286.99	1987.95	586.035	0.294793	-1.76222	0.000265528	0.00744957	Superscaffold4	13429499	13438282	-	4232	Pva004232	K15631	49Z3S	H	sp|A2VD33|MOCOS_DANRE Molybdenum cofactor sulfurase OS=Danio rerio OX=7955 GN=mocos PE=2 SV=2	XP_026997805.1 LOW QUALITY PROTEIN: molybdenum cofactor sulfurase [Tachysurus fulvidraco]	ko00790(Folate biosynthesis)
Pva016674	1994.95	3085.87	904.021	0.292955	-1.77125	0.000266466	0.00746465	Superscaffold18	8530650	8543776	-	4933	Pva016674	-	49ZP7	BK	sp|Q9ULU4|PKCB1_HUMAN Protein kinase C-binding protein 1 OS=Homo sapiens OX=9606 GN=ZMYND8 PE=1 SV=2	XP_027000657.1 protein kinase C-binding protein 1-like isoform X2 [Tachysurus fulvidraco]	-
Pva006402	57.3152	94.5034	20.1269	0.212976	-2.23124	0.000268024	0.00748877	Superscaffold6	20318258	20329465	+	1554	Pva006402	K03024	4A2R1	K	sp|Q1RMR0|RPC7L_BOVIN DNA-directed RNA polymerase III subunit RPC7-like OS=Bos taurus OX=9913 GN=POLR3GL PE=2 SV=1	XP_027005640.1 DNA-directed RNA polymerase III subunit RPC7-like [Tachysurus fulvidraco]	ko04623(Cytosolic DNA-sensing pathway);ko03020(RNA polymerase)
Pva013301	769.863	302.945	1236.78	4.08252	2.02946	0.000268131	0.00748877	Superscaffold14	6316766	6333840	-	4758	Pva013301	K14288	49TEK	JUY	sp|Q5SPJ8|XPOT_DANRE Exportin-T OS=Danio rerio OX=7955 GN=xpot PE=3 SV=1	XP_027019748.1 exportin-T isoform X2 [Tachysurus fulvidraco]	ko03013(Nucleocytoplasmic transport)
Pva006068	400.633	622.865	178.401	0.286419	-1.8038	0.000275735	0.00767193	Superscaffold6	10991625	11019467	-	1431	Pva006068	K00854	49USB	G	sp|O75191|XYLB_HUMAN Xylulose kinase OS=Homo sapiens OX=9606 GN=XYLB PE=1 SV=3	XP_027005158.1 xylulose kinase [Tachysurus fulvidraco]	ko00040(Pentose and glucuronate interconversions)
Pva001223	194.128	305.996	82.2597	0.268826	-1.89526	0.000275885	0.00767193	Superscaffold1	37067623	37087821	+	1989	Pva001223	-	4A2JY	B	sp|O42478|TLE4_XENLA Transducin-like enhancer protein 4 OS=Xenopus laevis OX=8355 GN=tle4 PE=1 SV=2	XP_027006215.1 transducin-like enhancer protein 4 isoform X2 [Tachysurus fulvidraco]	-
Pva000855	293.541	458.225	128.857	0.28121	-1.83028	0.000275924	0.00767193	Superscaffold1	26070502	26071037	+	330	Pva000855	K04521	49UG5	O	sp|P56817|BACE1_HUMAN Beta-secretase 1 OS=Homo sapiens OX=9606 GN=BACE1 PE=1 SV=3	XP_027017981.1 beta-secretase 1 [Tachysurus fulvidraco]	ko05010(Alzheimer disease)
Pva008747	48.1357	16.4279	79.8434	4.86022	2.28102	0.0002784	0.00772923	Superscaffold9	5468401	5475734	+	1359	Pva008747	K19751	49SB5	S	sp|Q0P4V4|KTU_XENTR Protein kintoun OS=Xenopus tropicalis OX=8364 GN=dnaaf2 PE=2 SV=1	XP_027015728.1 protein kintoun [Tachysurus fulvidraco]	-
Pva002936	175.14	74.3634	275.917	3.71039	1.89157	0.000281373	0.00780014	Superscaffold3	8688617	8695055	-	1177	Pva002936	-	49QH3	S	sp|Q0V9J0|TMM69_XENTR Transmembrane protein 69 OS=Xenopus tropicalis OX=8364 GN=tmem69 PE=2 SV=1	XP_027010203.1 transmembrane protein 69 isoform X1 [Tachysurus fulvidraco]	-
Pva009501	21.1889	37.3904	4.9873	0.133384	-2.90634	0.000282355	0.00781575	Superscaffold10	176555	190091	+	1236	Pva009501	-	48Z7X	S	sp|P29315|RINI_RAT Ribonuclease inhibitor OS=Rattus norvegicus OX=10116 GN=Rnh1 PE=1 SV=2	XP_026997580.1 ribonuclease inhibitor-like isoform X4 [Tachysurus fulvidraco]	-
Pva017434	296.092	463.707	128.476	0.277063	-1.85171	0.000282918	0.00781969	Superscaffold19	8359904	8387575	-	3525	Pva017434	K10900	4A2F8	A	sp|O93530|WRN_XENLA Werner syndrome ATP-dependent helicase homolog OS=Xenopus laevis OX=8355 GN=wrn PE=2 SV=1	XP_026996941.1 LOW QUALITY PROTEIN: Werner syndrome ATP-dependent helicase [Tachysurus fulvidraco]	-
Pva009574	548.544	842.46	254.627	0.302242	-1.72622	0.000283419	0.00782195	Superscaffold10	1880507	1886269	-	2263	Pva009574	-	-	-	-	XP_027035231.1 uncharacterized protein LOC113663941 [Tachysurus fulvidraco]	-
Pva019913	3210.33	1460.02	4960.64	3.39766	1.76454	0.000285913	0.00787911	Superscaffold23	4624203	4646848	-	5406	Pva019913	K01081	49X16	F	sp|O46411|5NTC_BOVIN Cytosolic purine 5&apos;-nucleotidase OS=Bos taurus OX=9913 GN=NT5C2 PE=1 SV=1	XP_027035065.1 cytosolic purine 5&apos;-nucleotidase-like isoform X2 [Tachysurus fulvidraco]	ko00760(Nicotinate and nicotinamide metabolism);ko00240(Pyrimidine metabolism);ko00230(Purine metabolism)
Pva005992	1625.78	2517.51	734.057	0.291581	-1.77803	0.000286811	0.00789219	Superscaffold6	5428719	5438011	+	3463	Pva005992	K00019	49RRR	Q	sp|Q02338|BDH_HUMAN D-beta-hydroxybutyrate dehydrogenase, mitochondrial OS=Homo sapiens OX=9606 GN=BDH1 PE=1 SV=3	XP_027015608.1 D-beta-hydroxybutyrate dehydrogenase, mitochondrial-like [Tachysurus fulvidraco]	ko00650(Butanoate metabolism)
Pva004722	58.2251	94.5177	21.9324	0.232046	-2.10752	0.00029227	0.00803051	Superscaffold4	29031906	29043983	-	990	Pva004722	K10327	4A1QR	S	sp|Q17QS6|ASB5_BOVIN Ankyrin repeat and SOCS box protein 5 OS=Bos taurus OX=9913 GN=ASB5 PE=2 SV=1	XP_027001874.1 ankyrin repeat and SOCS box protein 5 isoform X1 [Tachysurus fulvidraco]	-
Pva013698	2594.17	1002.93	4185.41	4.17319	2.06115	0.000293439	0.00805077	Superscaffold14	16973469	16985206	+	2826	Pva013698	K09489	49V9F	O	sp|P34932|HSP74_HUMAN Heat shock 70 kDa protein 4 OS=Homo sapiens OX=9606 GN=HSPA4 PE=1 SV=4	XP_027021014.1 heat shock 70 kDa protein 4-like isoform X1 [Tachysurus fulvidraco]	ko05417(Lipid and atherosclerosis);ko04612(Antigen processing and presentation);ko04530(Tight junction)
Pva005371	502.123	144.336	859.909	5.95769	2.57475	0.000295766	0.00810268	Superscaffold5	16413435	16421387	+	2055	Pva005371	K19177	49SBC	I	sp|Q6DHR8|NGBR_DANRE Dehydrodolichyl diphosphate synthase complex subunit nus1 OS=Danio rerio OX=7955 GN=nus1 PE=2 SV=1	XP_027011268.1 dehydrodolichyl diphosphate synthase complex subunit NUS1 [Tachysurus fulvidraco]	ko00900(Terpenoid backbone biosynthesis)
Pva011653	1295.53	454.352	2136.71	4.70276	2.23351	0.000296672	0.00811556	Superscaffold12	8638079	8641662	-	852	Pva011653	K20346	49TJM	U	sp|Q99KF1|TMED9_MOUSE Transmembrane emp24 domain-containing protein 9 OS=Mus musculus OX=10090 GN=Tmed9 PE=1 SV=2	XP_026991281.1 transmembrane emp24 domain-containing protein 9 [Tachysurus fulvidraco]	-
Pva007365	16.7878	1.6447	31.9308	19.4143	4.27905	0.000297827	0.00813521	Superscaffold7	14804010	14805866	+	1857	Pva007365	K10474	49VT5	S	sp|Q8WVZ9|KBTB7_HUMAN Kelch repeat and BTB domain-containing protein 7 OS=Homo sapiens OX=9606 GN=KBTBD7 PE=1 SV=1	XP_027020489.1 kelch repeat and BTB domain-containing protein 7 [Tachysurus fulvidraco]	-
Pva000858	2912.81	4501.7	1323.92	0.294094	-1.76565	0.000300171	0.00817137	Superscaffold1	26117352	26124690	+	1473	Pva000858	K17859	49QG4	Q	sp|P33262|CP2CK_MACFA Cytochrome P450 2C20 OS=Macaca fascicularis OX=9541 GN=CYP2C20 PE=2 SV=1	XP_027018482.1 cytochrome P450 2C20-like [Tachysurus fulvidraco]	-
Pva010430	53.9659	19.0882	88.8436	4.65438	2.21859	0.000300262	0.00817137	Superscaffold10	27119953	27127827	+	1223	Pva010430	K20052	49RZ1	T	sp|C0HL13|LRP2_PIG Low-density lipoprotein receptor-related protein 2 OS=Sus scrofa OX=9823 GN=LRP2 PE=1 SV=1	XP_027002014.1 low-density lipoprotein receptor-related protein 8-like [Tachysurus fulvidraco]	-
Pva016261	805.003	53.2673	1556.74	29.2251	4.86913	0.000300466	0.00817137	Superscaffold17	20353405	20357299	+	1854	Pva016261	K09501	4A0K5	V	sp|P13731|SERPH_CHICK Serpin H1 OS=Gallus gallus OX=9031 GN=SERPINH1 PE=1 SV=2	XP_027006204.1 serpin H1-like isoform X2 [Tachysurus fulvidraco]	-
Pva016746	7669.78	13099.5	2240.1	0.171007	-2.54788	0.000301092	0.00817472	Superscaffold18	11043589	11047992	-	2159	Pva016746	-	4A45B	S	sp|Q6PBI2|PDPFB_DANRE Pancreatic progenitor cell differentiation and proliferation factor B OS=Danio rerio OX=7955 GN=ppdpfb PE=3 SV=1	XP_027000489.1 pancreatic progenitor cell differentiation and proliferation factor [Tachysurus fulvidraco]	-
Pva001617	202200	3038.85	401360	132.076	7.04523	0.000301467	0.00817472	Superscaffold2	4804910	4807656	-	1096	Pva001617	K17527	49QVK	S	sp|P0DMV4|ITLN_ONCMY Intelectin OS=Oncorhynchus mykiss OX=8022 GN=itln PE=1 SV=1	XP_027018872.1 intelectin-like [Tachysurus fulvidraco]	-
Pva004645	795.257	153.417	1437.1	9.36725	3.22763	0.000305929	0.00828366	Superscaffold4	24769685	24816565	-	5145	Pva004645	K19951	49S3D	S	sp|Q6ZT07|TBCD9_HUMAN TBC1 domain family member 9 OS=Homo sapiens OX=9606 GN=TBC1D9 PE=2 SV=2	XP_027001631.1 LOW QUALITY PROTEIN: TBC1 domain family member 9 [Tachysurus fulvidraco]	-
Pva009166	67.0717	117.072	17.0715	0.145821	-2.77773	0.000306677	0.00829185	Superscaffold9	16373408	16384479	+	2814	Pva009166	K17926	49Y8W	DUZ	sp|Q9Y5W7|SNX14_HUMAN Sorting nexin-14 OS=Homo sapiens OX=9606 GN=SNX14 PE=1 SV=3	XP_027027988.1 LOW QUALITY PROTEIN: sorting nexin-14 [Tachysurus fulvidraco]	-
Pva003834	46.2567	15.2487	77.2647	5.06697	2.34112	0.000308566	0.00833083	Superscaffold4	1105461	1108601	+	1653	Pva003834	K15429	4A1EV	A	sp|B8A5G9|TRM5_DANRE tRNA (guanine(37)-N1)-methyltransferase OS=Danio rerio OX=7955 GN=trmt5 PE=3 SV=1	XP_027023301.1 tRNA (guanine(37)-N1)-methyltransferase [Tachysurus fulvidraco]	-
Pva011276	675.845	280.521	1071.17	3.81849	1.933	0.000309127	0.00833391	Superscaffold11	25579046	25600600	+	5776	Pva011276	K02154	49V3R	C	sp|Q9Y487|VPP2_HUMAN V-type proton ATPase 116 kDa subunit a2 OS=Homo sapiens OX=9606 GN=ATP6V0A2 PE=1 SV=2	XP_027024916.1 V-type proton ATPase 116 kDa subunit a-like [Tachysurus fulvidraco]	ko05323(Rheumatoid arthritis);ko05165(Human papillomavirus infection);ko05152(Tuberculosis);ko05120(Epithelial cell signaling in Helicobacter pylori infection);ko05110(Vibrio cholerae infection);ko04966(Collecting duct acid secretion);ko04721(Synaptic vesicle cycle);ko04145(Phagosome);ko04142(Lysosome);ko00190(Oxidative phosphorylation)
Pva006651	1235.12	64.525	2405.72	37.2835	5.22047	0.00031172	0.00835616	Superscaffold6	25745746	25746728	+	771	Pva006651	K08760	4A2QR	T	sp|O42364|APOEB_DANRE Apolipoprotein Eb OS=Danio rerio OX=7955 GN=apoeb PE=2 SV=1	TRY93425.1 hypothetical protein DNTS_014255, partial [Danionella translucida]	ko05417(Lipid and atherosclerosis);ko04979(Cholesterol metabolism);ko04977(Vitamin digestion and absorption);ko04975(Fat digestion and absorption)
Pva016869	1144.03	1763.88	524.186	0.297178	-1.7506	0.000311787	0.00835616	Superscaffold18	13712294	13717385	+	1654	Pva016869	K08143	49QHV	G	sp|P22732|GTR5_HUMAN Solute carrier family 2, facilitated glucose transporter member 5 OS=Homo sapiens OX=9606 GN=SLC2A5 PE=1 SV=1	XP_027026553.1 solute carrier family 2, facilitated glucose transporter member 5 [Tachysurus fulvidraco]	ko04973(Carbohydrate digestion and absorption)
Pva000780	507.612	862.507	152.716	0.177061	-2.49769	0.000312009	0.00835616	Superscaffold1	23377598	23380881	+	471	Pva000780	-	499ID	-	-	XP_017210785.1 uncharacterized protein LOC101884202 isoform X1 [Danio rerio]	-
Pva002615	34.5234	10.5888	58.4581	5.52074	2.46486	0.000312154	0.00835616	Superscaffold2	31573333	31579685	+	1359	Pva002615	K05925	49SQK	K	sp|Q6NZ22|MET14_DANRE N6-adenosine-methyltransferase non-catalytic subunit OS=Danio rerio OX=7955 GN=mettl14 PE=2 SV=1	XP_017317164.1 PREDICTED: N6-adenosine-methyltransferase subunit METTL14 isoform X1 [Ictalurus punctatus]	-
Pva015200	98.7447	188.334	9.15532	0.0486121	-4.36254	0.000312195	0.00835616	Superscaffold16	13451686	13454015	-	1418	Pva015200	-	4A4HU	S	sp|Q6DBU1|P15LA_DANRE Proline-rich protein 15-like protein A OS=Danio rerio OX=7955 GN=prr15la PE=3 SV=1	XP_026994799.1 proline-rich protein 15-like protein A [Tachysurus fulvidraco]	-
Pva001768	5501.73	8442.5	2560.96	0.303342	-1.72098	0.000313466	0.00837813	Superscaffold2	9434758	9477033	+	4833	Pva001768	-	49V4I	T	sp|E7F1U2|DNMBP_DANRE Dynamin-binding protein OS=Danio rerio OX=7955 GN=dnmbp PE=2 SV=1	XP_026996236.1 LOW QUALITY PROTEIN: dynamin-binding protein [Tachysurus fulvidraco]	-
Pva018395	101.563	163.12	40.007	0.245262	-2.02761	0.000314518	0.00839419	Superscaffold20	13586047	13586641	-	237	Pva018395	-	4A4QI	S	sp|Q0IHT1|CK2N2_XENTR Calcium/calmodulin-dependent protein kinase II inhibitor 2 OS=Xenopus tropicalis OX=8364 GN=camk2n2 PE=3 SV=1	XP_026790983.2 calcium/calmodulin-dependent protein kinase II inhibitor 2 [Pangasianodon hypophthalmus]	-
Pva002216	494.156	765.761	222.551	0.290628	-1.78276	0.00031563	0.00840008	Superscaffold2	19180222	19203959	+	5082	Pva002216	K05860	49X3V	I	sp|Q9P212|PLCE1_HUMAN 1-phosphatidylinositol 4,5-bisphosphate phosphodiesterase epsilon-1 OS=Homo sapiens OX=9606 GN=PLCE1 PE=1 SV=3	XP_027019022.1 LOW QUALITY PROTEIN: 1-phosphatidylinositol 4,5-bisphosphate phosphodiesterase epsilon-1 [Tachysurus fulvidraco]	ko05205(Proteoglycans in cancer);ko05131(Shigellosis);ko04933(AGE-RAGE signaling pathway in diabetic complications);ko04919(Thyroid hormone signaling pathway);ko04070(Phosphatidylinositol signaling system);ko04024(cAMP signaling pathway);ko04020(Calcium signaling pathway);ko04015(Rap1 signaling pathway);ko04014(Ras signaling pathway);ko00562(Inositol phosphate metabolism)
Pva000423	60.1169	22.1525	98.0813	4.42755	2.14651	0.000315794	0.00840008	Superscaffold1	13924852	13932648	-	2106	Pva000423	K10638	4A2PX	K	sp|E7EZF3|UHRF1_DANRE E3 ubiquitin-protein ligase UHRF1 OS=Danio rerio OX=7955 GN=uhrf1 PE=1 SV=1	XP_027015403.1 E3 ubiquitin-protein ligase UHRF1 [Tachysurus fulvidraco]	-
Pva005363	1042	472.376	1611.62	3.41172	1.7705	0.000316091	0.00840008	Superscaffold5	16183617	16192515	-	1686	Pva005363	K08199	49WGK	S	sp|O02713|S22A2_PIG Solute carrier family 22 member 2 OS=Sus scrofa OX=9823 GN=SLC22A2 PE=2 SV=1	XP_027011115.1 solute carrier family 22 member 2 [Tachysurus fulvidraco]	ko05231(Choline metabolism in cancer)
Pva005515	973.538	435.9	1511.18	3.4668	1.7936	0.00031926	0.0084722	Superscaffold5	21295874	21302495	+	1874	Pva005515	K00626	49U18	I	sp|Q8CAY6|THIC_MOUSE Acetyl-CoA acetyltransferase, cytosolic OS=Mus musculus OX=10090 GN=Acat2 PE=1 SV=2	XP_027021952.1 LOW QUALITY PROTEIN: acetyl-CoA acetyltransferase, cytosolic [Tachysurus fulvidraco]	ko04975(Fat digestion and absorption);ko02020(Two-component system);ko00900(Terpenoid backbone biosynthesis);ko00720(Carbon fixation pathways in prokaryotes);ko00650(Butanoate metabolism);ko00630(Glyoxylate and dicarboxylate metabolism);ko00620(Pyruvate metabolism);ko00380(Tryptophan metabolism);ko00362(Benzoate degradation);ko00310(Lysine degradation);ko00280(Valine, leucine and isoleucine degra…
Pva018886	387.269	169.013	605.525	3.58271	1.84105	0.000319797	0.0084744	Superscaffold21	12119088	12125286	+	1257	Pva018886	K03065	49Y2A	O	sp|O42587|PR6AA_XENLA 26S proteasome regulatory subunit 6A-A OS=Xenopus laevis OX=8355 GN=psmc3-a PE=2 SV=2	XP_010880212.1 26S proteasome regulatory subunit 6A isoform X2 [Esox lucius]	ko05169(Epstein-Barr virus infection);ko05022(Pathways of neurodegeneration - multiple diseases);ko05020(Prion disease);ko05017(Spinocerebellar ataxia);ko05016(Huntington disease);ko05014(Amyotrophic lateral sclerosis);ko05012(Parkinson disease);ko05010(Alzheimer disease);ko03050(Proteasome)
Pva020838	213.426	333.252	93.6001	0.280869	-1.83203	0.000322139	0.00852432	Superscaffold24	16269944	16307021	-	4451	Pva020838	-	49QPU	T	sp|A2AB59|RHG27_MOUSE Rho GTPase-activating protein 27 OS=Mus musculus OX=10090 GN=Arhgap27 PE=1 SV=1	XP_027010690.1 rho GTPase-activating protein 27-like isoform X4 [Tachysurus fulvidraco]	-
Pva010784	96.1385	154.266	38.0108	0.246398	-2.02094	0.00032326	0.00854185	Superscaffold11	10558387	10568781	-	2184	Pva010784	K02166	49YH7	T	sp|Q9DEQ4|SFRP1_CHICK Secreted frizzled-related protein 1 OS=Gallus gallus OX=9031 GN=SFRP1 PE=2 SV=1	XP_026997886.1 secreted frizzled-related protein 1 [Tachysurus fulvidraco]	ko04310(Wnt signaling pathway)
Pva007115	58.183	95.1393	21.2267	0.223112	-2.16416	0.000323958	0.00854818	Superscaffold7	7159271	7168659	+	2001	Pva007115	-	49Y2W	S	sp|Q7ZVE6|PLGT2_DANRE Protein O-glucosyltransferase 2 OS=Danio rerio OX=7955 GN=poglut2 PE=2 SV=1	XP_026999337.1 KDEL motif-containing protein 1 isoform X1 [Tachysurus fulvidraco]	-
Pva005244	340.207	146.333	534.081	3.64977	1.8678	0.000326673	0.00860084	Superscaffold5	13022703	13028740	+	1464	Pva005244	K03064	49WUI	O	sp|P62333|PRS10_HUMAN 26S proteasome regulatory subunit 10B OS=Homo sapiens OX=9606 GN=PSMC6 PE=1 SV=1	XP_026998168.1 26S proteasome regulatory subunit 10B [Tachysurus fulvidraco]	ko05169(Epstein-Barr virus infection);ko05022(Pathways of neurodegeneration - multiple diseases);ko05020(Prion disease);ko05017(Spinocerebellar ataxia);ko05016(Huntington disease);ko05014(Amyotrophic lateral sclerosis);ko05012(Parkinson disease);ko05010(Alzheimer disease);ko03050(Proteasome)
Pva009747	1057.14	430.004	1684.28	3.9169	1.96971	0.00032704	0.00860084	Superscaffold10	6232893	6238828	-	1932	Pva009747	K03238	49XBC	J	sp|P20042|IF2B_HUMAN Eukaryotic translation initiation factor 2 subunit 2 OS=Homo sapiens OX=9606 GN=EIF2S2 PE=1 SV=2	XP_027023248.1 eukaryotic translation initiation factor 2 subunit 2 [Tachysurus fulvidraco]	-
Pva011902	170.078	71.6413	268.515	3.74805	1.90614	0.000327339	0.00860084	Superscaffold12	15762933	15783997	+	1627	Pva011902	K14001	49U6U	O	sp|Q9H173|SIL1_HUMAN Nucleotide exchange factor SIL1 OS=Homo sapiens OX=9606 GN=SIL1 PE=1 SV=1	XP_026991520.1 nucleotide exchange factor SIL1 isoform X1 [Tachysurus fulvidraco]	ko04141(Protein processing in endoplasmic reticulum)
Pva018189	9177.75	14224.2	4131.31	0.290443	-1.78368	0.000329451	0.00864415	Superscaffold20	7081486	7103867	-	7451	Pva018189	K05039	49XB3	T	sp|P31643|SC6A6_RAT Sodium- and chloride-dependent taurine transporter OS=Rattus norvegicus OX=10116 GN=Slc6a6 PE=2 SV=1	XP_026996588.1 sodium- and chloride-dependent taurine transporter-like isoform X1 [Tachysurus fulvidraco]	-
Pva000809	392.149	171.647	612.651	3.56925	1.83562	0.000329969	0.00864555	Superscaffold1	25180906	25197532	-	924	Pva000809	K03030	49U0J	O	sp|O00487|PSDE_HUMAN 26S proteasome non-ATPase regulatory subunit 14 OS=Homo sapiens OX=9606 GN=PSMD14 PE=1 SV=1	KAF1392681.1 hypothetical protein PFLUV_G00030580 [Perca fluviatilis]	ko05169(Epstein-Barr virus infection);ko05022(Pathways of neurodegeneration - multiple diseases);ko05020(Prion disease);ko05017(Spinocerebellar ataxia);ko05016(Huntington disease);ko05014(Amyotrophic lateral sclerosis);ko05012(Parkinson disease);ko05010(Alzheimer disease);ko03050(Proteasome)
Pva013002	148.166	233.518	62.8142	0.268991	-1.89437	0.00033189	0.00868368	Superscaffold13	24644031	24648916	+	1976	Pva013002	K01669	4A0AP	LT	sp|P34205|PHR_CARAU Deoxyribodipyrimidine photo-lyase OS=Carassius auratus OX=7957 GN=phr PE=2 SV=1	XP_026998251.1 deoxyribodipyrimidine photo-lyase-like [Tachysurus fulvidraco]	-
Pva004952	1027.99	73.1348	1982.84	27.1121	4.76087	0.000334701	0.00871827	Superscaffold5	3460451	3471098	-	2524	Pva004952	K01953	49SRE	E	sp|Q1LZA3|ASNS_BOVIN Asparagine synthetase [glutamine-hydrolyzing] OS=Bos taurus OX=9913 GN=ASNS PE=2 SV=3	XP_027027363.1 LOW QUALITY PROTEIN: asparagine synthetase [glutamine-hydrolyzing] [Tachysurus fulvidraco]	ko00250(Alanine, aspartate and glutamate metabolism)
Pva013154	32.5571	54.8518	10.2624	0.187093	-2.41817	0.000334844	0.00871827	Superscaffold14	2022375	2040223	+	2484	Pva013154	-	49Q5H	T	sp|Q2EY13|PRTGB_DANRE Protogenin B (Fragment) OS=Danio rerio OX=7955 GN=prtgb PE=2 SV=1	XP_026996640.1 LOW QUALITY PROTEIN: protogenin B-like [Tachysurus fulvidraco]	-
Pva005909	216.879	348.413	85.346	0.244957	-2.0294	0.000335303	0.00871827	Superscaffold6	1165468	1167431	-	162	Pva005909	-	-	-	-	-	-
Pva002174	834.915	1292.27	377.556	0.292164	-1.77515	0.000335443	0.00871827	Superscaffold2	18471251	18475634	+	2700	Pva002174	K10180	4A2I7	K	sp|Q8JIS6|TBX6_DANRE T-box transcription factor TBX6 OS=Danio rerio OX=7955 GN=tbx6 PE=2 SV=2	XP_027019095.1 T-box transcription factor TBX6-like [Tachysurus fulvidraco]	-
Pva015329	268.237	12.6829	523.791	41.2991	5.36804	0.000335552	0.00871827	Superscaffold16	16717277	16719208	-	1932	Pva015329	K03283	49VH9	O	sp|Q91233|HSP70_ONCTS Heat shock 70 kDa protein OS=Oncorhynchus tshawytscha OX=74940 GN=hsp70 PE=2 SV=1	XP_027016933.1 heat shock 70 kDa protein-like [Tachysurus fulvidraco]	ko05417(Lipid and atherosclerosis);ko05162(Measles);ko05145(Toxoplasmosis);ko05134(Legionellosis);ko05020(Prion disease);ko04915(Estrogen signaling pathway);ko04612(Antigen processing and presentation);ko04213(Longevity regulating pathway - multiple species);ko04144(Endocytosis);ko04141(Protein processing in endoplasmic reticulum);ko04010(MAPK signaling pathway);ko03040(Spliceosome)
Pva001818	537.879	238.012	837.745	3.51976	1.81548	0.000339345	0.00880453	Superscaffold2	10448011	10459181	+	2398	Pva001818	K03036	49Q5M	O	sp|F1QGH9|PS11B_DANRE 26S proteasome non-ATPase regulatory subunit 11B OS=Danio rerio OX=7955 GN=psmd11b PE=2 SV=1	XP_026996465.1 26S proteasome non-ATPase regulatory subunit 11 [Tachysurus fulvidraco]	ko05169(Epstein-Barr virus infection);ko05022(Pathways of neurodegeneration - multiple diseases);ko05020(Prion disease);ko05017(Spinocerebellar ataxia);ko05016(Huntington disease);ko05014(Amyotrophic lateral sclerosis);ko05012(Parkinson disease);ko05010(Alzheimer disease);ko03050(Proteasome)
Pva016280	115.408	196.603	34.2126	0.174019	-2.52268	0.000342696	0.00887912	Superscaffold17	20939287	20939904	+	618	Pva016280	-	4A55Y	O	sp|Q14258|TRI25_HUMAN E3 ubiquitin/ISG15 ligase TRIM25 OS=Homo sapiens OX=9606 GN=TRIM25 PE=1 SV=2	XP_027006243.1 E3 ubiquitin/ISG15 ligase TRIM25-like isoform X2 [Tachysurus fulvidraco]	-
Pva004629	131.454	54.903	208.004	3.78857	1.92166	0.000343968	0.0088997	Superscaffold4	24315071	24319767	+	240	Pva004629	-	-	-	-	-	-
Pva019335	50.45	0.284996	100.615	353.04	8.46369	0.000344878	0.00891087	Superscaffold22	6117096	6133888	+	3690	Pva019335	-	4A72Y	S	sp|A4D1E1|Z804B_HUMAN Zinc finger protein 804B OS=Homo sapiens OX=9606 GN=ZNF804B PE=2 SV=2	XP_027027654.1 G patch domain-containing protein 8-like isoform X2 [Tachysurus fulvidraco]	-
Pva017188	503.161	95.6122	910.71	9.52505	3.25173	0.00034857	0.00899377	Superscaffold19	836760	851551	-	1962	Pva017188	K08745	49YW1	I	sp|Q91VE0|S27A4_MOUSE Long-chain fatty acid transport protein 4 OS=Mus musculus OX=10090 GN=Slc27a4 PE=1 SV=1	XP_027018174.1 long-chain fatty acid transport protein 4 [Tachysurus fulvidraco]	ko04975(Fat digestion and absorption);ko04931(Insulin resistance);ko03320(PPAR signaling pathway)
Pva011079	28.2925	55.5201	1.06493	0.0191811	-5.70417	0.000353125	0.00909872	Superscaffold11	19232858	19234044	+	309	Pva011079	K10030	4A4YR	S	sp|Q77MQ6|IL8H_GAHVM Viral interleukin-8 homolog OS=Gallid herpesvirus 2 (strain Chicken/Md5/ATCC VR-987) OX=10389 GN=MDV078 PE=3 SV=1	XP_026994332.1 alveolar macrophage chemotactic factor-like [Tachysurus fulvidraco]	ko05417(Lipid and atherosclerosis);ko05323(Rheumatoid arthritis);ko05219(Bladder cancer);ko05202(Transcriptional misregulation in cancer);ko05200(Pathways in cancer);ko05171(Coronavirus disease - COVID-19);ko05167(Kaposi sarcoma-associated herpesvirus infection);ko05164(Influenza A);ko05163(Human cytomegalovirus infection);ko05161(Hepatitis B);ko05146(Amoebiasis);ko05144(Malaria);ko05142(Chagas d…
Pva013843	80.7628	128.462	33.0636	0.25738	-1.95803	0.000356403	0.00917049	Superscaffold14	23010697	23018478	+	1060	Pva013843	K01482	49Q9S	E	sp|O94760|DDAH1_HUMAN N(G),N(G)-dimethylarginine dimethylaminohydrolase 1 OS=Homo sapiens OX=9606 GN=DDAH1 PE=1 SV=3	XP_026765704.1 N(G),N(G)-dimethylarginine dimethylaminohydrolase 2 [Pangasianodon hypophthalmus]	-
Pva021145	334.157	517.275	151.038	0.291988	-1.77602	0.000360104	0.00925295	Superscaffold25	10331373	10337790	+	3765	Pva021145	-	-	-	-	XP_027007491.1 uncharacterized protein LOC113645817 [Tachysurus fulvidraco]	-
Pva014101	17345.3	26688.1	8002.45	0.299851	-1.73768	0.000368358	0.00944881	Superscaffold15	7480710	7485589	+	1174	Pva014101	K14842	49UPQ	J	sp|Q9CR47|NSA2_MOUSE Ribosome biogenesis protein NSA2 homolog OS=Mus musculus OX=10090 GN=Nsa2 PE=2 SV=1	XP_027035359.1 ribosome biogenesis protein NSA2 homolog [Tachysurus fulvidraco]	-
Pva019825	12690.8	19589.3	5792.24	0.295684	-1.75787	0.000368741	0.00944881	Superscaffold23	1880471	1891207	-	2558	Pva019825	K00963	49Q7F	G	sp|Q16851|UGPA_HUMAN UTP--glucose-1-phosphate uridylyltransferase OS=Homo sapiens OX=9606 GN=UGP2 PE=1 SV=5	XP_027034872.1 UTP--glucose-1-phosphate uridylyltransferase-like isoform X2 [Tachysurus fulvidraco]	ko00541(O-Antigen nucleotide sugar biosynthesis);ko00520(Amino sugar and nucleotide sugar metabolism);ko00500(Starch and sucrose metabolism);ko00052(Galactose metabolism);ko00040(Pentose and glucuronate interconversions)
Pva019275	191.758	82.919	300.598	3.6252	1.85806	0.000371647	0.00951017	Superscaffold22	4477402	4492673	+	1793	Pva019275	K02148	49W47	C	sp|Q7T385|VTC1A_DANRE V-type proton ATPase subunit C 1-A OS=Danio rerio OX=7955 GN=atp6v1c1a PE=2 SV=1	XP_027026711.1 V-type proton ATPase subunit C 1 [Tachysurus fulvidraco]	ko05323(Rheumatoid arthritis);ko05165(Human papillomavirus infection);ko05120(Epithelial cell signaling in Helicobacter pylori infection);ko05110(Vibrio cholerae infection);ko04966(Collecting duct acid secretion);ko04721(Synaptic vesicle cycle);ko04150(mTOR signaling pathway);ko04145(Phagosome);ko00190(Oxidative phosphorylation)
Pva004146	169.589	25.2807	313.898	12.4165	3.63419	0.000373477	0.0095439	Superscaffold4	11392853	11402625	-	2982	Pva004146	K17963	49SFW	A	sp|Q6NZN1|PPRC1_MOUSE Peroxisome proliferator-activated receptor gamma coactivator-related protein 1 OS=Mus musculus OX=10090 GN=Pprc1 PE=1 SV=1	XP_027006138.1 peroxisome proliferator-activated receptor gamma coactivator-related protein 1-like [Tachysurus fulvidraco]	-
Pva010412	51.3081	84.1291	18.4872	0.219748	-2.18608	0.000374465	0.00955604	Superscaffold10	26613267	26625304	-	1827	Pva010412	-	4A01C	T	sp|Q7SYB5|DEFI6_DANRE Differentially expressed in FDCP 6 homolog OS=Danio rerio OX=7955 GN=def6 PE=2 SV=1	XP_027024188.1 differentially expressed in FDCP 6 homolog [Tachysurus fulvidraco]	-
Pva017603	1062.72	480.761	1644.67	3.42097	1.77441	0.000378723	0.00965147	Superscaffold19	14421614	14439337	-	2484	Pva017603	K16791	49U1C	KT	sp|Q9JIW5|SMAD9_MOUSE Mothers against decapentaplegic homolog 9 OS=Mus musculus OX=10090 GN=Smad9 PE=1 SV=2	KAF4794756.1 hypothetical protein TURU_099041 [Turdus rufiventris]	ko04550(Signaling pathways regulating pluripotency of stem cells);ko04350(TGF-beta signaling pathway)
Pva003255	350.09	156.854	543.326	3.46391	1.7924	0.000381013	0.00969657	Superscaffold3	19064119	19065136	-	810	Pva003255	-	49WFJ	K	sp|P35638|DDIT3_HUMAN DNA damage-inducible transcript 3 protein OS=Homo sapiens OX=9606 GN=DDIT3 PE=1 SV=1	TVK90441.1 DNA damage-inducible transcript 3 protein [Bagarius yarrelli]	-
Pva008718	115.282	182.313	48.2513	0.264662	-1.91778	0.000382138	0.00971194	Superscaffold9	4797230	4804591	+	2304	Pva008718	-	4A3BK	S	sp|Q3UK37|TEDC1_MOUSE Tubulin epsilon and delta complex protein 1 OS=Mus musculus OX=10090 GN=Tedc1 PE=1 SV=2	XP_027015865.1 tubulin epsilon and delta complex protein 1 isoform X2 [Tachysurus fulvidraco]	-
Pva006688	9.813	18.6026	1.02336	0.0550117	-4.18412	0.00038302	0.00972109	Superscaffold6	26677638	26678057	+	297	Pva006688	K07988	4A50F	S	-	XP_027004149.1 uncharacterized protein LOC113643884 isoform X2 [Tachysurus fulvidraco]	ko04650(Natural killer cell mediated cytotoxicity)
Pva016498	12.0643	22.3513	1.77729	0.079516	-3.65261	0.000384486	0.0097334	Superscaffold18	3561419	3571899	+	426	Pva016498	K17556	4A2T5	S	sp|Q8R4S0|PP14C_MOUSE Protein phosphatase 1 regulatory subunit 14C OS=Mus musculus OX=10090 GN=Ppp1r14c PE=1 SV=1	XP_027000564.1 protein phosphatase 1 regulatory subunit 14C-like [Tachysurus fulvidraco]	-
Pva008198	193.709	82.0951	305.323	3.71914	1.89497	0.00038455	0.0097334	Superscaffold8	16441176	16446001	-	507	Pva008198	K10703	4A1P1	I	sp|Q7SY06|HACD3_DANRE Very-long-chain (3R)-3-hydroxyacyl-CoA dehydratase OS=Danio rerio OX=7955 GN=hacd3 PE=2 SV=2	XP_027017429.1 very-long-chain (3R)-3-hydroxyacyl-CoA dehydratase 3 isoform X1 [Tachysurus fulvidraco]	ko01040(Biosynthesis of unsaturated fatty acids);ko00062(Fatty acid elongation)
Pva017134	201.384	84.5964	318.171	3.76105	1.91114	0.000386279	0.00976389	Superscaffold18	21990626	21997448	-	897	Pva017134	K15109	4A51S	C	sp|O43772|MCAT_HUMAN Mitochondrial carnitine/acylcarnitine carrier protein OS=Homo sapiens OX=9606 GN=SLC25A20 PE=1 SV=1	XP_034167830.1 mitochondrial carnitine/acylcarnitine carrier protein isoform X2 [Pangasianodon hypophthalmus]	ko04714(Thermogenesis)
Pva021469	4275.49	6482.72	2068.26	0.319042	-1.64818	0.000388982	0.0098189	Superscaffold26	3683098	3722637	-	3150	Pva021469	K12324	49Y86	T	sp|P55202|ANPRB_ANGJA Atrial natriuretic peptide receptor 2 OS=Anguilla japonica OX=7937 GN=npr2 PE=2 SV=1	XP_026999675.1 atrial natriuretic peptide receptor 2-like [Tachysurus fulvidraco]	ko04921(Oxytocin signaling pathway);ko04270(Vascular smooth muscle contraction);ko04022(cGMP-PKG signaling pathway);ko00230(Purine metabolism)
Pva014379	14.2892	2.39986	26.1786	10.9084	3.44737	0.000390838	0.00985241	Superscaffold15	15507114	15511266	+	762	Pva014379	-	4A25J	O	sp|Q6ZQM0|RFFL_MOUSE E3 ubiquitin-protein ligase rififylin OS=Mus musculus OX=10090 GN=Rffl PE=1 SV=1	KAF4077431.1 hypothetical protein AMELA_G00208040 [Ameiurus melas]	-
Pva007286	1033.41	379.92	1686.91	4.44016	2.15061	0.000394163	0.00992278	Superscaffold7	12235608	12281020	+	3681	Pva007286	K09583	49Y38	O	sp|Q2KIL5|PDIA5_BOVIN Protein disulfide-isomerase A5 OS=Bos taurus OX=9913 GN=PDIA5 PE=2 SV=1	XP_027020414.1 protein disulfide-isomerase A5 [Tachysurus fulvidraco]	-
Pva005758	142.53	225.434	59.6253	0.264491	-1.91871	0.000396295	0.00996299	Superscaffold5	28005818	28012477	+	1780	Pva005758	-	4A3AZ	-	-	XP_027010933.1 cingulin-like protein 1 isoform X2 [Tachysurus fulvidraco]	-
Pva013741	181.024	283.647	78.4	0.2764	-1.85517	0.000397821	0.00998787	Superscaffold14	18427575	18434418	+	3697	Pva013741	K10652	4A25S	O	sp|Q61510|TRI25_MOUSE E3 ubiquitin/ISG15 ligase TRIM25 OS=Mus musculus OX=10090 GN=Trim25 PE=1 SV=2	XP_027021062.1 tripartite motif-containing protein 14-like isoform X1 [Tachysurus fulvidraco]	ko05164(Influenza A);ko04622(RIG-I-like receptor signaling pathway);ko04064(NF-kappa B signaling pathway)
Pva021386	46670.3	1641.2	91699.3	55.8733	5.80409	0.000401456	0.0100656	Superscaffold26	2006514	2010027	-	2108	Pva021386	K09490	4A1BK	O	sp|Q0VCX2|BIP_BOVIN Endoplasmic reticulum chaperone BiP OS=Bos taurus OX=9913 GN=HSPA5 PE=2 SV=1	AJS13453.1 78 kDa glucose-regulated protein [Tachysurus fulvidraco]	ko05417(Lipid and atherosclerosis);ko05022(Pathways of neurodegeneration - multiple diseases);ko05020(Prion disease);ko05014(Amyotrophic lateral sclerosis);ko05012(Parkinson disease);ko04918(Thyroid hormone synthesis);ko04612(Antigen processing and presentation);ko04141(Protein processing in endoplasmic reticulum);ko03060(Protein export)
Pva018089	46.1723	76.1296	16.215	0.212992	-2.23113	0.000402661	0.0100822	Superscaffold20	3111327	3121569	+	5205	Pva018089	-	4A6XK	S	sp|Q5JPB2|ZN831_HUMAN Zinc finger protein 831 OS=Homo sapiens OX=9606 GN=ZNF831 PE=2 SV=4	XP_027010639.1 uncharacterized protein LOC113647864 [Tachysurus fulvidraco]	-
Pva021591	1216.43	397.011	2035.86	5.12796	2.35839	0.000403465	0.0100849	Superscaffold26	7075886	7081388	-	2184	Pva021591	K01001	49XBV	G	sp|P42867|GPT_MOUSE UDP-N-acetylglucosamine--dolichyl-phosphate N-acetylglucosaminephosphotransferase OS=Mus musculus OX=10090 GN=Dpagt1 PE=1 SV=2	XP_027021358.1 LOW QUALITY PROTEIN: UDP-N-acetylglucosamine--dolichyl-phosphate N-acetylglucosaminephosphotransferase [Tachysurus fulvidraco]	ko00510(N-Glycan biosynthesis)
Pva018494	156.899	67.2545	246.544	3.66584	1.87414	0.000404368	0.0100849	Superscaffold20	17087492	17102454	+	561	Pva018494	K07955	49SJQ	U	sp|Q6NZW8|AR8BA_DANRE ADP-ribosylation factor-like protein 8B-A OS=Danio rerio OX=7955 GN=arl8ba PE=2 SV=1	XP_027009588.1 ADP-ribosylation factor-like protein 8B-A [Tachysurus fulvidraco]	ko05132(Salmonella infection)
Pva000971	58.4266	95.0976	21.7556	0.228771	-2.12803	0.000404455	0.0100849	Superscaffold1	29147321	29150706	+	1320	Pva000971	K10518	4A1BY	K	sp|Q9UFB7|ZBT47_HUMAN Zinc finger and BTB domain-containing protein 47 OS=Homo sapiens OX=9606 GN=ZBTB47 PE=1 SV=3	XP_026998630.1 zinc finger and BTB domain-containing protein 47-like isoform X1 [Tachysurus fulvidraco]	-
Pva020516	760.335	1172.68	347.987	0.296744	-1.75271	0.000404935	0.0100849	Superscaffold24	6242243	6269654	-	6226	Pva020516	-	4A653	-	-	XP_027031375.1 uncharacterized protein LOC113661395 isoform X8 [Tachysurus fulvidraco]	-
Pva015609	294.277	456.251	132.303	0.289979	-1.78598	0.000408194	0.0101525	Superscaffold17	1555736	1571962	-	1824	Pva015609	K12318	49YND	F	sp|P33402|GCYA2_HUMAN Guanylate cyclase soluble subunit alpha-2 OS=Homo sapiens OX=9606 GN=GUCY1A2 PE=1 SV=1	XP_026799376.2 guanylate cyclase soluble subunit alpha-2 isoform X1 [Pangasianodon hypophthalmus]	ko04970(Salivary secretion);ko04924(Renin secretion);ko04921(Oxytocin signaling pathway);ko04730(Long-term depression);ko04713(Circadian entrainment);ko04611(Platelet activation);ko04540(Gap junction);ko04270(Vascular smooth muscle contraction);ko04022(cGMP-PKG signaling pathway);ko00230(Purine metabolism)
Pva015417	2660.46	99.135	5221.79	52.6735	5.71901	0.000409137	0.0101624	Superscaffold16	19602111	19611276	-	456	Pva015417	K10168	48UX4	T	sp|O60602|TLR5_HUMAN Toll-like receptor 5 OS=Homo sapiens OX=9606 GN=TLR5 PE=1 SV=4	XP_026991235.1 LOW QUALITY PROTEIN: toll-like receptor 5 [Tachysurus fulvidraco]	ko05321(Inflammatory bowel disease);ko05134(Legionellosis);ko05132(Salmonella infection);ko05131(Shigellosis);ko05130(Pathogenic Escherichia coli infection);ko04620(Toll-like receptor signaling pathway)
Pva015753	903.874	251.413	1556.34	6.19036	2.63002	0.000410692	0.0101875	Superscaffold17	6002725	6030833	+	1700	Pva015753	-	49XQ3	S	sp|Q6NYY9|VMP1_DANRE Vacuole membrane protein 1 OS=Danio rerio OX=7955 GN=vmp1 PE=2 SV=1	XP_027027179.1 vacuole membrane protein 1 [Tachysurus fulvidraco]	-
Pva019999	183.578	81.3265	285.829	3.51459	1.81336	0.00041142	0.0101896	Superscaffold23	6988058	7005806	-	2237	Pva019999	K00868	49ZJM	H	sp|O46560|PDXK_PIG Pyridoxal kinase OS=Sus scrofa OX=9823 GN=PDXK PE=1 SV=1	XP_027012135.1 pyridoxal kinase-like isoform X1 [Tachysurus fulvidraco]	ko00750(Vitamin B6 metabolism)
Pva004194	8.71098	16.6974	0.724612	0.0433968	-4.52627	0.000411874	0.0101896	Superscaffold4	12457357	12459924	+	1846	Pva004194	K20363	49WI3	U	sp|A5D7K7|YIPF7_BOVIN Protein YIPF7 OS=Bos taurus OX=9913 GN=YIPF7 PE=2 SV=1	XP_026997996.1 protein YIPF7-like [Tachysurus fulvidraco]	-
Pva018137	283.828	500.085	67.5722	0.135122	-2.88767	0.000412678	0.010196	Superscaffold20	4667092	4682882	-	468	Pva018137	K06055	4A3DU	K	sp|Q03062|HES5_RAT Transcription factor HES-5 OS=Rattus norvegicus OX=10116 GN=Hes5 PE=2 SV=1	XP_027023631.1 transcription factor HES-5-like [Tachysurus fulvidraco]	ko05224(Breast cancer);ko05200(Pathways in cancer);ko05165(Human papillomavirus infection);ko04330(Notch signaling pathway)
Pva013722	568.311	258.502	878.121	3.39696	1.76424	0.000414084	0.0102172	Superscaffold14	17797426	17814128	+	1816	Pva013722	K01892	49TC7	J	sp|E9QI36|HARS1_DANRE Histidine--tRNA ligase OS=Danio rerio OX=7955 GN=hars PE=3 SV=2	XP_026775767.2 histidine--tRNA ligase isoform X2 [Pangasianodon hypophthalmus]	ko00970(Aminoacyl-tRNA biosynthesis)
Pva017839	53.3359	17.2883	89.3836	5.17019	2.37022	0.000417137	0.0102789	Superscaffold19	20273995	20276601	+	946	Pva017839	K13288	4A1AC	A	sp|A2VE52|ORN_BOVIN Oligoribonuclease, mitochondrial OS=Bos taurus OX=9913 GN=REXO2 PE=2 SV=1	XP_027014211.1 oligoribonuclease, mitochondrial [Tachysurus fulvidraco]	ko03008(Ribosome biogenesis in eukaryotes)
Pva000563	75.2003	21.3182	129.082	6.05503	2.59814	0.000418606	0.0103015	Superscaffold1	18167269	18187315	-	3033	Pva000563	K01411	49RQZ	O	sp|O43847|NRDC_HUMAN Nardilysin OS=Homo sapiens OX=9606 GN=NRDC PE=1 SV=3	KAF5898555.1 nardilysin-like [Clarias magur]	-
Pva002527	1065.26	498.865	1631.66	3.27074	1.70962	0.00041954	0.0103108	Superscaffold2	28715536	28721028	-	2367	Pva002527	K04712	49VNK	I	sp|Q68FB8|DEGS1_XENTR Sphingolipid delta(4)-desaturase DES1 OS=Xenopus tropicalis OX=8364 GN=degs1 PE=2 SV=1	XP_027030307.1 sphingolipid delta(4)-desaturase DES1 [Tachysurus fulvidraco]	ko04071(Sphingolipid signaling pathway);ko00600(Sphingolipid metabolism)
Pva016788	12.707	23.267	2.14692	0.0922733	-3.43794	0.000421314	0.0103302	Superscaffold18	11836217	11837966	+	810	Pva016788	K18772	4A2RH	S	sp|Q9WV35|ABEC2_MOUSE C-&gt;U-editing enzyme APOBEC-2 OS=Mus musculus OX=10090 GN=Apobec2 PE=1 SV=1	XP_027026556.1 C-&gt;U-editing enzyme APOBEC-2 [Tachysurus fulvidraco]	-
Pva020983	38276.8	3412.04	73141.6	21.4364	4.42199	0.000421435	0.0103302	Superscaffold25	4093404	4099668	-	2499	Pva020983	K09487	4A17Z	O	sp|P41148|ENPL_CANLF Endoplasmin OS=Canis lupus familiaris OX=9615 GN=HSP90B1 PE=1 SV=1	ANA95817.1 heat shock protein 90 beta, partial [Tachysurus fulvidraco]	ko05418(Fluid shear stress and atherosclerosis);ko05417(Lipid and atherosclerosis);ko05215(Prostate cancer);ko05207(Chemical carcinogenesis - receptor activation);ko05200(Pathways in cancer);ko05132(Salmonella infection);ko04918(Thyroid hormone synthesis);ko04915(Estrogen signaling pathway);ko04657(IL-17 signaling pathway);ko04626(Plant-pathogen interaction);ko04151(PI3K-Akt signaling pathway);ko…
Pva015340	56.9016	21.292	92.5113	4.34489	2.11932	0.000427833	0.0104609	Superscaffold16	16824333	16829566	+	1532	Pva015340	K13988	49QEZ	P	sp|Q5XIG0|NUDT9_RAT ADP-ribose pyrophosphatase, mitochondrial OS=Rattus norvegicus OX=10116 GN=Nudt9 PE=2 SV=1	XP_027016939.1 ADP-ribose pyrophosphatase, mitochondrial [Tachysurus fulvidraco]	ko00230(Purine metabolism)
Pva016673	478.668	216.773	740.564	3.41631	1.77244	0.000427891	0.0104609	Superscaffold18	8520817	8529065	-	1105	Pva016673	K10436	49X6H	Z	sp|Q15691|MARE1_HUMAN Microtubule-associated protein RP/EB family member 1 OS=Homo sapiens OX=9606 GN=MAPRE1 PE=1 SV=3	XP_027000916.1 microtubule-associated protein RP/EB family member 1-like isoform X1 [Tachysurus fulvidraco]	-
Pva000381	1162.32	321.325	2003.31	6.23453	2.64028	0.000429025	0.0104748	Superscaffold1	12560330	12566030	-	2117	Pva000381	K09699	49ZFS	C	sp|P53395|ODB2_MOUSE Lipoamide acyltransferase component of branched-chain alpha-keto acid dehydrogenase complex, mitochondrial OS=Mus musculus OX=10090 GN=Dbt PE=1 SV=2	XP_027014931.1 lipoamide acyltransferase component of branched-chain alpha-keto acid dehydrogenase complex, mitochondrial isoform X1 [Tachysurus fulvidraco]	ko00640(Propanoate metabolism);ko00280(Valine, leucine and isoleucine degradation)
Pva015752	2954.01	1371.26	4536.75	3.30845	1.72616	0.0004313	0.0105078	Superscaffold17	5981694	6001416	+	5034	Pva015752	K04646	4A0X5	U	sp|P49951|CLH1_BOVIN Clathrin heavy chain 1 OS=Bos taurus OX=9913 GN=CLTC PE=1 SV=1	XP_027027180.1 clathrin heavy chain 1 [Tachysurus fulvidraco]	ko05100(Bacterial invasion of epithelial cells);ko05016(Huntington disease);ko04961(Endocrine and other factor-regulated calcium reabsorption);ko04721(Synaptic vesicle cycle);ko04144(Endocytosis);ko04142(Lysosome)
Pva008895	168.906	265.603	72.2098	0.271871	-1.879	0.000431503	0.0105078	Superscaffold9	10462884	10532474	+	4838	Pva008895	K12488	49XKW	T	sp|O43150|ASAP2_HUMAN Arf-GAP with SH3 domain, ANK repeat and PH domain-containing protein 2 OS=Homo sapiens OX=9606 GN=ASAP2 PE=1 SV=3	XP_027028328.1 arf-GAP with SH3 domain, ANK repeat and PH domain-containing protein 2 isoform X3 [Tachysurus fulvidraco]	ko04666(Fc gamma R-mediated phagocytosis);ko04144(Endocytosis)
Pva002034	311.775	140.84	482.709	3.42735	1.77709	0.000432189	0.0105078	Superscaffold2	14926670	14930715	+	957	Pva002034	-	49XVR	S	sp|A0MT11|GET4_SALSA Golgi to ER traffic protein 4 homolog OS=Salmo salar OX=8030 GN=get4 PE=2 SV=1	XP_027033343.1 Golgi to ER traffic protein 4 homolog isoform X1 [Tachysurus fulvidraco]	-
Pva001935	202.936	314.361	91.5107	0.291101	-1.78041	0.000432631	0.0105078	Superscaffold2	12306887	12369130	-	2433	Pva001935	K18441	49XF0	U	sp|O08967|CYH3_MOUSE Cytohesin-3 OS=Mus musculus OX=10090 GN=Cyth3 PE=1 SV=1	XP_026993550.1 cytohesin-3 [Tachysurus fulvidraco]	ko05132(Salmonella infection);ko05131(Shigellosis);ko05130(Pathogenic Escherichia coli infection);ko04144(Endocytosis);ko04072(Phospholipase D signaling pathway)
Pva004941	10.8614	20.4717	1.25123	0.0611201	-4.03221	0.000433497	0.0105151	Superscaffold5	3062872	3092350	-	159	Pva004941	-	-	-	-	-	-
Pva007283	83.4673	133.145	33.7899	0.253783	-1.97833	0.000439622	0.0106498	Superscaffold7	12074195	12093431	+	2160	Pva007283	K14637	4A2AV	E	sp|B0S6T2|S15A2_DANRE Solute carrier family 15 member 2 OS=Danio rerio OX=7955 GN=slc15a2 PE=1 SV=1	XP_027020502.1 solute carrier family 15 member 2-like [Tachysurus fulvidraco]	-
Pva012658	6015.1	9138.42	2891.77	0.316441	-1.65999	0.000440605	0.0106598	Superscaffold13	15493916	15498837	-	2627	Pva012658	K01468	49QP5	FQ	sp|Q7SXK5|HUTI_DANRE Probable imidazolonepropionase OS=Danio rerio OX=7955 GN=amdhd1 PE=2 SV=2	XP_027025119.1 LOW QUALITY PROTEIN: probable imidazolonepropionase [Tachysurus fulvidraco]	ko00340(Histidine metabolism)
Pva000854	552.58	847.933	257.227	0.303358	-1.72091	0.000441257	0.0106617	Superscaffold1	26060295	26070185	+	1092	Pva000854	K04521	49UG5	O	sp|Q1KLR6|BACE1_CAVPO Beta-secretase 1 OS=Cavia porcellus OX=10141 GN=BACE1 PE=2 SV=1	XP_026797288.1 beta-secretase 1 [Pangasianodon hypophthalmus]	ko05010(Alzheimer disease)
Pva003205	73.4189	119.017	27.8212	0.233759	-2.09691	0.000446574	0.0107762	Superscaffold3	17419025	17432001	+	3423	Pva003205	K17503	49V9M	T	sp|Q5M821|PPM1H_RAT Protein phosphatase 1H OS=Rattus norvegicus OX=10116 GN=Ppm1h PE=1 SV=2	XP_027003096.1 protein phosphatase 1H-like [Tachysurus fulvidraco]	-
Pva010159	417.099	188.142	646.057	3.43387	1.77984	0.000448015	0.010797	Superscaffold10	19128265	19135378	+	1499	Pva010159	K10704	4A2YR	O	sp|Q3SZ52|UB2V1_BOVIN Ubiquitin-conjugating enzyme E2 variant 1 OS=Bos taurus OX=9913 GN=UBE2V1 PE=2 SV=1	XP_026772337.1 ubiquitin-conjugating enzyme E2 variant 1-like [Pangasianodon hypophthalmus]	ko05131(Shigellosis);ko04624(Toll and Imd signaling pathway)
Pva021620	160.532	250.298	70.7668	0.28273	-1.8225	0.000452276	0.0108856	Superscaffold26	7865301	7878297	-	2601	Pva021620	K11848	49Z7S	O	sp|A5PN09|UBP20_DANRE Ubiquitin carboxyl-terminal hydrolase 20 OS=Danio rerio OX=7955 GN=usp20 PE=3 SV=1	XP_027021280.1 ubiquitin carboxyl-terminal hydrolase 20 isoform X3 [Tachysurus fulvidraco]	-
Pva019250	265.869	413.575	118.163	0.285712	-1.80737	0.000455515	0.0109464	Superscaffold22	3471713	3487194	+	897	Pva019250	K09106	49YUX	K	sp|Q15853|USF2_HUMAN Upstream stimulatory factor 2 OS=Homo sapiens OX=9606 GN=USF2 PE=1 SV=1	XP_027009632.1 upstream stimulatory factor 2-like [Tachysurus fulvidraco]	-
Pva010008	3697.75	5664.65	1730.86	0.305555	-1.71049	0.000456345	0.0109464	Superscaffold10	15598205	15598880	+	348	Pva010008	-	4A3WJ	S	sp|Q6PFP3|PDPFA_DANRE Pancreatic progenitor cell differentiation and proliferation factor A OS=Danio rerio OX=7955 GN=ppdpfa PE=2 SV=1	XP_027022582.1 pancreatic progenitor cell differentiation and proliferation factor A-like [Tachysurus fulvidraco]	-
Pva008050	205.166	321.245	89.0863	0.277316	-1.8504	0.000456565	0.0109464	Superscaffold8	10657259	10677939	+	5890	Pva008050	K10510	49T7F	S	sp|Q8NAP3|ZBT38_HUMAN Zinc finger and BTB domain-containing protein 38 OS=Homo sapiens OX=9606 GN=ZBTB38 PE=1 SV=2	XP_026988383.1 zinc finger and BTB domain-containing protein 38-like [Tachysurus fulvidraco]	-
Pva003254	778.477	98.9012	1458.05	14.7425	3.88191	0.00045896	0.0109805	Superscaffold3	19047685	19062853	+	2813	Pva003254	K01874	49WB6	J	sp|Q6PF21|SYMC_XENLA Methionine--tRNA ligase, cytoplasmic OS=Xenopus laevis OX=8355 GN=mars1 PE=2 SV=1	XP_027003068.1 methionine--tRNA ligase, cytoplasmic isoform X1 [Tachysurus fulvidraco]	ko00970(Aminoacyl-tRNA biosynthesis);ko00450(Selenocompound metabolism)
Pva003566	3457.83	5255.06	1660.61	0.316002	-1.66199	0.000459168	0.0109805	Superscaffold3	28984518	28997496	+	3367	Pva003566	K09637	4A0V5	E	sp|Q9DBI0|TMPS6_MOUSE Transmembrane protease serine 6 OS=Mus musculus OX=10090 GN=Tmprss6 PE=1 SV=4	XP_026989276.1 transmembrane protease serine 6 [Tachysurus fulvidraco]	-
Pva005510	8188.35	802.355	15574.3	19.4108	4.27879	0.000461042	0.0110112	Superscaffold5	21155175	21159806	-	1329	Pva005510	K09584	49UJK	O	sp|Q922R8|PDIA6_MOUSE Protein disulfide-isomerase A6 OS=Mus musculus OX=10090 GN=Pdia6 PE=1 SV=3	XP_027022075.1 protein disulfide-isomerase A6 [Tachysurus fulvidraco]	ko04141(Protein processing in endoplasmic reticulum)
Pva011097	216.277	336.002	96.5516	0.287354	-1.7991	0.00046434	0.0110758	Superscaffold11	19931020	19959030	+	7134	Pva011097	K08115	49YKQ	S	sp|Q00657|CSPG4_RAT Chondroitin sulfate proteoglycan 4 OS=Rattus norvegicus OX=10116 GN=Cspg4 PE=1 SV=2	XP_027018839.1 chondroitin sulfate proteoglycan 4-like [Tachysurus fulvidraco]	-
Pva006962	33.3939	55.5436	11.2442	0.202439	-2.30444	0.000473349	0.0112699	Superscaffold7	845395	861701	+	921	Pva006962	-	4A0MU	Z	sp|Q9Y2L9|LRCH1_HUMAN Leucine-rich repeat and calponin homology domain-containing protein 1 OS=Homo sapiens OX=9606 GN=LRCH1 PE=1 SV=3	XP_027001172.1 leucine-rich repeat and calponin homology domain-containing protein 1 isoform X5 [Tachysurus fulvidraco]	-
Pva003797	1868.65	878.844	2858.46	3.25252	1.70156	0.00047369	0.0112699	Superscaffold4	305412	326566	+	5198	Pva003797	-	4A6EV	S	sp|Q1LWM5|K1522_DANRE Uncharacterized protein KIAA1522 homolog OS=Danio rerio OX=7955 GN=si:ch211-194e15.5 PE=4 SV=1	XP_027022637.1 LOW QUALITY PROTEIN: uncharacterized protein KIAA1522-like [Tachysurus fulvidraco]	-
Pva012361	246.121	381.142	111.1	0.291494	-1.77846	0.000474762	0.0112811	Superscaffold13	6274655	6281953	-	1602	Pva012361	K15179	49WQ9	S	sp|Q9H3P2|NELFA_HUMAN Negative elongation factor A OS=Homo sapiens OX=9606 GN=NELFA PE=1 SV=3	XP_027034234.1 LOW QUALITY PROTEIN: negative elongation factor A [Tachysurus fulvidraco]	-
Pva010442	106.242	167.173	45.3112	0.271044	-1.8834	0.000478614	0.0113581	Superscaffold10	27619764	27633416	+	183	Pva010442	-	49SGH	TW	-	XP_027010994.1 integrin beta-4 [Tachysurus fulvidraco]	-
Pva015882	1395.26	655.305	2135.22	3.25837	1.70415	0.000480509	0.0113766	Superscaffold17	9822719	9829167	-	1194	Pva015882	K05093	4A527	T	sp|Q6DFQ5|SGMR2_XENTR Sigma intracellular receptor 2 OS=Xenopus tropicalis OX=8364 GN=tmem97 PE=2 SV=1	ROK28198.1 Sigma intracellular receptor 2 [Anabarilius grahami]	ko05230(Central carbon metabolism in cancer);ko05226(Gastric cancer);ko05215(Prostate cancer);ko05200(Pathways in cancer);ko04810(Regulation of actin cytoskeleton);ko04550(Signaling pathways regulating pluripotency of stem cells);ko04151(PI3K-Akt signaling pathway);ko04144(Endocytosis);ko04020(Calcium signaling pathway);ko04015(Rap1 signaling pathway);ko04014(Ras signaling pathway);ko04010(MAPK s…
Pva021862	1603.81	740.948	2466.67	3.32907	1.73512	0.000480617	0.0113766	Superscaffold26	14691827	14703651	-	3370	Pva021862	K04727	49VZ1	T	sp|O95831|AIFM1_HUMAN Apoptosis-inducing factor 1, mitochondrial OS=Homo sapiens OX=9606 GN=AIFM1 PE=1 SV=1	XP_027033825.1 LOW QUALITY PROTEIN: apoptosis-inducing factor 1, mitochondrial [Tachysurus fulvidraco]	ko04217(Necroptosis);ko04214(Apoptosis - fly);ko04210(Apoptosis)
Pva020106	232.974	104.241	361.707	3.46992	1.7949	0.000482282	0.0113884	Superscaffold23	10382756	10388206	+	935	Pva020106	-	4A2KC	S	sp|Q568T4|HIKES_DANRE Protein Hikeshi OS=Danio rerio OX=7955 GN=hikeshi PE=2 SV=2	XP_027012268.1 protein Hikeshi [Tachysurus fulvidraco]	-
Pva002927	351.289	538.916	163.662	0.303688	-1.71934	0.000482338	0.0113884	Superscaffold3	8082927	8088344	-	1742	Pva002927	-	4A4FX	S	sp|Q9H756|LRC19_HUMAN Leucine-rich repeat-containing protein 19 OS=Homo sapiens OX=9606 GN=LRRC19 PE=1 SV=1	XP_027010219.1 type III endosome membrane protein TEMP [Tachysurus fulvidraco]	-
Pva005449	1062.64	1638.03	487.238	0.297453	-1.74927	0.000484946	0.0114355	Superscaffold5	19277551	19299395	-	6239	Pva005449	K02370	4A16D	T	sp|O43909|EXTL3_HUMAN Exostosin-like 3 OS=Homo sapiens OX=9606 GN=EXTL3 PE=1 SV=1	XP_027021990.1 exostosin-like 3 [Tachysurus fulvidraco]	ko00534(Glycosaminoglycan biosynthesis - heparan sulfate / heparin)
Pva002430	95.8873	39.5443	152.23	3.84961	1.94471	0.000485933	0.0114443	Superscaffold2	24588070	24592331	-	945	Pva002430	-	4A2SH	S	sp|Q2T9W9|CAAP1_BOVIN Caspase activity and apoptosis inhibitor 1 OS=Bos taurus OX=9913 GN=CAAP1 PE=2 SV=1	XP_027013894.1 caspase activity and apoptosis inhibitor 1 isoform X1 [Tachysurus fulvidraco]	-
Pva013485	78.0915	122.964	33.2195	0.270157	-1.88813	0.00048945	0.0115126	Superscaffold14	10912240	10934444	-	8044	Pva013485	K08844	49Q7X	T	sp|Q5S007|LRRK2_HUMAN Leucine-rich repeat serine/threonine-protein kinase 2 OS=Homo sapiens OX=9606 GN=LRRK2 PE=1 SV=2	XP_027029077.1 leucine-rich repeat serine/threonine-protein kinase 2 isoform X1 [Tachysurus fulvidraco]	ko05022(Pathways of neurodegeneration - multiple diseases);ko05012(Parkinson disease)
Pva018970	870.978	1341.04	400.918	0.298961	-1.74197	0.000493189	0.0115747	Superscaffold21	14720821	14730342	+	1287	Pva018970	K13115	49ZE9	S	sp|Q66I85|YJU2B_DANRE Probable splicing factor YJU2B OS=Danio rerio OX=7955 GN=yju2b PE=2 SV=1	TSK67243.1 Complement C3 [Bagarius yarrelli]	-
Pva018328	284.498	440.841	128.156	0.290707	-1.78236	0.000493332	0.0115747	Superscaffold20	11373631	11384319	-	1818	Pva018328	-	49WGI	S	sp|Q7TN12|INAVA_MOUSE Innate immunity activator protein OS=Mus musculus OX=10090 GN=Inava PE=2 SV=1	XP_027002842.1 innate immunity activator protein-like isoform X1 [Tachysurus fulvidraco]	-
Pva016378	139.074	215.719	62.43	0.289405	-1.78884	0.000494967	0.0115984	Superscaffold18	1048966	1053835	+	1530	Pva016378	-	4908K	S	sp|Q8NDZ0|BEND2_HUMAN BEN domain-containing protein 2 OS=Homo sapiens OX=9606 GN=BEND2 PE=1 SV=2	XP_026995543.1 BEN domain-containing protein 2 [Tachysurus fulvidraco]	-
Pva010743	363.288	562.314	164.262	0.292117	-1.77538	0.000499799	0.0116969	Superscaffold11	9402067	9404038	+	714	Pva010743	K00798	4A3PN	S	sp|Q58D49|MMAB_BOVIN Corrinoid adenosyltransferase OS=Bos taurus OX=9913 GN=MMAB PE=2 SV=1	XP_027010005.1 cob(I)yrinic acid a,c-diamide adenosyltransferase, mitochondrial-like isoform X1 [Tachysurus fulvidraco]	ko00860(Porphyrin metabolism)
Pva001666	1984.29	395.946	3572.64	9.02305	3.17361	0.000502461	0.0117445	Superscaffold2	6104817	6115766	-	1365	Pva001666	K01507	49V49	C	sp|Q9D819|IPYR_MOUSE Inorganic pyrophosphatase OS=Mus musculus OX=10090 GN=Ppa1 PE=1 SV=1	KAA8581462.1 hypothetical protein FQN60_003043 [Etheostoma spectabile]	ko00190(Oxidative phosphorylation)
Pva017296	15.2268	27.2564	3.1972	0.117301	-3.09172	0.000503166	0.0117462	Superscaffold19	4792033	4803264	-	1446	Pva017296	K20234	49VIY	T	sp|A3R064|DOK3_CHICK Docking protein 3 OS=Gallus gallus OX=9031 GN=DOK3 PE=1 SV=1	XP_027031229.1 docking protein 3-like [Tachysurus fulvidraco]	ko04013(MAPK signaling pathway - fly)
Pva012274	19.1268	33.746	4.50761	0.133575	-2.90428	0.000504368	0.011758	Superscaffold13	3074141	3076744	-	655	Pva012274	K06560	4A7UZ	T	sp|Q01758|ISP2_OSMMO Type-2 ice-structuring protein OS=Osmerus mordax OX=8014 PE=1 SV=1	XP_027014785.1 type-2 ice-structuring protein-like [Tachysurus fulvidraco]	ko05152(Tuberculosis);ko04145(Phagosome)
Pva001875	383.704	175.962	591.447	3.36122	1.74899	0.000504935	0.011758	Superscaffold2	11454189	11455566	+	345	Pva001875	-	4A35V	S	sp|Q13442|HAP28_HUMAN 28 kDa heat- and acid-stable phosphoprotein OS=Homo sapiens OX=9606 GN=PDAP1 PE=1 SV=1	XP_026993371.1 28 kDa heat- and acid-stable phosphoprotein-like [Tachysurus fulvidraco]	-
Pva011876	447.513	685.584	209.441	0.305493	-1.71079	0.00050753	0.0118037	Superscaffold12	14462443	14471839	+	1431	Pva011876	K17598	4A041	TU	sp|Q96C24|SYTL4_HUMAN Synaptotagmin-like protein 4 OS=Homo sapiens OX=9606 GN=SYTL4 PE=1 SV=2	XP_026991726.1 LOW QUALITY PROTEIN: synaptotagmin-like protein 4 [Tachysurus fulvidraco]	-
Pva013203	7.73682	15.4736	0	0	-Inf	0.000512295	0.0118997	Superscaffold14	3672991	3688535	+	1182	Pva013203	K08794	49V9W	T	sp|Q8BW96|KCC1D_MOUSE Calcium/calmodulin-dependent protein kinase type 1D OS=Mus musculus OX=10090 GN=Camk1d PE=1 SV=2	XP_027019621.1 calcium/calmodulin-dependent protein kinase type 1D-like [Tachysurus fulvidraco]	ko05214(Glioma);ko04925(Aldosterone synthesis and secretion);ko04921(Oxytocin signaling pathway);ko04020(Calcium signaling pathway)
Pva013695	1398.49	180.594	2616.38	14.4876	3.85675	0.000512978	0.0119007	Superscaffold14	16887412	16922122	+	5845	Pva013695	K05668	49PRE	Q	sp|O15440|MRP5_HUMAN ATP-binding cassette sub-family C member 5 OS=Homo sapiens OX=9606 GN=ABCC5 PE=1 SV=2	XP_027021075.1 LOW QUALITY PROTEIN: multidrug resistance-associated protein 5-like [Tachysurus fulvidraco]	ko02010(ABC transporters);ko01523(Antifolate resistance)
Pva009032	740.844	1134.17	347.522	0.306412	-1.70645	0.000515602	0.0119338	Superscaffold9	14027193	14047449	-	3139	Pva009032	K13278	49W2W	E	sp|O88202|LPP60_RAT 60 kDa lysophospholipase OS=Rattus norvegicus OX=10116 GN=Aspg PE=1 SV=1	XP_027027872.1 60 kDa lysophospholipase isoform X5 [Tachysurus fulvidraco]	-
Pva020020	3751.61	647.069	6856.16	10.5957	3.40541	0.000515684	0.0119338	Superscaffold23	8401827	8403335	-	435	Pva020020	-	-	-	-	XP_034155904.1 chemokine (C-X-C motif) ligand 18b [Pangasianodon hypophthalmus]	-
Pva007120	42.5701	69.915	15.2252	0.217767	-2.19914	0.000519987	0.0120184	Superscaffold7	7211823	7213037	+	1215	Pva007120	K12003	49YIG	O	sp|Q503I2|TRI13_DANRE Tripartite motif-containing 13 OS=Danio rerio OX=7955 GN=trim13 PE=2 SV=1	XP_026999365.1 E3 ubiquitin-protein ligase TRIM13 [Tachysurus fulvidraco]	-
Pva010647	555.859	852.166	259.551	0.304578	-1.71511	0.000527941	0.0121871	Superscaffold11	6038847	6049834	-	2519	Pva010647	-	4A010	L	sp|Q8NI08|NCOA7_HUMAN Nuclear receptor coactivator 7 OS=Homo sapiens OX=9606 GN=NCOA7 PE=1 SV=2	XP_027032938.1 nuclear receptor coactivator 7-like isoform X3 [Tachysurus fulvidraco]	-
Pva003553	224.1	100.861	347.339	3.44375	1.78398	0.000535752	0.0123521	Superscaffold3	28809031	28819903	-	1500	Pva003553	-	4A1KK	U	sp|O12940|TOM1_CHICK Target of Myb protein 1 OS=Gallus gallus OX=9031 GN=TOM1 PE=2 SV=2	XP_026989286.1 target of Myb protein 1-like isoform X2 [Tachysurus fulvidraco]	-
Pva000542	213.547	91.9857	335.109	3.64306	1.86515	0.000539874	0.0124242	Superscaffold1	17599898	17607438	+	2116	Pva000542	-	49XM8	S	sp|Q0V947|T161A_DANRE Transmembrane protein 161A OS=Danio rerio OX=7955 GN=tmem161a PE=2 SV=2	XP_027025379.1 transmembrane protein 161A isoform X2 [Tachysurus fulvidraco]	-
Pva013446	681.98	120.789	1243.17	10.2921	3.36347	0.000540648	0.0124242	Superscaffold14	10359313	10362677	-	1227	Pva013446	K09505	49TKX	O	sp|Q9JMC3|DNJA4_MOUSE DnaJ homolog subfamily A member 4 OS=Mus musculus OX=10090 GN=Dnaja4 PE=1 SV=1	XP_027029283.1 dnaJ homolog subfamily A member 4 [Tachysurus fulvidraco]	-
Pva000623	101.716	41.9795	161.452	3.84598	1.94335	0.000540876	0.0124242	Superscaffold1	19329077	19332180	-	1417	Pva000623	-	4A4CD	S	sp|Q9UFG5|CS025_HUMAN UPF0449 protein C19orf25 OS=Homo sapiens OX=9606 GN=C19orf25 PE=1 SV=2	XP_027025427.1 UPF0449 protein C19orf25 homolog isoform X2 [Tachysurus fulvidraco]	-
Pva009054	2263.85	439.867	4087.83	9.29334	3.2162	0.000542375	0.0124432	Superscaffold9	14533482	14547279	+	2445	Pva009054	K14006	49UHY	U	sp|Q7SZE5|SC23A_DANRE Protein transport protein Sec23A OS=Danio rerio OX=7955 GN=sec23a PE=2 SV=1	XP_027028310.1 protein transport protein Sec23A [Tachysurus fulvidraco]	ko04141(Protein processing in endoplasmic reticulum)
Pva007040	203.429	89.1335	317.725	3.56459	1.83374	0.000550395	0.0126025	Superscaffold7	4636366	4640352	-	1201	Pva007040	-	49UFD	S	sp|Q8WWC4|MAIP1_HUMAN m-AAA protease-interacting protein 1, mitochondrial OS=Homo sapiens OX=9606 GN=MAIP1 PE=1 SV=1	XP_027008249.1 m-AAA protease-interacting protein 1, mitochondrial [Tachysurus fulvidraco]	-
Pva010020	2063.47	967.824	3159.12	3.26415	1.70671	0.000551034	0.0126025	Superscaffold10	15827138	15836607	+	1824	Pva010020	-	49SIW	F	sp|Q6Q0N3|NT5D2_RAT 5&apos;-nucleotidase domain-containing protein 2 OS=Rattus norvegicus OX=10116 GN=Nt5dc2 PE=2 SV=2	XP_027023068.1 5&apos;-nucleotidase domain-containing protein 2 [Tachysurus fulvidraco]	-
Pva020012	258.59	396.919	120.26	0.302984	-1.72268	0.000551347	0.0126025	Superscaffold23	7299592	7309130	+	1253	Pva020012	-	49Y93	B	sp|B8JKF4|STN1_DANRE CST complex subunit STN1 OS=Danio rerio OX=7955 GN=stn1 PE=2 SV=1	XP_027012166.1 CST complex subunit STN1 isoform X2 [Tachysurus fulvidraco]	-
Pva012652	2524.57	3829.21	1219.94	0.318587	-1.65024	0.000556063	0.0126915	Superscaffold13	15437127	15442246	-	2253	Pva012652	-	4A4FA	S	-	XP_027025313.1 membrane-spanning 4-domains subfamily A member 4A-like [Tachysurus fulvidraco]	-
Pva017441	480.859	736.763	224.956	0.30533	-1.71156	0.000556601	0.0126915	Superscaffold19	8597454	8627225	-	5484	Pva017441	K06753	4A729	T	sp|O89026|ROBO1_MOUSE Roundabout homolog 1 OS=Mus musculus OX=10090 GN=Robo1 PE=1 SV=1	XP_026996919.1 roundabout homolog 1 isoform X1 [Tachysurus fulvidraco]	ko04360(Axon guidance)
Pva010682	11.3202	20.8924	1.74798	0.0836656	-3.57922	0.000557728	0.0127016	Superscaffold11	7690513	7690848	-	336	Pva010682	K10141	49XW4	S	-	XP_027003429.1 sestrin-1 isoform X1 [Tachysurus fulvidraco]	ko04211(Longevity regulating pathway);ko04115(p53 signaling pathway)
Pva018972	307.866	473.663	142.069	0.299937	-1.73727	0.000559418	0.0127245	Superscaffold21	14791301	14802150	+	1472	Pva018972	K04359	4A2JU	O	sp|P13698|PDGFA_XENLA Platelet-derived growth factor subunit A OS=Xenopus laevis OX=8355 GN=pdgfa PE=2 SV=1	XP_027024412.1 platelet-derived growth factor subunit A-like isoform X3 [Tachysurus fulvidraco]	ko05418(Fluid shear stress and atherosclerosis);ko05231(Choline metabolism in cancer);ko05218(Melanoma);ko05215(Prostate cancer);ko05214(Glioma);ko05206(MicroRNAs in cancer);ko05202(Transcriptional misregulation in cancer);ko05200(Pathways in cancer);ko04810(Regulation of actin cytoskeleton);ko04630(JAK-STAT signaling pathway);ko04540(Gap junction);ko04510(Focal adhesion);ko04151(PI3K-Akt signali…
Pva006632	1032.45	264.47	1800.42	6.80767	2.76716	0.000564684	0.0128286	Superscaffold6	25426379	25430519	+	907	Pva006632	-	4A2ZD	S	sp|P86229|KTAP2_CANLF Keratinocyte-associated protein 2 OS=Canis lupus familiaris OX=9615 GN=KRTCAP2 PE=1 SV=1	XP_027004332.1 keratinocyte-associated protein 2 isoform X1 [Tachysurus fulvidraco]	-
Pva015134	197.724	73.5999	321.849	4.37295	2.12861	0.000571877	0.0129762	Superscaffold16	11949440	11957193	-	2454	Pva015134	K16739	49T4T	Z	sp|Q803Q2|NDL1B_DANRE Nuclear distribution protein nudE-like 1-B OS=Danio rerio OX=7955 GN=ndel1b PE=2 SV=1	XP_026997399.1 nuclear distribution protein nudE-like 1 isoform X1 [Tachysurus fulvidraco]	-
Pva021968	32.6339	60.7093	4.55849	0.075087	-3.73529	0.000573823	0.0129864	unanchor1	75584	76778	-	327	Pva021968	-	49D3X	S	sp|P0DOX7|IGK_HUMAN Immunoglobulin kappa light chain OS=Homo sapiens OX=9606 PE=1 SV=1	KAF4081771.1 hypothetical protein AMELA_G00165030 [Ameiurus melas]	-
Pva010446	52.5754	85.4572	19.6936	0.23045	-2.11747	0.000573876	0.0129864	Superscaffold10	27783137	27832940	-	1779	Pva010446	K18952	49QG3	T	sp|Q05513|KPCZ_HUMAN Protein kinase C zeta type OS=Homo sapiens OX=9606 GN=PRKCZ PE=1 SV=4	XP_017323077.1 PREDICTED: protein kinase C zeta type-like isoform X1 [Ictalurus punctatus]	ko05418(Fluid shear stress and atherosclerosis);ko05415(Diabetic cardiomyopathy);ko05165(Human papillomavirus infection);ko04933(AGE-RAGE signaling pathway in diabetic complications);ko04931(Insulin resistance);ko04930(Type II diabetes mellitus);ko04926(Relaxin signaling pathway);ko04910(Insulin signaling pathway);ko04611(Platelet activation);ko04530(Tight junction);ko04390(Hippo signaling pathwa…
Pva012064	18.2157	4.42939	32.002	7.22492	2.85298	0.000574417	0.0129864	Superscaffold12	21265669	21267372	-	654	Pva012064	K11546	4A3KT	K	sp|Q9CPV5|PMF1_MOUSE Polyamine-modulated factor 1 OS=Mus musculus OX=10090 GN=Pmf1 PE=1 SV=1	XP_027010392.1 polyamine-modulated factor 1-like [Tachysurus fulvidraco]	-
Pva011294	434.009	658.635	209.384	0.317906	-1.65333	0.000576152	0.0130099	Superscaffold11	26255012	26271758	+	3383	Pva011294	-	49R8G	S	sp|A0A087WPF7|AUTS2_MOUSE Autism susceptibility gene 2 protein homolog OS=Mus musculus OX=10090 GN=Auts2 PE=1 SV=2	KAF7687157.1 hypothetical protein HF521_014385 [Silurus meridionalis]	-
Pva020815	975.239	1574.73	375.748	0.238611	-2.06727	0.000576917	0.0130114	Superscaffold24	15273878	15282745	+	258	Pva020815	K01080	49WJJ	I	sp|Q99JY8|PLPP3_MOUSE Phospholipid phosphatase 3 OS=Mus musculus OX=10090 GN=Plpp3 PE=1 SV=1	KAF7690915.1 hypothetical protein HF521_011212 [Silurus meridionalis]	ko05231(Choline metabolism in cancer);ko04975(Fat digestion and absorption);ko04666(Fc gamma R-mediated phagocytosis);ko04072(Phospholipase D signaling pathway);ko00600(Sphingolipid metabolism);ko00565(Ether lipid metabolism);ko00564(Glycerophospholipid metabolism);ko00561(Glycerolipid metabolism)
Pva017258	270.795	121.965	419.625	3.44053	1.78263	0.000577911	0.013018	Superscaffold19	3702883	3709031	+	1536	Pva017258	-	49RUR	T	sp|Q3MHP5|DRG1_BOVIN Developmentally-regulated GTP-binding protein 1 OS=Bos taurus OX=9913 GN=DRG1 PE=2 SV=1	XP_027031132.1 developmentally-regulated GTP-binding protein 1 [Tachysurus fulvidraco]	-
Pva014555	1567.33	2371.42	763.238	0.321848	-1.63555	0.000585478	0.0131726	Superscaffold15	19004390	19065727	-	4423	Pva014555	K08618	4A1KZ	O	sp|Q8C9W3|ATS2_MOUSE A disintegrin and metalloproteinase with thrombospondin motifs 2 OS=Mus musculus OX=10090 GN=Adamts2 PE=1 SV=2	XP_026794518.2 A disintegrin and metalloproteinase with thrombospondin motifs 2 [Pangasianodon hypophthalmus]	-
Pva018503	576.062	168.238	983.886	5.84819	2.54799	0.00058846	0.0132091	Superscaffold20	17414766	17441532	-	1775	Pva018503	K04630	49PRJ	T	sp|P38400|GNAI2_CANLF Guanine nucleotide-binding protein G(i) subunit alpha-2 OS=Canis lupus familiaris OX=9615 GN=GNAI2 PE=2 SV=2	XP_017305494.1 PREDICTED: guanine nucleotide-binding protein G(i) subunit alpha-2 [Ictalurus punctatus]	ko05207(Chemical carcinogenesis - receptor activation);ko05200(Pathways in cancer);ko05170(Human immunodeficiency virus 1 infection);ko05163(Human cytomegalovirus infection);ko05145(Toxoplasmosis);ko05142(Chagas disease);ko05133(Pertussis);ko05034(Alcoholism);ko05032(Morphine addiction);ko05030(Cocaine addiction);ko05012(Parkinson disease);ko04971(Gastric acid secretion);ko04935(Growth hormone sy…
Pva004225	67.9873	109.933	26.0415	0.236885	-2.07774	0.000588523	0.0132091	Superscaffold4	12929126	12930424	-	1299	Pva004225	-	4A3RM	S	sp|Q13325|IFIT5_HUMAN Interferon-induced protein with tetratricopeptide repeats 5 OS=Homo sapiens OX=9606 GN=IFIT5 PE=1 SV=1	XP_026788880.1 interferon-induced protein with tetratricopeptide repeats 8 [Pangasianodon hypophthalmus]	-
Pva011527	203.117	83.6114	322.622	3.85859	1.94807	0.000595275	0.0133286	Superscaffold12	5985459	5993293	+	1308	Pva011527	K20411	4A1X6	S	sp|Q8AVJ1|PRR5_XENLA Proline-rich protein 5 OS=Xenopus laevis OX=8355 GN=prr5 PE=2 SV=1	XP_026991549.1 proline-rich protein 5-like [Tachysurus fulvidraco]	ko04150(mTOR signaling pathway)
Pva020816	627.873	999.928	255.818	0.255836	-1.96671	0.000595278	0.0133286	Superscaffold24	15283026	15289076	+	276	Pva020816	-	-	-	-	-	-
Pva015557	2031.9	680.769	3383.04	4.96944	2.31308	0.000599209	0.0133974	Superscaffold17	364427	382122	+	2753	Pva015557	K15308	49PVG	S	sp|P47973|TTP_RAT mRNA decay activator protein ZFP36 OS=Rattus norvegicus OX=10116 GN=Zfp36 PE=1 SV=1	XP_026996051.1 mRNA decay activator protein ZFP36-like [Tachysurus fulvidraco]	ko05167(Kaposi sarcoma-associated herpesvirus infection);ko05166(Human T-cell leukemia virus 1 infection)
Pva008805	720.697	342.489	1098.91	3.20859	1.68194	0.000599789	0.0133974	Superscaffold9	7785786	7810414	+	1948	Pva008805	K19998	49XMM	U	sp|Q8WVM8|SCFD1_HUMAN Sec1 family domain-containing protein 1 OS=Homo sapiens OX=9606 GN=SCFD1 PE=1 SV=4	XP_027028529.1 sec1 family domain-containing protein 1 [Tachysurus fulvidraco]	-
Pva003173	128.006	40.0296	215.981	5.39554	2.43177	0.000602119	0.0134334	Superscaffold3	16616490	16625694	+	888	Pva003173	K07779	49W91	G	sp|P69478|CHSTB_RAT Carbohydrate sulfotransferase 11 OS=Rattus norvegicus OX=10116 GN=Chst11 PE=1 SV=1	KAF7711595.1 hypothetical protein HF521_000606 [Silurus meridionalis]	ko00532(Glycosaminoglycan biosynthesis - chondroitin sulfate / dermatan sulfate)
Pva003422	716.289	1093.87	338.706	0.30964	-1.69134	0.00060728	0.0135323	Superscaffold3	25202802	25281979	+	4906	Pva003422	K11447	49YZW	C	sp|O15550|KDM6A_HUMAN Lysine-specific demethylase 6A OS=Homo sapiens OX=9606 GN=KDM6A PE=1 SV=2	XP_027002958.1 histone demethylase UTY-like isoform X2 [Tachysurus fulvidraco]	ko05202(Transcriptional misregulation in cancer)
Pva012680	1940.54	923.191	2957.88	3.20397	1.67986	0.000617721	0.0137444	Superscaffold13	15986743	16003645	+	3390	Pva012680	-	49WKJ	U	sp|O95197|RTN3_HUMAN Reticulon-3 OS=Homo sapiens OX=9606 GN=RTN3 PE=1 SV=2	XP_027025231.1 reticulon-3-like isoform X1 [Tachysurus fulvidraco]	-
Pva004211	28.6881	48.3522	9.02397	0.18663	-2.42175	0.000618272	0.0137444	Superscaffold4	12680912	12701198	-	2994	Pva004211	-	49RFV	S	sp|Q6ZVD7|STOX1_HUMAN Storkhead-box protein 1 OS=Homo sapiens OX=9606 GN=STOX1 PE=1 SV=2	XP_026998030.1 storkhead-box protein 1 isoform X1 [Tachysurus fulvidraco]	-
Pva010793	27.5608	46.978	8.14349	0.173347	-2.52827	0.00061916	0.0137477	Superscaffold11	11029359	11045809	-	522	Pva010793	-	4A27S	S	sp|Q6INN8|SAMH1_XENLA Deoxynucleoside triphosphate triphosphohydrolase SAMHD1 OS=Xenopus laevis OX=8355 GN=samhd1 PE=1 SV=2	XP_026138559.1 uncharacterized protein LOC113115296 isoform X2 [Carassius auratus]	-
Pva017674	282.428	103.94	460.915	4.43443	2.14875	0.000622483	0.013805	Superscaffold19	16134314	16147673	+	1791	Pva017674	K07293	49RRA	T	sp|Q06124|PTN11_HUMAN Tyrosine-protein phosphatase non-receptor type 11 OS=Homo sapiens OX=9606 GN=PTPN11 PE=1 SV=3	XP_026995474.1 tyrosine-protein phosphatase non-receptor type 11 isoform X1 [Tachysurus fulvidraco]	ko05235(PD-L1 expression and PD-1 checkpoint pathway in cancer);ko05220(Chronic myeloid leukemia);ko05211(Renal cell carcinoma);ko05208(Chemical carcinogenesis - reactive oxygen species);ko05205(Proteoglycans in cancer);ko05168(Herpes simplex virus 1 infection);ko05130(Pathogenic Escherichia coli infection);ko05120(Epithelial cell signaling in Helicobacter pylori infection);ko04931(Insulin resist…
Pva011911	13.8628	25.1668	2.55869	0.101669	-3.29805	0.000625405	0.0138534	Superscaffold12	16191857	16193815	-	354	Pva011911	K07990	4A49T	U	sp|B2RZ59|SH21A_RAT SH2 domain-containing protein 1A OS=Rattus norvegicus OX=10116 GN=Sh2d1a PE=1 SV=1	XP_026990875.1 SH2 domain-containing protein 1A-like [Tachysurus fulvidraco]	ko04650(Natural killer cell mediated cytotoxicity)
Pva021394	2186.46	945.236	3427.69	3.62628	1.85849	0.000627596	0.0138854	Superscaffold26	2110915	2118587	-	1883	Pva021394	K20369	49SX7	U	sp|O57590|SURF4_TAKRU Surfeit locus protein 4 OS=Takifugu rubripes OX=31033 GN=surf4 PE=3 SV=1	XP_026992544.1 surfeit locus protein 4 isoform X2 [Tachysurus fulvidraco]	-
Pva004432	1377.2	387.737	2366.65	6.10377	2.6097	0.000630278	0.0139282	Superscaffold4	18544037	18556125	-	1709	Pva004432	K07874	49Z2Q	U	sp|P62822|RAB1A_CANLF Ras-related protein Rab-1A OS=Canis lupus familiaris OX=9615 GN=RAB1A PE=1 SV=3	TSK22666.1 Ras-related protein Rab-1A [Bagarius yarrelli]	ko05134(Legionellosis);ko05130(Pathogenic Escherichia coli infection);ko05022(Pathways of neurodegeneration - multiple diseases);ko05014(Amyotrophic lateral sclerosis);ko04140(Autophagy - animal)
Pva016838	671.728	319.196	1024.26	3.20888	1.68207	0.000631625	0.0139414	Superscaffold18	13055666	13069144	+	4012	Pva016838	-	49TJU	S	sp|Q5ZL00|EMC1_CHICK ER membrane protein complex subunit 1 OS=Gallus gallus OX=9031 GN=EMC1 PE=2 SV=1	XP_027026152.1 ER membrane protein complex subunit 1 isoform X2 [Tachysurus fulvidraco]	-
Pva006777	17303.3	26232.2	8374.38	0.319241	-1.64728	0.000635548	0.0140046	Superscaffold6	28570092	28576267	-	2277	Pva006777	K01331	49UGF	E	sp|Q6P6T1|C1S_RAT Complement C1s subcomponent OS=Rattus norvegicus OX=10116 GN=C1s PE=2 SV=2	XP_027011282.1 LOW QUALITY PROTEIN: complement C1s subcomponent-like [Tachysurus fulvidraco]	ko05322(Systemic lupus erythematosus);ko05171(Coronavirus disease - COVID-19);ko05150(Staphylococcus aureus infection);ko05133(Pertussis);ko04610(Complement and coagulation cascades)
Pva012005	3304.17	751.402	5856.95	7.79469	2.96249	0.000636455	0.0140046	Superscaffold12	18901969	18918678	+	1837	Pva012005	K08054	49S7S	O	sp|P27824|CALX_HUMAN Calnexin OS=Homo sapiens OX=9606 GN=CANX PE=1 SV=2	XP_027010426.1 calnexin [Tachysurus fulvidraco]	ko05166(Human T-cell leukemia virus 1 infection);ko04918(Thyroid hormone synthesis);ko04612(Antigen processing and presentation);ko04145(Phagosome);ko04141(Protein processing in endoplasmic reticulum)
Pva019484	4399.02	788.505	8009.54	10.1579	3.34453	0.000638029	0.0140046	Superscaffold22	12390714	12397152	-	2396	Pva019484	K14010	49ZUG	U	sp|Q6DED0|TR1L1_XENLA Translocating chain-associated membrane protein 1-like 1 OS=Xenopus laevis OX=8355 GN=tram1l1 PE=2 SV=1	XP_027032784.1 translocating chain-associated membrane protein 1 isoform X1 [Tachysurus fulvidraco]	ko04141(Protein processing in endoplasmic reticulum)
Pva013364	43.1704	70.3036	16.0372	0.228113	-2.13218	0.00063825	0.0140046	Superscaffold14	8156105	8157241	+	1137	Pva013364	-	49WI0	S	-	XP_027029127.1 leucine-rich repeat-containing protein 10B [Tachysurus fulvidraco]	-
Pva002915	17650.3	26697.3	8603.26	0.322252	-1.63374	0.000638478	0.0140046	Superscaffold3	7603993	7609984	+	1170	Pva002915	K13199	49ZQ8	S	sp|Q9CY58|PAIRB_MOUSE Plasminogen activator inhibitor 1 RNA-binding protein OS=Mus musculus OX=10090 GN=Serbp1 PE=1 SV=2	XP_027010252.1 plasminogen activator inhibitor 1 RNA-binding protein isoform X1 [Tachysurus fulvidraco]	-
Pva018401	54.6382	87.5817	21.6947	0.247708	-2.01329	0.000638997	0.0140046	Superscaffold20	13628929	13629672	-	477	Pva018401	-	-	-	-	XP_027032140.1 uncharacterized protein LOC113661856 isoform X1 [Tachysurus fulvidraco]	-
Pva004421	9.89546	1.2299	18.561	15.0915	3.91566	0.000646491	0.0141242	Superscaffold4	18378105	18396734	-	4971	Pva004421	-	4A2F9	S	sp|A0A1L8GXY4|CFA43_XENLA Cilia- and flagella-associated protein 43 OS=Xenopus laevis OX=8355 GN=cfap43 PE=2 SV=1	XP_027030837.1 LOW QUALITY PROTEIN: cilia- and flagella-associated protein 43-like [Tachysurus fulvidraco]	-
Pva000924	44.3692	16.3679	72.3706	4.4215	2.14453	0.000646994	0.0141242	Superscaffold1	27666324	27667118	+	795	Pva000924	K19374	4A689	O	sp|Q96LL9|DJC30_HUMAN DnaJ homolog subfamily C member 30, mitochondrial OS=Homo sapiens OX=9606 GN=DNAJC30 PE=1 SV=3	XP_026998437.1 dnaJ homolog subfamily C member 30 [Tachysurus fulvidraco]	-
Pva006694	25.2428	7.54911	42.9366	5.68763	2.50783	0.000647263	0.0141242	Superscaffold6	26751269	26754998	+	853	Pva006694	-	-	-	-	XP_027005001.1 uncharacterized protein LOC113644394 [Tachysurus fulvidraco]	-
Pva000862	332.706	155.284	510.127	3.28512	1.71595	0.000647489	0.0141242	Superscaffold1	26184281	26192985	+	1462	Pva000862	K04460	49XWM	T	sp|P53041|PPP5_HUMAN Serine/threonine-protein phosphatase 5 OS=Homo sapiens OX=9606 GN=PPP5C PE=1 SV=1	XP_027018496.1 serine/threonine-protein phosphatase 5 [Tachysurus fulvidraco]	ko04010(MAPK signaling pathway)
Pva010765	209.804	325.127	94.4803	0.290595	-1.78292	0.000652115	0.0142085	Superscaffold11	9957283	9968941	+	4603	Pva010765	K01301	49SP4	OP	sp|O54697|NALDL_RAT Aminopeptidase NAALADL1 OS=Rattus norvegicus OX=10116 GN=Naaladl1 PE=1 SV=1	XP_026996162.1 LOW QUALITY PROTEIN: N-acetylated-alpha-linked acidic dipeptidase-like protein [Tachysurus fulvidraco]	-
Pva002795	102.994	14.0588	191.929	13.6518	3.77102	0.000656128	0.0142792	Superscaffold3	1428664	1431823	-	1764	Pva002795	K08421	49R9V	S	sp|Q9NQS5|GPR84_HUMAN G-protein coupled receptor 84 OS=Homo sapiens OX=9606 GN=GPR84 PE=2 SV=1	XP_027029919.1 G-protein coupled receptor 84 [Tachysurus fulvidraco]	-
Pva012811	437.323	662.894	211.752	0.319435	-1.6464	0.000658804	0.0143055	Superscaffold13	18961893	18983627	+	2783	Pva012811	K11650	4A5HZ	BK	sp|Q6STE5|SMRD3_HUMAN SWI/SNF-related matrix-associated actin-dependent regulator of chromatin subfamily D member 3 OS=Homo sapiens OX=9606 GN=SMARCD3 PE=1 SV=1	XP_027025182.1 SWI/SNF-related matrix-associated actin-dependent regulator of chromatin subfamily D member 3-like isoform X3 [Tachysurus fulvidraco]	ko05225(Hepatocellular carcinoma);ko04714(Thermogenesis)
Pva014545	725.59	339.397	1111.78	3.27576	1.71183	0.000658874	0.0143055	Superscaffold15	18822204	18825818	-	984	Pva014545	K13044	49RDH	A	sp|Q99729|ROAA_HUMAN Heterogeneous nuclear ribonucleoprotein A/B OS=Homo sapiens OX=9606 GN=HNRNPAB PE=1 SV=2	XP_027009237.1 heterogeneous nuclear ribonucleoprotein A/B isoform X1 [Tachysurus fulvidraco]	-
Pva000620	20.4538	35.5752	5.33242	0.149892	-2.73801	0.000659737	0.0143076	Superscaffold1	19223577	19245340	-	4419	Pva000620	K06560	49WPC	TV	sp|P49259|PLA2R_BOVIN Secretory phospholipase A2 receptor OS=Bos taurus OX=9913 GN=PLA2R1 PE=1 SV=1	XP_027025867.1 LOW QUALITY PROTEIN: secretory phospholipase A2 receptor-like [Tachysurus fulvidraco]	ko05152(Tuberculosis);ko04145(Phagosome)
Pva021509	2167.92	721.336	3614.5	5.01084	2.32505	0.000662507	0.014351	Superscaffold26	4666668	4679418	+	2689	Pva021509	K09553	4A21M	O	sp|Q4R8N7|STIP1_MACFA Stress-induced-phosphoprotein 1 OS=Macaca fascicularis OX=9541 GN=STIP1 PE=2 SV=1	XP_026988754.1 stress-induced-phosphoprotein 1 [Tachysurus fulvidraco]	ko05020(Prion disease)
Pva005060	231.183	104.231	358.136	3.43599	1.78073	0.000666116	0.0144124	Superscaffold5	7896616	7922388	-	2935	Pva005060	-	49YT9	S	sp|Q6TEP1|F91A1_DANRE Protein FAM91A1 OS=Danio rerio OX=7955 GN=fam91a1 PE=2 SV=2	XP_026989674.1 protein FAM91A1 [Tachysurus fulvidraco]	-
Pva010436	8.59571	0	17.1914	Inf	Inf	0.000668541	0.0144481	Superscaffold10	27420982	27431641	-	777	Pva010436	K14385	49W4S	P	sp|Q92911|SC5A5_HUMAN Sodium/iodide cotransporter OS=Homo sapiens OX=9606 GN=SLC5A5 PE=1 SV=1	XP_026988899.1 sodium/iodide cotransporter isoform X5 [Tachysurus fulvidraco]	ko04918(Thyroid hormone synthesis)
Pva019441	304.179	102.997	505.362	4.90658	2.29472	0.000674838	0.0145635	Superscaffold22	10375975	10443881	+	1227	Pva019441	K02514	49VDY	GM	sp|A0MGZ5|H6S1B_DANRE Heparan-sulfate 6-O-sulfotransferase 1-B OS=Danio rerio OX=7955 GN=hs6st1b PE=2 SV=3	XP_027029371.1 heparan-sulfate 6-O-sulfotransferase 1-B isoform X1 [Tachysurus fulvidraco]	ko00534(Glycosaminoglycan biosynthesis - heparan sulfate / heparin)
Pva009108	244.174	113.324	375.023	3.30931	1.72653	0.000675445	0.0145635	Superscaffold9	15446134	15449794	+	1662	Pva009108	K09525	49WIE	O	sp|Q29455|DNJC5_BOVIN DnaJ homolog subfamily C member 5 OS=Bos taurus OX=9913 GN=DNAJC5 PE=1 SV=1	XP_027028051.1 dnaJ homolog subfamily C member 5-like [Tachysurus fulvidraco]	ko04141(Protein processing in endoplasmic reticulum)
Pva010516	39.1767	67.5423	10.8111	0.160065	-2.64327	0.000677381	0.0145884	Superscaffold11	1222147	1222741	-	444	Pva010516	-	4A55Y	O	sp|Q14258|TRI25_HUMAN E3 ubiquitin/ISG15 ligase TRIM25 OS=Homo sapiens OX=9606 GN=TRIM25 PE=1 SV=2	KAF7694497.1 hypothetical protein HF521_008250 [Silurus meridionalis]	-
Pva021238	402.289	612.147	192.431	0.314355	-1.66954	0.000678535	0.0145963	Superscaffold25	13604807	13660254	-	3520	Pva021238	K17277	49UFG	T	sp|Q08509|EPS8_MOUSE Epidermal growth factor receptor kinase substrate 8 OS=Mus musculus OX=10090 GN=Eps8 PE=1 SV=2	XP_027009715.1 epidermal growth factor receptor kinase substrate 8 isoform X4 [Tachysurus fulvidraco]	-
Pva011576	55.8371	21.3084	90.3658	4.24085	2.08435	0.00067958	0.0146019	Superscaffold12	6845757	6848235	-	975	Pva011576	K18340	49T1U	L	sp|B2GUW6|AEN_RAT Apoptosis-enhancing nuclease OS=Rattus norvegicus OX=10116 GN=Aen PE=2 SV=1	XP_026990981.1 apoptosis-enhancing nuclease-like [Tachysurus fulvidraco]	-
Pva003522	469.048	218.683	719.412	3.28975	1.71798	0.000680842	0.0146122	Superscaffold3	28280813	28287456	-	1371	Pva003522	K03035	49W5F	O	sp|Q2KJ25|PSD12_BOVIN 26S proteasome non-ATPase regulatory subunit 12 OS=Bos taurus OX=9913 GN=PSMD12 PE=2 SV=3	XP_026989397.1 26S proteasome non-ATPase regulatory subunit 12 [Tachysurus fulvidraco]	ko05169(Epstein-Barr virus infection);ko05022(Pathways of neurodegeneration - multiple diseases);ko05020(Prion disease);ko05017(Spinocerebellar ataxia);ko05016(Huntington disease);ko05014(Amyotrophic lateral sclerosis);ko05012(Parkinson disease);ko05010(Alzheimer disease);ko03050(Proteasome)
Pva001069	489.824	233.832	745.817	3.18954	1.67335	0.000683966	0.0146539	Superscaffold1	31763465	31788526	+	3314	Pva001069	K06972	49Q26	O	sp|Q7ZVZ6|PREP_DANRE Presequence protease, mitochondrial OS=Danio rerio OX=7955 GN=pitrm1 PE=2 SV=1	XP_026993687.1 LOW QUALITY PROTEIN: presequence protease, mitochondrial [Tachysurus fulvidraco]	-
Pva016696	81.747	128.79	34.7045	0.269466	-1.89182	0.000684356	0.0146539	Superscaffold18	9199831	9202110	+	2089	Pva016696	K07189	49XVD	OT	sp|O95685|PPR3D_HUMAN Protein phosphatase 1 regulatory subunit 3D OS=Homo sapiens OX=9606 GN=PPP1R3D PE=1 SV=1	XP_027000505.1 protein phosphatase 1 regulatory subunit 3D-like isoform X1 [Tachysurus fulvidraco]	ko04931(Insulin resistance);ko04910(Insulin signaling pathway)
Pva020133	2110.09	3199.03	1021.16	0.319209	-1.64743	0.000689042	0.0147373	Superscaffold23	10913078	10932950	-	2445	Pva020133	K03908	49SUY	T	sp|P07225|PROS_HUMAN Vitamin K-dependent protein S OS=Homo sapiens OX=9606 GN=PROS1 PE=1 SV=1	XP_027011959.1 vitamin K-dependent protein S-like isoform X1 [Tachysurus fulvidraco]	ko04610(Complement and coagulation cascades)
Pva003035	18678	5994.17	31361.9	5.23207	2.38738	0.00069117	0.0147504	Superscaffold3	12214152	12227904	+	5247	Pva003035	-	4A1NE	I	sp|Q00341|VIGLN_HUMAN Vigilin OS=Homo sapiens OX=9606 GN=HDLBP PE=1 SV=2	XP_027002519.1 vigilin [Tachysurus fulvidraco]	-
Pva003259	52.5503	85.1393	19.9614	0.234456	-2.09261	0.00069124	0.0147504	Superscaffold3	19096983	19130359	+	3081	Pva003259	K10396	4A61T	Z	sp|Q12840|KIF5A_HUMAN Kinesin heavy chain isoform 5A OS=Homo sapiens OX=9606 GN=KIF5A PE=1 SV=2	XP_027003207.1 kinesin heavy chain [Tachysurus fulvidraco]	ko05223(Non-small cell lung cancer);ko05132(Salmonella infection);ko05022(Pathways of neurodegeneration - multiple diseases);ko05020(Prion disease);ko05016(Huntington disease);ko05014(Amyotrophic lateral sclerosis);ko05012(Parkinson disease);ko05010(Alzheimer disease);ko04728(Dopaminergic synapse);ko04144(Endocytosis)
Pva005722	40.2275	14.2031	66.2518	4.6646	2.22175	0.000697699	0.0148644	Superscaffold5	27260542	27262263	+	1408	Pva005722	K03859	49RTA	I	sp|Q92535|PIGC_HUMAN Phosphatidylinositol N-acetylglucosaminyltransferase subunit C OS=Homo sapiens OX=9606 GN=PIGC PE=1 SV=1	XP_027027067.1 phosphatidylinositol N-acetylglucosaminyltransferase subunit C [Tachysurus fulvidraco]	ko00563(Glycosylphosphatidylinositol (GPI)-anchor biosynthesis)
Pva019931	214.306	98.0976	330.515	3.36924	1.75243	0.000698179	0.0148644	Superscaffold23	5114495	5128009	+	2859	Pva019931	K12585	4A1TU	J	sp|Q9CSH3|RRP44_MOUSE Exosome complex exonuclease RRP44 OS=Mus musculus OX=10090 GN=Dis3 PE=1 SV=4	XP_027035128.1 exosome complex exonuclease RRP44 [Tachysurus fulvidraco]	ko03018(RNA degradation)
Pva015487	23.2208	39.5106	6.93088	0.175418	-2.51113	0.000700788	0.0149029	Superscaffold16	21414007	21418728	+	1806	Pva015487	K07818	49Z84	S	sp|P10820|PERF_MOUSE Perforin-1 OS=Mus musculus OX=10090 GN=Prf1 PE=1 SV=2	XP_027034395.1 perforin-1-like [Tachysurus fulvidraco]	ko05416(Viral myocarditis);ko05332(Graft-versus-host disease);ko05330(Allograft rejection);ko05320(Autoimmune thyroid disease);ko04940(Type I diabetes mellitus);ko04650(Natural killer cell mediated cytotoxicity);ko04210(Apoptosis)
Pva006785	861.676	1305.32	418.035	0.320256	-1.6427	0.000708426	0.0150482	Superscaffold6	29058266	29125314	+	2064	Pva006785	-	4A1NW	O	sp|Q6ZMP0|THSD4_HUMAN Thrombospondin type-1 domain-containing protein 4 OS=Homo sapiens OX=9606 GN=THSD4 PE=2 SV=2	XP_027011408.1 thrombospondin type-1 domain-containing protein 4-like isoform X1 [Tachysurus fulvidraco]	-
Pva017504	28.6811	48.1865	9.1756	0.190418	-2.39276	0.000712459	0.0151166	Superscaffold19	10701280	10706436	-	1056	Pva017504	K19682	49ZRQ	S	sp|A7MBP4|IFT46_DANRE Intraflagellar transport protein 46 homolog OS=Danio rerio OX=7955 GN=ift46 PE=2 SV=2	XP_027006585.1 LOW QUALITY PROTEIN: intraflagellar transport protein 46 homolog [Tachysurus fulvidraco]	-
Pva015079	124.502	43.1301	205.873	4.7733	2.25499	0.000717367	0.0152035	Superscaffold16	10942052	10943785	+	1734	Pva015079	-	4A1FA	S	sp|Q6DBX0|MFS6L_DANRE Major facilitator superfamily domain-containing protein 6-like OS=Danio rerio OX=7955 GN=mfsd6l PE=2 SV=1	XP_026997337.1 major facilitator superfamily domain-containing protein 6-like [Tachysurus fulvidraco]	-
Pva014929	656.868	248.638	1065.1	4.28373	2.09887	0.000721553	0.0152748	Superscaffold16	6273588	6278326	-	924	Pva014929	-	49W86	S	sp|Q99LP8|YIPF2_MOUSE Protein YIPF2 OS=Mus musculus OX=10090 GN=Yipf2 PE=2 SV=1	XP_027027469.1 protein YIPF1-like [Tachysurus fulvidraco]	-
Pva006880	66.5478	26.5673	106.528	4.00975	2.00351	0.000723393	0.0152963	Superscaffold6	30770991	30775410	+	1159	Pva006880	K11161	49UMS	Q	sp|Q8NBN7|RDH13_HUMAN Retinol dehydrogenase 13 OS=Homo sapiens OX=9606 GN=RDH13 PE=1 SV=2	XP_027034925.1 retinol dehydrogenase 13 [Tachysurus fulvidraco]	ko00830(Retinol metabolism)
Pva015864	22.616	38.4949	6.73712	0.175013	-2.51446	0.000732983	0.0154651	Superscaffold17	9508070	9512460	+	531	Pva015864	K01166	4A31A	A	sp|Q7M456|RNOY_CRAGI Ribonuclease Oy OS=Crassostrea gigas OX=29159 PE=1 SV=1	XP_027031030.1 ribonuclease Oy-like isoform X2 [Tachysurus fulvidraco]	-
Pva021527	201.209	90.6237	311.794	3.44054	1.78263	0.000733032	0.0154651	Superscaffold26	5081607	5081939	-	333	Pva021527	-	4A3P9	S	sp|Q6P0F0|EMC6_DANRE ER membrane protein complex subunit 6 OS=Danio rerio OX=7955 GN=emc6 PE=3 SV=1	XP_026988746.1 ER membrane protein complex subunit 6 [Tachysurus fulvidraco]	-
Pva011489	200.645	308.529	92.7611	0.300656	-1.73381	0.000734478	0.015478	Superscaffold12	5368354	5385172	+	5914	Pva011489	K19327	49S87	D	sp|Q9NW15|ANO10_HUMAN Anoctamin-10 OS=Homo sapiens OX=9606 GN=ANO10 PE=1 SV=2	XP_026991433.1 anoctamin-10-like [Tachysurus fulvidraco]	-
Pva020724	418.45	639.174	197.725	0.309344	-1.69271	0.000735647	0.0154852	Superscaffold24	12037509	12084119	+	3391	Pva020724	K11409	49Z4B	B	sp|Q6PBI4|HDA9B_DANRE Histone deacetylase 9-B OS=Danio rerio OX=7955 GN=hdac9b PE=2 SV=1	XP_027031577.1 LOW QUALITY PROTEIN: histone deacetylase 9-B-like [Tachysurus fulvidraco]	ko05203(Viral carcinogenesis);ko05034(Alcoholism);ko04613(Neutrophil extracellular trap formation)
Pva005770	29.3908	48.7788	10.0028	0.205065	-2.28585	0.000737855	0.0155141	Superscaffold5	28350456	28354460	+	576	Pva005770	-	-	-	-	-	-
Pva015336	62.2092	5.48416	118.934	21.6869	4.43875	0.000738731	0.015515	Superscaffold16	16783487	16789176	-	1254	Pva015336	-	4A2AM	TU	sp|Q94CF0|EHD1_ARATH EH domain-containing protein 1 OS=Arabidopsis thaliana OX=3702 GN=EHD1 PE=1 SV=1	XP_027016841.1 uncharacterized protein LOC113652125 [Tachysurus fulvidraco]	-
Pva003637	29.0545	51.6413	6.46768	0.125242	-2.9972	0.000740204	0.0155285	Superscaffold3	30932831	30943083	+	2433	Pva003637	-	4A0I7	S	sp|Q3UMF0|COBL1_MOUSE Cordon-bleu protein-like 1 OS=Mus musculus OX=10090 GN=Cobll1 PE=1 SV=2	XP_027015901.1 cordon-bleu protein-like 1 isoform X2 [Tachysurus fulvidraco]	-
Pva016607	61.8693	24.5821	99.1565	4.03369	2.0121	0.000747456	0.015663	Superscaffold18	5852628	5861811	-	1478	Pva016607	-	49TM9	S	sp|Q9D8T0|FAM3A_MOUSE Protein FAM3A OS=Mus musculus OX=10090 GN=Fam3a PE=2 SV=1	XP_027000762.1 protein FAM3A [Tachysurus fulvidraco]	-
Pva000143	57778.7	632.818	114925	181.608	7.50468	0.000749351	0.0156789	Superscaffold1	4893775	4897249	+	992	Pva000143	K16142	49XFW	E	sp|O35086|HPT_MESAU Haptoglobin OS=Mesocricetus auratus OX=10036 GN=HP PE=2 SV=1	XP_027008872.1 haptoglobin [Tachysurus fulvidraco]	-
Pva017655	290.359	442.714	138.005	0.311726	-1.68165	0.0007499	0.0156789	Superscaffold19	15825007	15835360	+	3619	Pva017655	K09604	49XHW	O	sp|Q9NZ08|ERAP1_HUMAN Endoplasmic reticulum aminopeptidase 1 OS=Homo sapiens OX=9606 GN=ERAP1 PE=1 SV=3	XP_026995381.1 LOW QUALITY PROTEIN: endoplasmic reticulum aminopeptidase 1-like [Tachysurus fulvidraco]	-
Pva015116	438.445	207.929	668.96	3.21724	1.68583	0.000752719	0.0157202	Superscaffold16	11675345	11690883	+	5854	Pva015116	K11647	49YVF	BK	sp|A7Z019|SMCA4_BOVIN Transcription activator BRG1 OS=Bos taurus OX=9913 GN=SMARCA4 PE=2 SV=1	XP_026997346.1 transcription activator BRG1 isoform X3 [Tachysurus fulvidraco]	ko05225(Hepatocellular carcinoma);ko04714(Thermogenesis)
Pva010037	731.872	192.452	1271.29	6.60576	2.72372	0.000758126	0.0158154	Superscaffold10	16143103	16148239	+	2055	Pva010037	K01403	4A1JX	OW	sp|P41246|MMP9_RABIT Matrix metalloproteinase-9 OS=Oryctolagus cuniculus OX=9986 GN=MMP9 PE=2 SV=1	XP_027023133.1 matrix metalloproteinase-9-like [Tachysurus fulvidraco]	ko05418(Fluid shear stress and atherosclerosis);ko05417(Lipid and atherosclerosis);ko05415(Diabetic cardiomyopathy);ko05219(Bladder cancer);ko05215(Prostate cancer);ko05206(MicroRNAs in cancer);ko05205(Proteoglycans in cancer);ko05202(Transcriptional misregulation in cancer);ko05200(Pathways in cancer);ko05161(Hepatitis B);ko04926(Relaxin signaling pathway);ko04915(Estrogen signaling pathway);ko0…
Pva000160	95.6755	40.6197	150.731	3.71079	1.89173	0.000763548	0.0159107	Superscaffold1	5212261	5242897	+	1854	Pva000160	-	49QES	K	sp|Q15650|TRIP4_HUMAN Activating signal cointegrator 1 OS=Homo sapiens OX=9606 GN=TRIP4 PE=1 SV=4	TTA54983.1 Activating signal cointegrator 1 [Bagarius yarrelli]	-
Pva020765	906.111	1365.49	446.729	0.327156	-1.61195	0.000765326	0.0159299	Superscaffold24	13752529	13764051	+	1605	Pva020765	K08027	49RHY	K	sp|O42101|NR5A2_CHICK Nuclear receptor subfamily 5 group A member 2 OS=Gallus gallus OX=9031 GN=NR5A2 PE=2 SV=1	XP_027010874.1 LOW QUALITY PROTEIN: nuclear receptor subfamily 5 group A member 2-like [Tachysurus fulvidraco]	ko04950(Maturity onset diabetes of the young)
Pva019793	557.782	846.997	268.567	0.317081	-1.65708	0.000768882	0.0159861	Superscaffold23	1245502	1251233	+	598	Pva019793	K07573	49PY1	J	sp|Q9Y3B2|EXOS1_HUMAN Exosome complex component CSL4 OS=Homo sapiens OX=9606 GN=EXOSC1 PE=1 SV=1	XP_034155975.1 exosome complex component CSL4 [Pangasianodon hypophthalmus]	ko03018(RNA degradation)
Pva003735	17.0652	30.0956	4.03483	0.134067	-2.89898	0.000773768	0.0160428	Superscaffold3	33118602	33121480	-	854	Pva003735	-	48M98	S	-	XP_027027007.1 uncharacterized protein LOC113658678 [Tachysurus fulvidraco]	-
Pva012329	59.5338	95.2627	23.8049	0.249887	-2.00065	0.000774081	0.0160428	Superscaffold13	5576925	5584009	-	1562	Pva012329	K17260	49XNT	Z	sp|Q56A35|ARP2B_DANRE Actin-related protein 2-B OS=Danio rerio OX=7955 GN=actr2b PE=2 SV=1	XP_027034001.1 actin-related protein 2-B-like [Tachysurus fulvidraco]	ko05135(Yersinia infection);ko05132(Salmonella infection);ko05131(Shigellosis);ko05130(Pathogenic Escherichia coli infection);ko05100(Bacterial invasion of epithelial cells);ko04810(Regulation of actin cytoskeleton);ko04666(Fc gamma R-mediated phagocytosis);ko04530(Tight junction);ko04144(Endocytosis);ko04138(Autophagy - yeast)
Pva018512	2161.52	3255.74	1067.3	0.327821	-1.60902	0.000774194	0.0160428	Superscaffold20	17728720	17734878	+	1281	Pva018512	-	49SG8	S	sp|Q06033|ITIH3_HUMAN Inter-alpha-trypsin inhibitor heavy chain H3 OS=Homo sapiens OX=9606 GN=ITIH3 PE=1 SV=2	XP_026993253.1 inter-alpha-trypsin inhibitor heavy chain H3-like isoform X2 [Tachysurus fulvidraco]	-
Pva011602	1933.33	467.926	3398.74	7.26342	2.86065	0.000777855	0.0161007	Superscaffold12	7257824	7267832	-	3788	Pva011602	K05546	49W4N	G	sp|P79403|GANAB_PIG Neutral alpha-glucosidase AB OS=Sus scrofa OX=9823 GN=GANAB PE=1 SV=1	XP_026990996.1 neutral alpha-glucosidase AB-like isoform X1 [Tachysurus fulvidraco]	ko04141(Protein processing in endoplasmic reticulum);ko00510(N-Glycan biosynthesis)
Pva018710	1471.43	154.458	2788.39	18.0528	4.17415	0.000779819	0.0161235	Superscaffold21	5846045	5861281	-	2451	Pva018710	K01883	49YSQ	J	sp|Q9ER72|SYCC_MOUSE Cysteine--tRNA ligase, cytoplasmic OS=Mus musculus OX=10090 GN=Cars1 PE=1 SV=2	XP_026992747.1 cysteine--tRNA ligase, cytoplasmic isoform X1 [Tachysurus fulvidraco]	ko00970(Aminoacyl-tRNA biosynthesis)
Pva015641	13.7552	24.6413	2.86914	0.116436	-3.10239	0.000788959	0.0162944	Superscaffold17	2028812	2075296	-	8667	Pva015641	K16506	49QD5	T	sp|Q8BNA6|FAT3_MOUSE Protocadherin Fat 3 OS=Mus musculus OX=10090 GN=Fat3 PE=1 SV=2	XP_026994619.1 LOW QUALITY PROTEIN: protocadherin Fat 3-like [Tachysurus fulvidraco]	-
Pva010091	694.786	330.441	1059.13	3.2052	1.68041	0.00079359	0.0163648	Superscaffold10	16980782	16988382	+	2824	Pva010091	K08766	4A01A	I	sp|Q5U3U3|CPT2_DANRE Carnitine O-palmitoyltransferase 2, mitochondrial OS=Danio rerio OX=7955 GN=cpt2 PE=2 SV=2	XP_027023254.1 LOW QUALITY PROTEIN: carnitine O-palmitoyltransferase 2, mitochondrial [Tachysurus fulvidraco]	ko05415(Diabetic cardiomyopathy);ko04714(Thermogenesis);ko03320(PPAR signaling pathway);ko00071(Fatty acid degradation)
Pva012205	373.457	570.32	176.594	0.30964	-1.69133	0.000794127	0.0163648	Superscaffold13	1201858	1205340	-	1478	Pva012205	-	49TRB	K	sp|Q7ZWL6|MAF1_XENLA Repressor of RNA polymerase III transcription MAF1 homolog OS=Xenopus laevis OX=8355 GN=maf1 PE=2 SV=1	KAF4088766.1 hypothetical protein AMELA_G00058470 [Ameiurus melas]	-
Pva017910	391.107	592.962	189.253	0.319165	-1.64763	0.000796467	0.0163949	Superscaffold19	21675435	21676191	-	657	Pva017910	K19730	49V7U	S	sp|Q3B736|ATGA1_DANRE Autophagy-related protein 101 OS=Danio rerio OX=7955 GN=atg101 PE=2 SV=1	XP_027014306.1 autophagy-related protein 101 [Tachysurus fulvidraco]	ko05022(Pathways of neurodegeneration - multiple diseases);ko05017(Spinocerebellar ataxia);ko05016(Huntington disease);ko05014(Amyotrophic lateral sclerosis);ko05010(Alzheimer disease);ko04211(Longevity regulating pathway);ko04140(Autophagy - animal);ko04136(Autophagy - other)
Pva020148	20.6485	5.56938	35.7277	6.41502	2.68145	0.000798001	0.0164083	Superscaffold23	11101775	11102806	-	1032	Pva020148	K06715	4A1ZQ	T	sp|Q2WED0|C3AR_ONCMY C3a anaphylatoxin chemotactic receptor OS=Oncorhynchus mykiss OX=8022 GN=c3ar1 PE=2 SV=1	XP_027012275.1 C5a anaphylatoxin chemotactic receptor 1-like [Tachysurus fulvidraco]	-
Pva012382	1668.51	2521.2	815.815	0.323581	-1.6278	0.000806815	0.0165713	Superscaffold13	6965945	6980341	-	5854	Pva012382	-	4A4E2	T	sp|Q64355|EFS_MOUSE Embryonal Fyn-associated substrate OS=Mus musculus OX=10090 GN=Efs PE=1 SV=2	XP_027034133.1 embryonal Fyn-associated substrate-like isoform X1 [Tachysurus fulvidraco]	-
Pva003292	26.6883	44.9496	8.42703	0.187477	-2.41521	0.000814214	0.0167048	Superscaffold3	20511458	20520147	+	2532	Pva003292	K04446	49VM2	S	sp|Q60591|NFAC2_MOUSE Nuclear factor of activated T-cells, cytoplasmic 2 OS=Mus musculus OX=10090 GN=Nfatc2 PE=1 SV=3	XP_027002542.1 nuclear factor of activated T-cells, cytoplasmic 2-like isoform X2 [Tachysurus fulvidraco]	ko05417(Lipid and atherosclerosis);ko05321(Inflammatory bowel disease);ko05235(PD-L1 expression and PD-1 checkpoint pathway in cancer);ko05170(Human immunodeficiency virus 1 infection);ko05167(Kaposi sarcoma-associated herpesvirus infection);ko05166(Human T-cell leukemia virus 1 infection);ko05163(Human cytomegalovirus infection);ko05161(Hepatitis B);ko05135(Yersinia infection);ko04933(AGE-RAGE s…
Pva007288	111.216	174.111	48.3214	0.277532	-1.84928	0.000820945	0.0168244	Superscaffold7	12297587	12360309	-	6335	Pva007288	K08045	4A03J	C	sp|O95622|ADCY5_HUMAN Adenylate cyclase type 5 OS=Homo sapiens OX=9606 GN=ADCY5 PE=1 SV=3	XP_027020325.1 adenylate cyclase type 5 isoform X1 [Tachysurus fulvidraco]	ko05414(Dilated cardiomyopathy);ko05207(Chemical carcinogenesis - receptor activation);ko05200(Pathways in cancer);ko05166(Human T-cell leukemia virus 1 infection);ko05163(Human cytomegalovirus infection);ko05034(Alcoholism);ko05032(Morphine addiction);ko05031(Amphetamine addiction);ko05030(Cocaine addiction);ko05012(Parkinson disease);ko04976(Bile secretion);ko04972(Pancreatic secretion);ko04971…
Pva007030	80.4458	33.1814	127.71	3.84885	1.94443	0.000828616	0.016963	Superscaffold7	4420792	4518188	+	1134	Pva007030	-	49SZ6	S	sp|Q9UIK5|TEFF2_HUMAN Tomoregulin-2 OS=Homo sapiens OX=9606 GN=TMEFF2 PE=1 SV=1	XP_027008320.1 tomoregulin-2 isoform X1 [Tachysurus fulvidraco]	-
Pva020946	430.123	133.95	726.296	5.42213	2.43886	0.000830678	0.0169848	Superscaffold25	3305400	3320492	+	3280	Pva020946	K00289	49QTQ	F	sp|Q3SY69|AL1L2_HUMAN Mitochondrial 10-formyltetrahydrofolate dehydrogenase OS=Homo sapiens OX=9606 GN=ALDH1L2 PE=1 SV=2	XP_027007380.1 mitochondrial 10-formyltetrahydrofolate dehydrogenase isoform X1 [Tachysurus fulvidraco]	ko00670(One carbon pool by folate)
Pva000627	697.909	337.048	1058.77	3.1413	1.65136	0.000831508	0.0169848	Superscaffold1	19365059	19371233	+	1709	Pva000627	K16365	49QQ0	S	sp|O43765|SGTA_HUMAN Small glutamine-rich tetratricopeptide repeat-containing protein alpha OS=Homo sapiens OX=9606 GN=SGTA PE=1 SV=1	XP_027025644.1 small glutamine-rich tetratricopeptide repeat-containing protein alpha isoform X1 [Tachysurus fulvidraco]	-
Pva008281	10317.9	3691.49	16944.3	4.59009	2.19852	0.000832852	0.0169937	Superscaffold8	18265309	18272382	-	2555	Pva008281	K00815	49ZK0	E	sp|Q8QZR1|ATTY_MOUSE Tyrosine aminotransferase OS=Mus musculus OX=10090 GN=Tat PE=1 SV=1	XP_027017678.1 tyrosine aminotransferase isoform X1 [Tachysurus fulvidraco]	ko00960(Tropane, piperidine and pyridine alkaloid biosynthesis);ko00950(Isoquinoline alkaloid biosynthesis);ko00401(Novobiocin biosynthesis);ko00400(Phenylalanine, tyrosine and tryptophan biosynthesis);ko00360(Phenylalanine metabolism);ko00350(Tyrosine metabolism);ko00270(Cysteine and methionine metabolism);ko00130(Ubiquinone and other terpenoid-quinone biosynthesis)
Pva010553	208.963	319.424	98.5021	0.308374	-1.69725	0.000834318	0.0170006	Superscaffold11	2362573	2364529	+	1621	Pva010553	-	4A55Y	O	sp|Q98989|STXA_SYNHO Stonustoxin subunit alpha OS=Synanceia horrida OX=13279 PE=1 SV=3	XP_027029945.1 LOW QUALITY PROTEIN: tripartite motif-containing protein 16-like [Tachysurus fulvidraco]	-
Pva003786	5.15254	0	10.3051	Inf	Inf	0.000835018	0.0170006	Superscaffold4	175459	179904	+	1695	Pva003786	K05849	49UW1	PT	sp|P70549|NAC3_RAT Sodium/calcium exchanger 3 OS=Rattus norvegicus OX=10116 GN=Slc8a3 PE=1 SV=1	XP_027011314.1 sodium/calcium exchanger 3-like [Tachysurus fulvidraco]	ko05414(Dilated cardiomyopathy);ko05412(Arrhythmogenic right ventricular cardiomyopathy);ko05410(Hypertrophic cardiomyopathy);ko04978(Mineral absorption);ko04974(Protein digestion and absorption);ko04961(Endocrine and other factor-regulated calcium reabsorption);ko04740(Olfactory transduction);ko04371(Apelin signaling pathway);ko04261(Adrenergic signaling in cardiomyocytes);ko04260(Cardiac muscle…
Pva005620	237.872	361.994	113.75	0.31423	-1.67011	0.000846915	0.017224	Superscaffold5	24063039	24080415	-	1710	Pva005620	K08551	49QP6	K	sp|Q9W669|ESR21_CARAU Estrogen receptor beta-1 OS=Carassius auratus OX=7957 GN=esr2a PE=2 SV=1	XP_027005384.1 estrogen receptor beta-like [Tachysurus fulvidraco]	ko05224(Breast cancer);ko05207(Chemical carcinogenesis - receptor activation);ko05200(Pathways in cancer);ko04929(GnRH secretion);ko04917(Prolactin signaling pathway);ko04915(Estrogen signaling pathway);ko01522(Endocrine resistance)
Pva019980	61.4975	24.6524	98.3426	3.98916	1.99609	0.000848617	0.0172398	Superscaffold23	6387510	6389986	+	2477	Pva019980	K10105	49Y5B	H	sp|Q9Y234|LIPT_HUMAN Lipoyltransferase 1, mitochondrial OS=Homo sapiens OX=9606 GN=LIPT1 PE=1 SV=1	XP_027011807.1 lipoyltransferase 1, mitochondrial [Tachysurus fulvidraco]	ko00785(Lipoic acid metabolism)
Pva021565	349.044	102.115	595.973	5.83627	2.54505	0.000853011	0.0173038	Superscaffold26	6259628	6280388	-	1536	Pva021565	K14684	49RQ3	C	sp|Q5XH95|SCMC2_XENTR Calcium-binding mitochondrial carrier protein SCaMC-2 OS=Xenopus tropicalis OX=8364 GN=slc25a25 PE=2 SV=1	XP_026993592.1 calcium-binding mitochondrial carrier protein SCaMC-2 isoform X1 [Tachysurus fulvidraco]	-
Pva006361	67.1591	12.5785	121.74	9.67842	3.27477	0.000853627	0.0173038	Superscaffold6	19502938	19506405	+	570	Pva006361	K06468	4A7HI	TV	-	KAF7708550.1 hypothetical protein HF521_017607 [Silurus meridionalis]	ko05169(Epstein-Barr virus infection);ko04640(Hematopoietic cell lineage)
Pva020484	299.96	146.369	453.551	3.09869	1.63166	0.000858441	0.0173825	Superscaffold24	5131287	5149931	-	1410	Pva020484	K17261	4A0ZH	TZ	sp|Q5R5X8|CAP2_PONAB Adenylyl cyclase-associated protein 2 OS=Pongo abelii OX=9601 GN=CAP2 PE=2 SV=1	XP_027031551.1 adenylyl cyclase-associated protein 2 isoform X1 [Tachysurus fulvidraco]	-
Pva020588	39.7547	14.698	64.8115	4.40953	2.14063	0.000863329	0.0174315	Superscaffold24	8312182	8329369	-	2480	Pva020588	K05466	4A0SF	S	sp|A0A8J8|ANGP2_CANLF Angiopoietin-2 OS=Canis lupus familiaris OX=9615 GN=ANGPT2 PE=2 SV=1	XP_027031831.1 angiopoietin-2-like isoform X1 [Tachysurus fulvidraco]	ko05167(Kaposi sarcoma-associated herpesvirus infection);ko04151(PI3K-Akt signaling pathway);ko04066(HIF-1 signaling pathway);ko04015(Rap1 signaling pathway);ko04014(Ras signaling pathway);ko04010(MAPK signaling pathway)
Pva008872	234.577	361.082	108.072	0.299301	-1.74033	0.000863591	0.0174315	Superscaffold9	9681515	9687804	-	1572	Pva008872	K00573	49W6P	O	sp|Q92047|PIMT_DANRE Protein-L-isoaspartate(D-aspartate) O-methyltransferase OS=Danio rerio OX=7955 GN=pcmt PE=2 SV=3	XP_027028169.1 protein-L-isoaspartate(D-aspartate) O-methyltransferase-like [Tachysurus fulvidraco]	-
Pva012895	36.0248	59.2555	12.7942	0.215915	-2.21146	0.000863668	0.0174315	Superscaffold13	22473878	22512117	-	2304	Pva012895	K05105	49WBY	T	sp|Q91845|EPA4A_XENLA Ephrin type-A receptor 4-A OS=Xenopus laevis OX=8355 GN=epha4-a PE=2 SV=1	XP_027004468.1 ephrin type-A receptor 4 isoform X2 [Tachysurus fulvidraco]	ko04360(Axon guidance)
Pva009785	263.51	55.3813	471.638	8.51621	3.09021	0.000865396	0.0174475	Superscaffold10	7453783	7458825	+	1526	Pva009785	K03660	4A2KB	L	sp|O08760|OGG1_MOUSE N-glycosylase/DNA lyase OS=Mus musculus OX=10090 GN=Ogg1 PE=1 SV=2	XP_027023373.1 LOW QUALITY PROTEIN: N-glycosylase/DNA lyase [Tachysurus fulvidraco]	ko03410(Base excision repair)
Pva005772	17.9078	31.2548	4.56088	0.145926	-2.77669	0.000869387	0.017509	Superscaffold5	28363135	28363389	+	165	Pva005772	K02223	4A13M	K	sp|Q8QGQ6|CLOCK_CHICK Circadian locomoter output cycles protein kaput OS=Gallus gallus OX=9031 GN=CLOCK PE=1 SV=2	XP_023993140.1 circadian locomoter output cycles protein kaput-like [Salvelinus alpinus]	ko04728(Dopaminergic synapse);ko04711(Circadian rhythm - fly);ko04710(Circadian rhythm)
Pva004848	3532.57	179.78	6885.35	38.2989	5.25923	0.000870471	0.0175119	Superscaffold5	1314181	1315149	-	969	Pva004848	K09028	4A18Z	K	sp|P79703|JUNB_CYPCA Transcription factor jun-B OS=Cyprinus carpio OX=7962 GN=junb PE=2 SV=1	XP_027014632.1 transcription factor jun-B-like [Tachysurus fulvidraco]	ko04935(Growth hormone synthesis, secretion and action);ko04668(TNF signaling pathway);ko04380(Osteoclast differentiation)
Pva019339	535.269	252.63	817.908	3.23757	1.69491	0.000872439	0.0175235	Superscaffold22	6406120	6426555	+	2097	Pva019339	-	49TN1	S	sp|Q6DJ55|FAKD4_XENTR FAST kinase domain-containing protein 4 OS=Xenopus tropicalis OX=8364 GN=tbrg4 PE=2 SV=2	XP_027027665.1 LOW QUALITY PROTEIN: FAST kinase domain-containing protein 4 [Tachysurus fulvidraco]	-
Pva007181	8777.04	13238.3	4315.73	0.326002	-1.61705	0.00087293	0.0175235	Superscaffold7	9091436	9102018	+	4445	Pva007181	K12828	49RUA	A	sp|O75533|SF3B1_HUMAN Splicing factor 3B subunit 1 OS=Homo sapiens OX=9606 GN=SF3B1 PE=1 SV=3	XP_027021810.1 splicing factor 3B subunit 1 isoform X1 [Tachysurus fulvidraco]	ko03040(Spliceosome)
Pva008144	9.91804	18.3575	1.47854	0.0805412	-3.63413	0.000878559	0.0176175	Superscaffold8	15216197	15292388	-	13101	Pva008144	K17570	49W8S	S	sp|Q80W93|HYDIN_MOUSE Hydrocephalus-inducing protein OS=Mus musculus OX=10090 GN=Hydin PE=1 SV=2	XP_027017366.1 LOW QUALITY PROTEIN: hydrocephalus-inducing protein-like [Tachysurus fulvidraco]	-
Pva013674	28.4141	47.2733	9.55483	0.202119	-2.30672	0.000880803	0.0176393	Superscaffold14	16066662	16085690	-	1881	Pva013674	K02576	49UAT	O	sp|P52848|NDST1_HUMAN Bifunctional heparan sulfate N-deacetylase/N-sulfotransferase 1 OS=Homo sapiens OX=9606 GN=NDST1 PE=1 SV=1	XP_027021013.1 bifunctional heparan sulfate N-deacetylase/N-sulfotransferase 1-like isoform X2 [Tachysurus fulvidraco]	ko00534(Glycosaminoglycan biosynthesis - heparan sulfate / heparin)
Pva017260	525.817	229.465	822.168	3.58298	1.84116	0.000881717	0.0176393	Superscaffold19	3738694	3750712	+	1911	Pva017260	K14640	49TG5	P	sp|Q6PFM1|S20AB_DANRE Sodium-dependent phosphate transporter 1-B OS=Danio rerio OX=7955 GN=slc20a1b PE=2 SV=1	XP_027031143.1 sodium-dependent phosphate transporter 1 [Tachysurus fulvidraco]	-
Pva006332	37.4239	61.0522	13.7957	0.225965	-2.14583	0.000882625	0.0176393	Superscaffold6	18752488	18756590	+	1065	Pva006332	-	4A7EY	S	-	XP_027005836.1 uncharacterized protein LOC113644878 isoform X1 [Tachysurus fulvidraco]	-
Pva017072	8.31873	0	16.6375	Inf	Inf	0.00088402	0.0176393	Superscaffold18	20392603	20397375	+	717	Pva017072	-	48VJ7	L	sp|Q8NI08|NCOA7_HUMAN Nuclear receptor coactivator 7 OS=Homo sapiens OX=9606 GN=NCOA7 PE=1 SV=2	XP_027016448.1 TLD domain-containing protein 2-like [Tachysurus fulvidraco]	-
Pva005369	176.787	81.394	272.181	3.34399	1.74157	0.000884381	0.0176393	Superscaffold5	16378419	16404282	-	4507	Pva005369	-	49Z5G	S	sp|Q8BH60|GOPC_MOUSE Golgi-associated PDZ and coiled-coil motif-containing protein OS=Mus musculus OX=10090 GN=Gopc PE=1 SV=1	XP_027011260.1 Golgi-associated PDZ and coiled-coil motif-containing protein isoform X2 [Tachysurus fulvidraco]	-
Pva014666	350.621	103.776	597.467	5.75727	2.52539	0.000893825	0.0178086	Superscaffold15	21703331	21709959	+	1711	Pva014666	K00474	49X89	I	sp|Q5F4B3|TMLH_CHICK Trimethyllysine dioxygenase, mitochondrial OS=Gallus gallus OX=9031 GN=TMLHE PE=2 SV=1	XP_027010190.1 LOW QUALITY PROTEIN: trimethyllysine dioxygenase, mitochondrial [Tachysurus fulvidraco]	ko00310(Lysine degradation)
Pva016471	10.7579	19.7824	1.73332	0.0876193	-3.51261	0.000895057	0.0178131	Superscaffold18	2907232	2915548	-	1539	Pva016471	K04193	49WSQ	T	sp|P46094|XCR1_HUMAN Chemokine XC receptor 1 OS=Homo sapiens OX=9606 GN=XCR1 PE=1 SV=1	XP_017342160.1 PREDICTED: chemokine XC receptor 1-like [Ictalurus punctatus]	ko04062(Chemokine signaling pathway);ko04061(Viral protein interaction with cytokine and cytokine receptor);ko04060(Cytokine-cytokine receptor interaction)
Pva017444	30.7469	51.4411	10.0527	0.195421	-2.35534	0.000895961	0.0178131	Superscaffold19	8720890	8729064	-	447	Pva017444	-	-	-	-	-	-
Pva020093	16.9298	29.9348	3.92477	0.131111	-2.93114	0.000898351	0.0178416	Superscaffold23	10214233	10224217	+	2886	Pva020093	-	49TKJ	T	sp|Q9P2F6|RHG20_HUMAN Rho GTPase-activating protein 20 OS=Homo sapiens OX=9606 GN=ARHGAP20 PE=1 SV=2	XP_027012467.1 rho GTPase-activating protein 20-like [Tachysurus fulvidraco]	-
Pva009358	30.6623	55.3952	5.92937	0.107038	-3.22381	0.000902711	0.0179091	Superscaffold9	23832979	23834425	-	459	Pva009358	K03240	49UFZ	J	sp|P47823|EI2BE_RABIT Translation initiation factor eIF-2B subunit epsilon OS=Oryctolagus cuniculus OX=9986 GN=EIF2B5 PE=1 SV=1	KAB5578912.1 hypothetical protein PHYPO_G00187920 [Pangasianodon hypophthalmus]	ko05168(Herpes simplex virus 1 infection)
Pva017716	449.566	175.814	723.318	4.11412	2.04058	0.000904666	0.0179282	Superscaffold19	17221548	17227230	-	2050	Pva017716	K08516	4A0C8	U	sp|Q7ZUN8|YKT6_DANRE Synaptobrevin homolog YKT6 OS=Danio rerio OX=7955 GN=ykt6 PE=2 SV=1	XP_026995227.1 synaptobrevin homolog YKT6 [Tachysurus fulvidraco]	ko04138(Autophagy - yeast);ko04130(SNARE interactions in vesicular transport)
Pva003076	798.751	1291.88	305.626	0.236575	-2.07963	0.000905601	0.0179282	Superscaffold3	13912670	13920456	-	1239	Pva003076	K01816	4A1SN	G	sp|Q7T3H9|HYI_DANRE Putative hydroxypyruvate isomerase OS=Danio rerio OX=7955 GN=hyi PE=2 SV=2	XP_027002569.1 putative hydroxypyruvate isomerase [Tachysurus fulvidraco]	ko00630(Glyoxylate and dicarboxylate metabolism)
Pva014694	746.404	371.584	1121.22	3.01742	1.59332	0.00090823	0.0179612	Superscaffold15	22365066	22403369	+	2497	Pva014694	K05771	4A0E1	K	sp|P49843|GCR_ONCMY Glucocorticoid receptor OS=Oncorhynchus mykiss OX=8022 GN=nr3c1 PE=1 SV=1	XP_027010084.1 glucocorticoid receptor isoform X1 [Tachysurus fulvidraco]	ko04080(Neuroactive ligand-receptor interaction)
Pva004019	616.39	930.662	302.118	0.324627	-1.62314	0.000909407	0.0179654	Superscaffold4	6805102	6837629	-	2430	Pva004019	K05093	49XKQ	T	sp|Q8JG38|FGFR2_DANRE Fibroblast growth factor receptor 2 OS=Danio rerio OX=7955 GN=fgfr2 PE=1 SV=1	XP_027021576.1 fibroblast growth factor receptor 2 isoform X2 [Tachysurus fulvidraco]	ko05230(Central carbon metabolism in cancer);ko05226(Gastric cancer);ko05215(Prostate cancer);ko05200(Pathways in cancer);ko04810(Regulation of actin cytoskeleton);ko04550(Signaling pathways regulating pluripotency of stem cells);ko04151(PI3K-Akt signaling pathway);ko04144(Endocytosis);ko04020(Calcium signaling pathway);ko04015(Rap1 signaling pathway);ko04014(Ras signaling pathway);ko04010(MAPK s…
Pva005737	351.117	171.8	530.435	3.08751	1.62644	0.000913053	0.0180183	Superscaffold5	27679047	27680982	+	1936	Pva005737	K04448	49XN9	K	sp|P12981|JUN_COTJA Transcription factor AP-1 OS=Coturnix japonica OX=93934 GN=JUN PE=2 SV=1	XP_027027081.1 transcription factor AP-1-like [Tachysurus fulvidraco]	ko05418(Fluid shear stress and atherosclerosis);ko05417(Lipid and atherosclerosis);ko05323(Rheumatoid arthritis);ko05321(Inflammatory bowel disease);ko05235(PD-L1 expression and PD-1 checkpoint pathway in cancer);ko05231(Choline metabolism in cancer);ko05224(Breast cancer);ko05211(Renal cell carcinoma);ko05210(Colorectal cancer);ko05208(Chemical carcinogenesis - reactive oxygen species);ko05207(C…
Pva001613	303.604	146.819	460.388	3.13575	1.64881	0.000916928	0.0180756	Superscaffold2	4760299	4774482	-	3139	Pva001613	K14015	49RQA	UY	sp|Q8TAT6|NPL4_HUMAN Nuclear protein localization protein 4 homolog OS=Homo sapiens OX=9606 GN=NPLOC4 PE=1 SV=3	XP_027018915.1 nuclear protein localization protein 4 homolog [Tachysurus fulvidraco]	ko04141(Protein processing in endoplasmic reticulum)
Pva000626	1754.65	855.119	2654.19	3.10389	1.63408	0.00091851	0.0180877	Superscaffold1	19357093	19364648	-	2064	Pva000626	K01392	49YGV	O	sp|Q1JPJ8|THOP1_BOVIN Thimet oligopeptidase OS=Bos taurus OX=9913 GN=THOP1 PE=2 SV=3	XP_027025795.1 thimet oligopeptidase isoform X2 [Tachysurus fulvidraco]	ko05143(African trypanosomiasis);ko04614(Renin-angiotensin system)
Pva004001	324.831	493.598	156.064	0.316177	-1.6612	0.000919563	0.0180893	Superscaffold4	6137993	6178035	+	2952	Pva004001	K16629	49ZJ0	W	sp|Q96P44|COLA1_HUMAN Collagen alpha-1(XXI) chain OS=Homo sapiens OX=9606 GN=COL21A1 PE=2 SV=1	XP_027021719.1 collagen alpha-1(XXI) chain isoform X2 [Tachysurus fulvidraco]	ko04974(Protein digestion and absorption)
Pva006735	87878.7	13825.4	161932	11.7126	3.54999	0.000921463	0.0181075	Superscaffold6	27486177	27487417	-	678	Pva006735	-	4A47R	-	-	KAF4087445.1 hypothetical protein AMELA_G00070850 [Ameiurus melas]	-
Pva019319	12478.6	18736.9	6220.44	0.33199	-1.59079	0.000925603	0.0181697	Superscaffold22	5492616	5514931	+	4212	Pva019319	K01464	4A2G2	F	sp|Q63150|DPYS_RAT Dihydropyrimidinase OS=Rattus norvegicus OX=10116 GN=Dpys PE=1 SV=2	XP_027033003.1 dihydropyrimidinase [Tachysurus fulvidraco]	ko00983(Drug metabolism - other enzymes);ko00770(Pantothenate and CoA biosynthesis);ko00410(beta-Alanine metabolism);ko00240(Pyrimidine metabolism)
Pva000041	206.755	25.4778	388.033	15.2302	3.92886	0.000931401	0.0182643	Superscaffold1	1384859	1391811	+	471	Pva000041	-	4A3MF	C	sp|P56395|CYB5_MOUSE Cytochrome b5 OS=Mus musculus OX=10090 GN=Cyb5a PE=1 SV=2	XP_027034290.1 cytochrome b5-like [Tachysurus fulvidraco]	-
Pva012907	379.658	186.093	573.222	3.0803	1.62307	0.000936249	0.0183297	Superscaffold13	23078477	23080735	-	1221	Pva012907	K14816	4A13R	O	sp|Q91VY9|ZN622_MOUSE Zinc finger protein 622 OS=Mus musculus OX=10090 GN=Znf622 PE=1 SV=1	XP_027004522.1 zinc finger protein 622 [Tachysurus fulvidraco]	-
Pva016448	1297.48	395.138	2199.83	5.56724	2.47696	0.000937072	0.0183297	Superscaffold18	2246879	2248853	-	659	Pva016448	K12668	4A3RN	DO	sp|P61803|DAD1_HUMAN Dolichyl-diphosphooligosaccharide--protein glycosyltransferase subunit DAD1 OS=Homo sapiens OX=9606 GN=DAD1 PE=1 SV=3	XP_027021079.1 dolichyl-diphosphooligosaccharide--protein glycosyltransferase subunit DAD1 [Tachysurus fulvidraco]	ko04141(Protein processing in endoplasmic reticulum);ko00513(Various types of N-glycan biosynthesis);ko00510(N-Glycan biosynthesis)
Pva016112	19.2861	33.2597	5.31241	0.159725	-2.64634	0.000937689	0.0183297	Superscaffold17	15714465	15725553	+	1953	Pva016112	K06771	49WAX	T	sp|P07722|MAG_RAT Myelin-associated glycoprotein OS=Rattus norvegicus OX=10116 GN=Mag PE=1 SV=1	XP_027000765.1 myelin-associated glycoprotein-like isoform X1 [Tachysurus fulvidraco]	ko04514(Cell adhesion molecules)
Pva007560	161.277	74.9748	247.579	3.30216	1.72341	0.000938688	0.01833	Superscaffold7	20293251	20301629	-	2701	Pva007560	K13539	49SKC	MV	sp|Q8BMN4|LMLN_MOUSE Leishmanolysin-like peptidase OS=Mus musculus OX=10090 GN=Lmln PE=2 SV=1	XP_027020628.1 LOW QUALITY PROTEIN: leishmanolysin-like peptidase [Tachysurus fulvidraco]	-
Pva018651	801.782	159.069	1444.49	9.08093	3.18284	0.000942997	0.0183949	Superscaffold21	2708034	2716331	-	675	Pva018651	K03245	49WW8	J	sp|Q803P1|EI3JB_DANRE Eukaryotic translation initiation factor 3 subunit J-B OS=Danio rerio OX=7955 GN=eif3jb PE=2 SV=1	XP_027009930.1 eukaryotic translation initiation factor 3 subunit J-B-like [Tachysurus fulvidraco]	-
Pva011052	9.75403	0.284996	19.2231	67.4503	6.07575	0.000946069	0.0184355	Superscaffold11	18172109	18175690	-	1521	Pva011052	-	-	-	-	XP_026994028.1 LOW QUALITY PROTEIN: transcription factor TFIIIB component B&apos;&apos; homolog [Tachysurus fulvidraco]	-
Pva000873	346.064	165.802	526.326	3.17443	1.6665	0.000949977	0.0184923	Superscaffold1	26258643	26266011	-	750	Pva000873	K14574	49TIB	J	sp|Q6DIT8|SBDS_XENTR Ribosome maturation protein SBDS OS=Xenopus tropicalis OX=8364 GN=sbds PE=2 SV=1	XP_027018498.1 ribosome maturation protein SBDS [Tachysurus fulvidraco]	ko03008(Ribosome biogenesis in eukaryotes)
Pva013542	5135.43	2559.53	7711.33	3.0128	1.5911	0.000951477	0.0185021	Superscaffold14	12605719	12618151	-	3246	Pva013542	K03927	4A58W	I	sp|Q04791|SASB_ANAPL Fatty acyl-CoA hydrolase precursor, medium chain OS=Anas platyrhynchos OX=8839 PE=1 SV=1	XP_027029285.1 neuroligin-1-like [Tachysurus fulvidraco]	ko00983(Drug metabolism - other enzymes)
Pva014533	230.258	347.153	113.363	0.32655	-1.61463	0.000954322	0.0185381	Superscaffold15	18159325	18162853	+	330	Pva014533	K18645	4A3N1	S	sp|Q98TT6|4EB3L_DANRE Eukaryotic translation initiation factor 4E-binding protein 3-like OS=Danio rerio OX=7955 GN=eif4ebp3l PE=1 SV=1	XP_027009150.1 eukaryotic translation initiation factor 4E-binding protein 3-like [Tachysurus fulvidraco]	-
Pva017247	134.657	208.496	60.8168	0.291693	-1.77748	0.000959185	0.0186132	Superscaffold19	3397478	3399275	-	587	Pva017247	K20404	49YWN	T	sp|P61460|DEPD5_MOUSE GATOR complex protein DEPDC5 OS=Mus musculus OX=10090 GN=Depdc5 PE=1 SV=2	XP_027032062.1 GATOR complex protein DEPDC5-like isoform X3 [Tachysurus fulvidraco]	ko04150(mTOR signaling pathway)
Pva006978	3009.55	130.409	5888.69	45.1556	5.49683	0.000962661	0.0186612	Superscaffold7	1335621	1341245	-	1814	Pva006978	K09523	49U9H	O	sp|Q13217|DNJC3_HUMAN DnaJ homolog subfamily C member 3 OS=Homo sapiens OX=9606 GN=DNAJC3 PE=1 SV=1	XP_027008304.1 dnaJ homolog subfamily C member 3 [Tachysurus fulvidraco]	ko05164(Influenza A);ko04141(Protein processing in endoplasmic reticulum)
Pva004250	142.976	220.037	65.9157	0.299567	-1.73905	0.000964141	0.0186705	Superscaffold4	13689305	13696105	+	4890	Pva004250	-	49QBQ	U	sp|Q17RC7|EX3L4_HUMAN Exocyst complex component 3-like protein 4 OS=Homo sapiens OX=9606 GN=EXOC3L4 PE=1 SV=2	XP_026997614.1 tumor necrosis factor alpha-induced protein 2-like [Tachysurus fulvidraco]	-
Pva012720	10.7476	19.7472	1.74798	0.0885176	-3.49789	0.000969516	0.018755	Superscaffold13	16743706	16752464	-	1503	Pva012720	K05854	4A13E	T	sp|P07948|LYN_HUMAN Tyrosine-protein kinase Lyn OS=Homo sapiens OX=9606 GN=LYN PE=1 SV=3	XP_027025280.1 tyrosine-protein kinase Lyn-like [Tachysurus fulvidraco]	ko05417(Lipid and atherosclerosis);ko05203(Viral carcinogenesis);ko05169(Epstein-Barr virus infection);ko05167(Kaposi sarcoma-associated herpesvirus infection);ko05120(Epithelial cell signaling in Helicobacter pylori infection);ko04730(Long-term depression);ko04666(Fc gamma R-mediated phagocytosis);ko04664(Fc epsilon RI signaling pathway);ko04662(B cell receptor signaling pathway);ko04611(Platele…
Pva010195	88.4044	138.381	38.4281	0.277698	-1.84841	0.000970878	0.0187619	Superscaffold10	20395158	20400200	-	2316	Pva010195	-	4A8GE	-	-	XP_026989807.1 fibrinogen silencer-binding protein-like isoform X1 [Tachysurus fulvidraco]	-
Pva019397	494.663	239.994	749.332	3.12229	1.64261	0.000974313	0.0188088	Superscaffold22	8295242	8304706	+	2365	Pva019397	K15439	49WMJ	O	sp|O43324|MCA3_HUMAN Eukaryotic translation elongation factor 1 epsilon-1 OS=Homo sapiens OX=9606 GN=EEF1E1 PE=1 SV=1	XP_027032672.1 eukaryotic translation elongation factor 1 epsilon-1 [Tachysurus fulvidraco]	-
Pva008450	122.31	54.7485	189.872	3.46809	1.79414	0.000976846	0.0188382	Superscaffold8	24663746	24691207	-	3274	Pva008450	K14442	49TKH	A	sp|Q05B79|DHX36_BOVIN ATP-dependent DNA/RNA helicase DHX36 OS=Bos taurus OX=9913 GN=DHX36 PE=1 SV=1	XP_034161022.1 ATP-dependent DNA/RNA helicase DHX36 [Pangasianodon hypophthalmus]	ko03018(RNA degradation)
Pva020060	122.023	188.054	55.9926	0.297747	-1.74784	0.000980038	0.0188802	Superscaffold23	9049872	9061499	+	1125	Pva020060	-	49T5E	S	sp|Q5ZLC6|ANR10_CHICK Ankyrin repeat domain-containing protein 10 OS=Gallus gallus OX=9031 GN=ANKRD10 PE=2 SV=1	XP_027012059.1 ankyrin repeat domain-containing protein 10-like [Tachysurus fulvidraco]	-
Pva010886	235.278	358.247	112.309	0.313497	-1.67348	0.000982568	0.0189094	Superscaffold11	13439965	13462586	+	1984	Pva010886	K11729	4A74R	S	sp|Q6JQN1|ACD10_HUMAN Acyl-CoA dehydrogenase family member 10 OS=Homo sapiens OX=9606 GN=ACAD10 PE=1 SV=1	KAB5528401.1 hypothetical protein PHYPO_G00139800 [Pangasianodon hypophthalmus]	-
Pva014009	170.985	64.737	277.232	4.28244	2.09843	0.000984149	0.0189202	Superscaffold15	3893065	3895278	+	727	Pva014009	K01518	4A3JG	T	sp|P56380|AP4A_MOUSE Bis(5&apos;-nucleosyl)-tetraphosphatase [asymmetrical] OS=Mus musculus OX=10090 GN=Nudt2 PE=1 SV=3	XP_027008467.1 bis(5&apos;-nucleosyl)-tetraphosphatase [asymmetrical] isoform X2 [Tachysurus fulvidraco]	ko00240(Pyrimidine metabolism);ko00230(Purine metabolism)
Pva007242	6.48173	12.5938	0.369634	0.0293505	-5.09047	0.000989056	0.018995	Superscaffold7	10915147	10918019	-	792	Pva007242	K15195	49YTD	S	sp|P51826|AFF3_HUMAN AF4/FMR2 family member 3 OS=Homo sapiens OX=9606 GN=AFF3 PE=1 SV=3	XP_027020611.1 LOW QUALITY PROTEIN: AF4/FMR2 family member 3 [Tachysurus fulvidraco]	-
Pva005267	90.4192	39.74	141.098	3.55053	1.82804	0.00099262	0.0190417	Superscaffold5	13582496	13589824	-	1625	Pva005267	K03062	4PUJ2	O	sp|P62191|PRS4_HUMAN 26S proteasome regulatory subunit 4 OS=Homo sapiens OX=9606 GN=PSMC1 PE=1 SV=1	XP_027010838.1 LOW QUALITY PROTEIN: 26S proteasome regulatory subunit 4-like [Tachysurus fulvidraco]	ko05203(Viral carcinogenesis);ko05169(Epstein-Barr virus infection);ko05165(Human papillomavirus infection);ko05022(Pathways of neurodegeneration - multiple diseases);ko05020(Prion disease);ko05017(Spinocerebellar ataxia);ko05016(Huntington disease);ko05014(Amyotrophic lateral sclerosis);ko05012(Parkinson disease);ko05010(Alzheimer disease);ko03050(Proteasome)
Pva013309	257.066	24.7372	489.394	19.7837	4.30624	0.000994536	0.0190417	Superscaffold14	6604673	6608025	-	575	Pva013309	K06566	4Q8NR	S	sp|Q01628|IFM3_HUMAN Interferon-induced transmembrane protein 3 OS=Homo sapiens OX=9606 GN=IFITM3 PE=1 SV=2	XP_027019603.1 interferon-induced transmembrane protein 2-like [Tachysurus fulvidraco]	-
Pva017506	3680.37	149.058	7211.68	48.3818	5.59639	0.000994558	0.0190417	Superscaffold19	10732777	10743224	+	3265	Pva017506	K09486	49YYM	O	sp|Q7ZUW2|HYOU1_DANRE Hypoxia up-regulated protein 1 OS=Danio rerio OX=7955 GN=hyou1 PE=2 SV=1	XP_027006673.1 hypoxia up-regulated protein 1 [Tachysurus fulvidraco]	ko04141(Protein processing in endoplasmic reticulum)
Pva000437	203.773	312.276	95.269	0.305079	-1.71274	0.000999114	0.0191093	Superscaffold1	14150590	14172403	-	3024	Pva000437	K13203	49YHW	A	sp|Q9UPR6|ZFR2_HUMAN Zinc finger RNA-binding protein 2 OS=Homo sapiens OX=9606 GN=ZFR2 PE=2 SV=3	XP_027015678.1 zinc finger RNA-binding protein-like isoform X1 [Tachysurus fulvidraco]	-
Pva005845	228.935	102.456	355.414	3.46896	1.7945	0.0010118	0.0193322	Superscaffold5	30700637	30717874	-	2749	Pva005845	K01062	49QGS	I	sp|Q90678|PAFA_CHICK Platelet-activating factor acetylhydrolase OS=Gallus gallus OX=9031 GN=PLA2G7 PE=2 SV=1	XP_027009559.1 platelet-activating factor acetylhydrolase [Tachysurus fulvidraco]	ko00565(Ether lipid metabolism)
Pva001395	5.11692	10.2338	0	0	-Inf	0.00101779	0.0194219	Superscaffold1	40873603	40880560	-	1173	Pva001395	K19627	49SMT	T	sp|P17870|ARRB1_BOVIN Beta-arrestin-1 OS=Bos taurus OX=9913 GN=ARRB1 PE=1 SV=1	XP_027014003.1 S-arrestin-like isoform X1 [Tachysurus fulvidraco]	ko04744(Phototransduction)
Pva008598	887.03	301.641	1472.42	4.88137	2.28728	0.00101936	0.0194219	Superscaffold9	542766	545622	+	1392	Pva008598	K04734	4A52E	S	sp|Q9Z1E3|IKBA_MOUSE NF-kappa-B inhibitor alpha OS=Mus musculus OX=10090 GN=Nfkbia PE=1 SV=2	XP_026990546.1 NF-kappa-B inhibitor alpha [Tachysurus fulvidraco]	ko05417(Lipid and atherosclerosis);ko05235(PD-L1 expression and PD-1 checkpoint pathway in cancer);ko05222(Small cell lung cancer);ko05220(Chronic myeloid leukemia);ko05215(Prostate cancer);ko05208(Chemical carcinogenesis - reactive oxygen species);ko05203(Viral carcinogenesis);ko05200(Pathways in cancer);ko05171(Coronavirus disease - COVID-19);ko05170(Human immunodeficiency virus 1 infection);ko…
Pva006319	664.952	995.273	334.631	0.33622	-1.57252	0.00102133	0.0194219	Superscaffold6	18584591	18591977	+	3959	Pva006319	-	4A1SD	S	sp|Q1LZ89|CC106_BOVIN Coiled-coil domain-containing protein 106 OS=Bos taurus OX=9913 GN=CCDC106 PE=2 SV=1	XP_027005413.1 coiled-coil domain-containing protein 106-like [Tachysurus fulvidraco]	-
Pva015857	592.71	229.213	956.207	4.1717	2.06064	0.00102163	0.0194219	Superscaffold17	9311370	9355736	+	2532	Pva015857	K01021	4A1KM	O	sp|Q9PTE6|TPST1_DANRE Protein-tyrosine sulfotransferase 1 OS=Danio rerio OX=7955 GN=tpst1 PE=2 SV=2	XP_027031018.1 protein-tyrosine sulfotransferase 1 isoform X1 [Tachysurus fulvidraco]	-
Pva021741	33.6954	55.8732	11.5177	0.20614	-2.27831	0.00102295	0.0194219	Superscaffold26	12384506	12395062	+	279	Pva021741	-	-	-	-	XP_027034471.1 uncharacterized protein LOC113663393 [Tachysurus fulvidraco]	-
Pva015930	287.851	437.071	138.632	0.317184	-1.65661	0.00102295	0.0194219	Superscaffold17	11330520	11345946	-	3353	Pva015930	-	49SSB	S	sp|Q2KHM9|MOONR_HUMAN Protein moonraker OS=Homo sapiens OX=9606 GN=KIAA0753 PE=1 SV=3	XP_027003697.1 LOW QUALITY PROTEIN: protein moonraker [Tachysurus fulvidraco]	-
Pva007954	1769.36	861.101	2677.63	3.10954	1.6367	0.0010238	0.0194219	Superscaffold8	5928648	5942200	+	1410	Pva007954	K00166	49R7H	C	sp|P11178|ODBA_BOVIN 2-oxoisovalerate dehydrogenase subunit alpha, mitochondrial OS=Bos taurus OX=9913 GN=BCKDHA PE=1 SV=1	XP_026991152.1 2-oxoisovalerate dehydrogenase subunit alpha, mitochondrial [Tachysurus fulvidraco]	ko00640(Propanoate metabolism);ko00280(Valine, leucine and isoleucine degradation)
Pva002887	69.2985	108.835	29.7625	0.273466	-1.87057	0.00103205	0.0195585	Superscaffold3	4751080	4754050	-	804	Pva002887	K01598	4A0HJ	DP	sp|Q96CD2|COAC_HUMAN Phosphopantothenoylcysteine decarboxylase OS=Homo sapiens OX=9606 GN=PPCDC PE=1 SV=2	XP_027017431.1 phosphopantothenoylcysteine decarboxylase isoform X1 [Tachysurus fulvidraco]	ko00770(Pantothenate and CoA biosynthesis)
Pva021774	18.2505	0.72977	35.7712	49.017	5.61521	0.00103434	0.0195673	Superscaffold26	12929831	12930753	-	519	Pva021774	K09542	4A8ST	O	sp|P23928|CRYAB_RAT Alpha-crystallin B chain OS=Rattus norvegicus OX=10116 GN=Cryab PE=1 SV=1	XP_027034420.1 alpha-crystallin B chain [Tachysurus fulvidraco]	ko04213(Longevity regulating pathway - multiple species);ko04141(Protein processing in endoplasmic reticulum)
Pva017453	86.2264	37.7499	134.703	3.5683	1.83524	0.00103483	0.0195673	Superscaffold19	9040594	9053617	+	2836	Pva017453	K07611	49ZD6	DY	sp|P20700|LMNB1_HUMAN Lamin-B1 OS=Homo sapiens OX=9606 GN=LMNB1 PE=1 SV=2	XP_027029434.1 lamin-B1 isoform X2 [Tachysurus fulvidraco]	ko04214(Apoptosis - fly);ko04210(Apoptosis)
Pva012683	133.648	58.3971	208.9	3.57723	1.83884	0.00103609	0.0195673	Superscaffold13	16022700	16034770	-	1338	Pva012683	K04405	4A14C	T	sp|Q08CK1|ECSIT_DANRE Evolutionarily conserved signaling intermediate in Toll pathway, mitochondrial OS=Danio rerio OX=7955 GN=ecsit PE=2 SV=1	XP_027024946.1 evolutionarily conserved signaling intermediate in Toll pathway, mitochondrial isoform X2 [Tachysurus fulvidraco]	ko04010(MAPK signaling pathway)
Pva009835	11.12	0	22.24	Inf	Inf	0.00103671	0.0195673	Superscaffold10	9105063	9249371	-	3093	Pva009835	K19878	35A2P	U	sp|O15083|ERC2_HUMAN ERC protein 2 OS=Homo sapiens OX=9606 GN=ERC2 PE=1 SV=3	XP_027022635.1 ERC protein 2 isoform X2 [Tachysurus fulvidraco]	-
Pva002957	29.907	49.1234	10.6906	0.217628	-2.20006	0.00104672	0.0197207	Superscaffold3	9534246	9567628	+	2745	Pva002957	K05122	4A1MQ	T	sp|Q01973|ROR1_HUMAN Inactive tyrosine-protein kinase transmembrane receptor ROR1 OS=Homo sapiens OX=9606 GN=ROR1 PE=1 SV=2	XP_027003118.1 inactive tyrosine-protein kinase transmembrane receptor ROR1 isoform X1 [Tachysurus fulvidraco]	ko04310(Wnt signaling pathway)
Pva013505	248.34	109.053	387.627	3.55448	1.82964	0.00104696	0.0197207	Superscaffold14	11322652	11328402	-	1531	Pva013505	K15278	49TCK	G	sp|Q7ZW46|S35B4_DANRE UDP-xylose and UDP-N-acetylglucosamine transporter OS=Danio rerio OX=7955 GN=slc35b4 PE=2 SV=1	XP_027028805.1 UDP-xylose and UDP-N-acetylglucosamine transporter [Tachysurus fulvidraco]	-
Pva012583	393.63	594.235	193.026	0.324832	-1.62223	0.00105098	0.0197764	Superscaffold13	13631865	13635566	+	2363	Pva012583	-	4A5T0	S	sp|U3U715|HISAT_SCOAU Histidine N-acetyltransferase OS=Scomber australasicus OX=29150 GN=hisat PE=1 SV=1	XP_027025325.1 probable N-acetyltransferase 16 [Tachysurus fulvidraco]	-
Pva010336	21.8322	36.9003	6.76404	0.183305	-2.44768	0.00105454	0.0198109	Superscaffold10	24609737	24652847	+	1617	Pva010336	-	4A1IP	G	sp|Q6NUT3|MFS12_HUMAN Major facilitator superfamily domain-containing protein 12 OS=Homo sapiens OX=9606 GN=MFSD12 PE=1 SV=2	XP_026783785.1 major facilitator superfamily domain-containing protein 12 [Pangasianodon hypophthalmus]	-
Pva018237	207.925	316.599	99.2507	0.31349	-1.67351	0.00105494	0.0198109	Superscaffold20	8285266	8307370	-	1860	Pva018237	K08530	49T3H	K	sp|O18924|PPARG_MACMU Peroxisome proliferator-activated receptor gamma OS=Macaca mulatta OX=9544 GN=PPARG PE=2 SV=1	XP_026996564.1 peroxisome proliferator-activated receptor gamma [Tachysurus fulvidraco]	ko05417(Lipid and atherosclerosis);ko05216(Thyroid cancer);ko05202(Transcriptional misregulation in cancer);ko05200(Pathways in cancer);ko05016(Huntington disease);ko04932(Non-alcoholic fatty liver disease);ko04714(Thermogenesis);ko04380(Osteoclast differentiation);ko04211(Longevity regulating pathway);ko04152(AMPK signaling pathway);ko03320(PPAR signaling pathway)
Pva013103	66.8818	109.016	24.7477	0.22701	-2.13917	0.0010562	0.0198147	Superscaffold14	628474	629454	-	981	Pva013103	K09035	49YGE	K	sp|Q98UK4|MAF_DANRE Transcription factor Maf OS=Danio rerio OX=7955 GN=maf PE=1 SV=1	XP_026996672.1 transcription factor Maf [Tachysurus fulvidraco]	ko05321(Inflammatory bowel disease);ko05202(Transcriptional misregulation in cancer);ko04658(Th1 and Th2 cell differentiation)
Pva004816	412.504	623.519	201.489	0.323148	-1.62973	0.00106332	0.0199281	Superscaffold5	306382	315169	+	3386	Pva004816	K09404	4A0XM	K	sp|Q01167|FOXK2_HUMAN Forkhead box protein K2 OS=Homo sapiens OX=9606 GN=FOXK2 PE=1 SV=3	KAF4080809.1 hypothetical protein AMELA_G00175430 [Ameiurus melas]	-
Pva009123	22.1618	43.6552	0.668385	0.0153106	-6.02933	0.00106668	0.019971	Superscaffold9	15594933	15598686	+	1422	Pva009123	K08892	4A5RS	T	sp|Q9V9J3|SRC42_DROME Tyrosine-protein kinase Src42A OS=Drosophila melanogaster OX=7227 GN=Src42A PE=1 SV=1	XP_027028480.1 tyrosine-protein kinase SRK3-like isoform X1 [Tachysurus fulvidraco]	ko04013(MAPK signaling pathway - fly)
Pva013681	395.542	601.533	189.551	0.315114	-1.66605	0.00108225	0.0202422	Superscaffold14	16184110	16196263	-	2247	Pva013681	K05090	49SN3	T	sp|Q9I8N6|CSF1R_DANRE Macrophage colony-stimulating factor 1 receptor OS=Danio rerio OX=7955 GN=csf1r PE=2 SV=1	XP_027020912.1 macrophage colony-stimulating factor 1 receptor [Tachysurus fulvidraco]	ko05221(Acute myeloid leukemia);ko05202(Transcriptional misregulation in cancer);ko05200(Pathways in cancer);ko04640(Hematopoietic cell lineage);ko04380(Osteoclast differentiation);ko04151(PI3K-Akt signaling pathway);ko04061(Viral protein interaction with cytokine and cytokine receptor);ko04060(Cytokine-cytokine receptor interaction);ko04015(Rap1 signaling pathway);ko04014(Ras signaling pathway);…
Pva008662	168.8	76.5974	261.003	3.40746	1.7687	0.00108439	0.020253	Superscaffold9	2945659	2958410	-	2001	Pva008662	K01202	49TD6	S	sp|B5X3C1|GALC_SALSA Galactocerebrosidase OS=Salmo salar OX=8030 GN=galc PE=2 SV=1	XP_027015735.1 galactocerebrosidase-like [Tachysurus fulvidraco]	ko04142(Lysosome);ko00600(Sphingolipid metabolism)
Pva015099	828.982	1366.69	291.278	0.213127	-2.23021	0.001085	0.020253	Superscaffold16	11235557	11241198	+	1767	Pva015099	K14459	4A5QH	S	sp|Q3U4H6|HEXD_MOUSE Hexosaminidase D OS=Mus musculus OX=10090 GN=Hexd PE=1 SV=1	XP_026997520.1 hexosaminidase D-like isoform X1 [Tachysurus fulvidraco]	ko00513(Various types of N-glycan biosynthesis);ko00511(Other glycan degradation)
Pva011218	192.533	89.4086	295.658	3.30681	1.72544	0.00109334	0.0203882	Superscaffold11	23228914	23253576	+	1795	Pva011218	K00318	49TJ1	E	sp|Q9WU79|PROD_MOUSE Proline dehydrogenase 1, mitochondrial OS=Mus musculus OX=10090 GN=Prodh PE=1 SV=2	XP_027018766.1 proline dehydrogenase 1, mitochondrial-like [Tachysurus fulvidraco]	ko00330(Arginine and proline metabolism)
Pva019812	84.0843	36.0866	132.082	3.66014	1.8719	0.00109748	0.0204298	Superscaffold23	1700122	1705052	+	1982	Pva019812	K18162	49UTU	Q	sp|A3KP37|NDUF5_DANRE Arginine-hydroxylase NDUFAF5, mitochondrial OS=Danio rerio OX=7955 GN=ndufaf5 PE=2 SV=1	XP_027034705.1 arginine-hydroxylase NDUFAF5, mitochondrial isoform X1 [Tachysurus fulvidraco]	ko04714(Thermogenesis)
Pva009945	572.908	160.301	985.515	6.14792	2.6201	0.00109776	0.0204298	Superscaffold10	13671044	13684981	-	681	Pva009945	K03105	4A2VV	U	sp|P09132|SRP19_HUMAN Signal recognition particle 19 kDa protein OS=Homo sapiens OX=9606 GN=SRP19 PE=1 SV=3	XP_027023276.1 signal recognition particle 19 kDa protein isoform X3 [Tachysurus fulvidraco]	ko03060(Protein export)
Pva008154	6570.75	9832.42	3309.08	0.336548	-1.57112	0.00111334	0.0206886	Superscaffold8	15425440	15436385	-	3044	Pva008154	K14156	49XKS	M	sp|P35790|CHKA_HUMAN Choline kinase alpha OS=Homo sapiens OX=9606 GN=CHKA PE=1 SV=3	XP_027017282.1 choline kinase alpha [Tachysurus fulvidraco]	ko05231(Choline metabolism in cancer);ko00564(Glycerophospholipid metabolism)
Pva000370	133.675	60.3731	206.978	3.42831	1.7775	0.00111389	0.0206886	Superscaffold1	12435453	12448598	-	2430	Pva000370	K09640	4A20W	E	sp|P69526|TMPS9_RAT Transmembrane protease serine 9 OS=Rattus norvegicus OX=10116 GN=Tmprss9 PE=3 SV=1	XP_027014307.1 transmembrane protease serine 9-like isoform X1 [Tachysurus fulvidraco]	-
Pva014930	122.413	55.1876	189.638	3.43624	1.78083	0.00111967	0.0207753	Superscaffold16	6279307	6280985	+	852	Pva014930	-	4A2ME	S	sp|Q9BSF4|TIM29_HUMAN Mitochondrial import inner membrane translocase subunit Tim29 OS=Homo sapiens OX=9606 GN=TIMM29 PE=1 SV=2	XP_027027472.1 mitochondrial import inner membrane translocase subunit Tim29 [Tachysurus fulvidraco]	-
Pva009705	751.801	1123.15	380.452	0.338736	-1.56177	0.00112135	0.0207856	Superscaffold10	5508118	5520406	-	3101	Pva009705	K00624	49VUU	I	sp|P52826|CACP_COLLI Carnitine O-acetyltransferase OS=Columba livia OX=8932 GN=CRAT PE=1 SV=1	XP_027022736.1 carnitine O-acetyltransferase-like [Tachysurus fulvidraco]	ko04146(Peroxisome)
Pva012564	344.966	168.348	521.584	3.09825	1.63146	0.00112318	0.0207989	Superscaffold13	13139362	13211857	-	5391	Pva012564	K18261	49YQS	M	sp|O75923|DYSF_HUMAN Dysferlin OS=Homo sapiens OX=9606 GN=DYSF PE=1 SV=1	XP_026990184.1 dysferlin isoform X10 [Tachysurus fulvidraco]	-
Pva018451	681.116	334.648	1027.58	3.07065	1.61854	0.00113197	0.0209318	Superscaffold20	15637651	15640696	-	1419	Pva018451	K03037	49RW5	O	sp|Q15008|PSMD6_HUMAN 26S proteasome non-ATPase regulatory subunit 6 OS=Homo sapiens OX=9606 GN=PSMD6 PE=1 SV=1	XP_027032118.1 26S proteasome non-ATPase regulatory subunit 6 [Tachysurus fulvidraco]	ko05169(Epstein-Barr virus infection);ko05022(Pathways of neurodegeneration - multiple diseases);ko05020(Prion disease);ko05017(Spinocerebellar ataxia);ko05016(Huntington disease);ko05014(Amyotrophic lateral sclerosis);ko05012(Parkinson disease);ko05010(Alzheimer disease);ko03050(Proteasome)
Pva020680	3863.08	1729.89	5996.27	3.46628	1.79339	0.00113381	0.0209318	Superscaffold24	10608056	10615425	-	2571	Pva020680	-	49QUU	E	sp|O14977|AZIN1_HUMAN Antizyme inhibitor 1 OS=Homo sapiens OX=9606 GN=AZIN1 PE=1 SV=2	XP_027031637.1 antizyme inhibitor 1-like isoform X1 [Tachysurus fulvidraco]	-
Pva007179	6515.92	697.793	12334	17.6758	4.1437	0.00113609	0.0209318	Superscaffold7	9074831	9079681	+	2570	Pva007179	K04077	49R6F	O	sp|P63038|CH60_MOUSE 60 kDa heat shock protein, mitochondrial OS=Mus musculus OX=10090 GN=Hspd1 PE=1 SV=1	XP_027021843.1 60 kDa heat shock protein, mitochondrial [Tachysurus fulvidraco]	ko05417(Lipid and atherosclerosis);ko05152(Tuberculosis);ko05134(Legionellosis);ko04940(Type I diabetes mellitus);ko04212(Longevity regulating pathway - worm);ko03018(RNA degradation)
Pva015583	6874.27	10282.6	3465.95	0.337069	-1.56888	0.00113646	0.0209318	Superscaffold17	1060654	1073035	+	1785	Pva015583	K03992	49XHB	T	sp|P48740|MASP1_HUMAN Mannan-binding lectin serine protease 1 OS=Homo sapiens OX=9606 GN=MASP1 PE=1 SV=3	XP_026994674.1 LOW QUALITY PROTEIN: mannan-binding lectin serine protease 1-like [Tachysurus fulvidraco]	ko05171(Coronavirus disease - COVID-19);ko05150(Staphylococcus aureus infection);ko04610(Complement and coagulation cascades)
Pva012774	665.362	239.78	1090.94	4.54977	2.18579	0.00113651	0.0209318	Superscaffold13	17932543	17968756	+	1930	Pva012774	K02144	49R02	C	sp|O46563|VATH_BOVIN V-type proton ATPase subunit H OS=Bos taurus OX=9913 GN=ATP6V1H PE=2 SV=2	XP_027025005.1 V-type proton ATPase subunit H isoform X1 [Tachysurus fulvidraco]	ko05323(Rheumatoid arthritis);ko05165(Human papillomavirus infection);ko05152(Tuberculosis);ko05120(Epithelial cell signaling in Helicobacter pylori infection);ko05110(Vibrio cholerae infection);ko04721(Synaptic vesicle cycle);ko04150(mTOR signaling pathway);ko04145(Phagosome);ko04142(Lysosome);ko00190(Oxidative phosphorylation)
Pva019898	654.64	21.547	1287.73	59.764	5.9012	0.0011371	0.0209318	Superscaffold23	3586146	3598347	-	9121	Pva019898	-	49SNX	T	sp|Q9NR99|MXRA5_HUMAN Matrix-remodeling-associated protein 5 OS=Homo sapiens OX=9606 GN=MXRA5 PE=1 SV=3	XP_027017444.1 matrix-remodeling-associated protein 5-like [Tachysurus fulvidraco]	-
Pva001585	460.213	222.328	698.098	3.13995	1.65074	0.00113856	0.0209381	Superscaffold2	3030370	3048847	+	2206	Pva001585	K18914	49Y1Z	C	sp|P82861|ADRO_SALFO NADPH:adrenodoxin oxidoreductase, mitochondrial OS=Salvelinus fontinalis OX=8038 GN=fdxr PE=2 SV=1	XP_026988585.1 NADPH:adrenodoxin oxidoreductase, mitochondrial isoform X1 [Tachysurus fulvidraco]	-
Pva002178	421.533	635.246	207.819	0.327147	-1.61199	0.00114702	0.0210659	Superscaffold2	18539206	18553327	-	3259	Pva002178	-	49WCY	T	sp|P97797|SHPS1_MOUSE Tyrosine-protein phosphatase non-receptor type substrate 1 OS=Mus musculus OX=10090 GN=Sirpa PE=1 SV=2	XP_027019051.1 uncharacterized protein LOC113653576 isoform X1 [Tachysurus fulvidraco]	-
Pva003203	7.72296	14.7922	0.653728	0.0441942	-4.5	0.00114777	0.0210659	Superscaffold3	17231604	17234779	-	1341	Pva003203	K08179	49PWE	G	sp|P53986|MOT1_MOUSE Monocarboxylate transporter 1 OS=Mus musculus OX=10090 GN=Slc16a1 PE=1 SV=1	XP_027002981.1 monocarboxylate transporter 1-like [Tachysurus fulvidraco]	-
Pva006977	194.082	10.1187	378.045	37.3612	5.22347	0.0011561	0.0211978	Superscaffold7	1334068	1334397	+	192	Pva006977	K11718	49PR5	G	sp|Q9NYU1|UGGG2_HUMAN UDP-glucose:glycoprotein glucosyltransferase 2 OS=Homo sapiens OX=9606 GN=UGGT2 PE=1 SV=4	XP_027008292.1 UDP-glucose:glycoprotein glucosyltransferase 2-like isoform X1 [Tachysurus fulvidraco]	ko04141(Protein processing in endoplasmic reticulum)
Pva010204	412.408	111.717	713.099	6.38309	2.67426	0.00115804	0.0212125	Superscaffold10	20525997	20538139	+	3071	Pva010204	-	49R8S	Z	sp|Q12894|IFRD2_HUMAN Interferon-related developmental regulator 2 OS=Homo sapiens OX=9606 GN=IFRD2 PE=1 SV=3	XP_026988940.1 interferon-related developmental regulator 2-like isoform X2 [Tachysurus fulvidraco]	-
Pva006652	444.675	27.3124	862.037	31.5621	4.98012	0.0011623	0.0212535	Superscaffold6	25749937	25750919	+	771	Pva006652	K08760	4A2QR	T	sp|O42364|APOEB_DANRE Apolipoprotein Eb OS=Danio rerio OX=7955 GN=apoeb PE=2 SV=1	TRY93425.1 hypothetical protein DNTS_014255, partial [Danionella translucida]	ko05417(Lipid and atherosclerosis);ko04979(Cholesterol metabolism);ko04977(Vitamin digestion and absorption);ko04975(Fat digestion and absorption)
Pva017711	1765.84	2649.17	882.514	0.333128	-1.58585	0.00116256	0.0212535	Superscaffold19	17150402	17155494	-	1674	Pva017711	K07759	49QAF	T	sp|O02776|PARG_BOVIN Poly(ADP-ribose) glycohydrolase OS=Bos taurus OX=9913 GN=PARG PE=1 SV=1	XP_026995125.1 poly(ADP-ribose) glycohydrolase-like [Tachysurus fulvidraco]	-
Pva009058	36.5947	59.9511	13.2382	0.220816	-2.17908	0.00116627	0.0213005	Superscaffold9	14605902	14614400	-	426	Pva009058	-	4A3R5	S	-	XP_027028163.1 mirror-image polydactyly gene 1 protein isoform X3 [Tachysurus fulvidraco]	-
Pva017020	412.491	622.037	202.945	0.326259	-1.61591	0.00117451	0.0214273	Superscaffold18	18322918	18349650	+	3597	Pva017020	K12571	49ZBB	L	sp|Q5F450|PAN2_CHICK PAN2-PAN3 deadenylation complex catalytic subunit PAN2 OS=Gallus gallus OX=9031 GN=PAN2 PE=2 SV=1	XP_026990362.1 LOW QUALITY PROTEIN: PAN2-PAN3 deadenylation complex catalytic subunit PAN2 [Tachysurus fulvidraco]	ko03018(RNA degradation)
Pva018603	29.9538	49.544	10.3637	0.209182	-2.25717	0.00117552	0.0214273	Superscaffold21	416398	417699	-	447	Pva018603	-	4A49Y	V	sp|Q9UBR5|CKLF_HUMAN Chemokine-like factor OS=Homo sapiens OX=9606 GN=CKLF PE=1 SV=1	XP_027015986.1 chemokine-like factor [Tachysurus fulvidraco]	-
Pva005820	29.9324	50.0535	9.81128	0.196016	-2.35096	0.00117752	0.0214428	Superscaffold5	29703240	29740460	-	453	Pva005820	-	-	-	-	XP_027017283.1 uncharacterized protein LOC113652426 isoform X2 [Tachysurus fulvidraco]	-
Pva021121	503.052	145.782	860.322	5.90144	2.56107	0.00118196	0.0214995	Superscaffold25	9039607	9049393	-	3163	Pva021121	K14295	49YIH	U	sp|Q9UKX7|NUP50_HUMAN Nuclear pore complex protein Nup50 OS=Homo sapiens OX=9606 GN=NUP50 PE=1 SV=2	XP_027007438.1 nuclear pore complex protein Nup50 isoform X1 [Tachysurus fulvidraco]	ko05014(Amyotrophic lateral sclerosis);ko03013(Nucleocytoplasmic transport)
Pva017443	36.7323	60.0143	13.4503	0.224118	-2.15767	0.00118294	0.0214995	Superscaffold19	8702056	8713515	-	366	Pva017443	K06753	3CUFZ	T	sp|Q9HCK4|ROBO2_HUMAN Roundabout homolog 2 OS=Homo sapiens OX=9606 GN=ROBO2 PE=1 SV=2	XP_026996919.1 roundabout homolog 1 isoform X1 [Tachysurus fulvidraco]	ko04360(Axon guidance)
Pva019963	99.0611	10.7685	187.354	17.3982	4.12087	0.00118744	0.0215603	Superscaffold23	6020851	6022458	+	489	Pva019963	-	4A3N5	S	sp|A5A6N6|EMP2_PANTR Epithelial membrane protein 2 OS=Pan troglodytes OX=9598 GN=EMP2 PE=2 SV=1	XP_027012310.1 epithelial membrane protein 2-like [Tachysurus fulvidraco]	-
Pva004929	19.9253	34.0654	5.7852	0.169826	-2.55787	0.00122286	0.0221818	Superscaffold5	2877904	2884338	-	1020	Pva004929	-	4A8FD	T	-	XP_027033764.1 immunoglobulin lambda-1 light chain-like isoform X2 [Tachysurus fulvidraco]	-
Pva013345	7.56105	14.3828	0.739269	0.0513994	-4.2821	0.00122884	0.0222686	Superscaffold14	7670996	7671280	+	285	Pva013345	-	-	-	-	-	-
Pva017076	9.38733	17.4379	1.33677	0.0766589	-3.7054	0.00123129	0.0222913	Superscaffold18	20468387	20472077	-	1125	Pva017076	K09092	4A4NN	K	sp|Q9UL49|TCFL5_HUMAN Transcription factor-like 5 protein OS=Homo sapiens OX=9606 GN=TCFL5 PE=2 SV=2	XP_027016444.1 transcription factor-like 5 protein isoform X2 [Tachysurus fulvidraco]	-
Pva020492	165.728	77.7277	253.729	3.26433	1.70679	0.00123566	0.0223486	Superscaffold24	5237640	5241776	-	2425	Pva020492	K14773	49SXB	S	sp|Q9BRU9|UTP23_HUMAN rRNA-processing protein UTP23 homolog OS=Homo sapiens OX=9606 GN=UTP23 PE=1 SV=2	XP_027031800.1 rRNA-processing protein UTP23 homolog [Tachysurus fulvidraco]	-
Pva017824	795.076	1184.73	405.422	0.342206	-1.54706	0.00123724	0.0223556	Superscaffold19	19817970	19820946	+	1363	Pva017824	-	4A8F3	S	-	XP_027014528.1 non-histone chromosomal protein HMG-14-like isoform X2 [Tachysurus fulvidraco]	-
Pva013988	475.091	110.449	839.733	7.60294	2.92656	0.00124103	0.0224022	Superscaffold15	3026581	3052629	+	5705	Pva013988	K05853	4A0XN	P	sp|P11607|AT2A2_PIG Sarcoplasmic/endoplasmic reticulum calcium ATPase 2 OS=Sus scrofa OX=9823 GN=ATP2A2 PE=1 SV=1	XP_027008473.1 sarcoplasmic/endoplasmic reticulum calcium ATPase 2 [Tachysurus fulvidraco]	ko05415(Diabetic cardiomyopathy);ko05414(Dilated cardiomyopathy);ko05412(Arrhythmogenic right ventricular cardiomyopathy);ko05410(Hypertrophic cardiomyopathy);ko05022(Pathways of neurodegeneration - multiple diseases);ko05017(Spinocerebellar ataxia);ko05010(Alzheimer disease);ko04972(Pancreatic secretion);ko04919(Thyroid hormone signaling pathway);ko04261(Adrenergic signaling in cardiomyocytes);k…
Pva018731	1193.17	596.592	1789.74	2.99994	1.58493	0.00124309	0.0224177	Superscaffold21	6572380	6600887	-	795	Pva018731	K06508	49S5T	S	sp|P60033|CD81_HUMAN CD81 antigen OS=Homo sapiens OX=9606 GN=CD81 PE=1 SV=1	AVW80128.1 CD81 [Tachysurus vachellii]	ko05160(Hepatitis C);ko05144(Malaria);ko04662(B cell receptor signaling pathway)
Pva015113	57.3114	90.9162	23.7066	0.260752	-1.93925	0.00124524	0.0224348	Superscaffold16	11602999	11635146	-	2889	Pva015113	K09173	4A1GX	K	sp|P22670|RFX1_HUMAN MHC class II regulatory factor RFX1 OS=Homo sapiens OX=9606 GN=RFX1 PE=1 SV=2	XP_034165765.1 MHC class II regulatory factor RFX1a isoform X1 [Pangasianodon hypophthalmus]	-
Pva006218	393.417	31.6762	755.158	23.8399	4.57531	0.00124797	0.0224623	Superscaffold6	15710714	15712483	-	525	Pva006218	-	4A7Z4	S	sp|Q0VBW2|CNFN_BOVIN Cornifelin OS=Bos taurus OX=9913 GN=CNFN PE=3 SV=1	XP_027005578.1 cornifelin-like [Tachysurus fulvidraco]	-
Pva006643	8703.94	12862.3	4545.54	0.3534	-1.50063	0.00125708	0.0226044	Superscaffold6	25659844	25662172	-	397	Pva006643	K02978	4Q8Z3	J	sp|Q3T0B7|RS27L_BOVIN 40S ribosomal protein S27-like OS=Bos taurus OX=9913 GN=RPS27L PE=3 SV=3	XP_036394564.1 40S ribosomal protein S27.2 [Megalops cyprinoides]	ko05171(Coronavirus disease - COVID-19);ko03010(Ribosome)
Pva001381	363.435	548.822	178.048	0.324419	-1.62407	0.00126319	0.0226923	Superscaffold1	40552030	40561884	-	2893	Pva001381	K06503	4A2P9	OP	sp|Q07891|TFR1_CRIGR Transferrin receptor protein 1 OS=Cricetulus griseus OX=10029 GN=TFRC PE=2 SV=1	XP_027014063.1 transferrin receptor protein 1-like [Tachysurus fulvidraco]	ko04640(Hematopoietic cell lineage);ko04216(Ferroptosis);ko04145(Phagosome);ko04144(Endocytosis);ko04066(HIF-1 signaling pathway)
Pva016469	843.95	1270.06	417.845	0.328998	-1.60385	0.0012666	0.0227139	Superscaffold18	2848250	2875074	+	5719	Pva016469	-	48Z7X	S	sp|Q5DU56|NLRC3_MOUSE Protein NLRC3 OS=Mus musculus OX=10090 GN=Nlrc3 PE=1 SV=2	XP_027000417.1 LOW QUALITY PROTEIN: NACHT, LRR and PYD domains-containing protein 3-like [Tachysurus fulvidraco]	-
Pva012359	100.635	154.462	46.8076	0.303036	-1.72244	0.00126683	0.0227139	Superscaffold13	6233011	6257274	-	2052	Pva012359	K08841	49UEX	T	sp|Q15569|TESK1_HUMAN Dual specificity testis-specific protein kinase 1 OS=Homo sapiens OX=9606 GN=TESK1 PE=1 SV=2	XP_027034076.1 dual specificity testis-specific protein kinase 1 isoform X2 [Tachysurus fulvidraco]	-
Pva019080	359.788	175.58	543.996	3.09828	1.63147	0.00127409	0.0228222	Superscaffold21	17712472	17714896	+	554	Pva019080	-	4A3E9	S	sp|Q2M2T6|ASTER_BOVIN PAT complex subunit Asterix OS=Bos taurus OX=9913 GN=WDR83OS PE=3 SV=1	XP_034155545.1 protein Asterix [Pangasianodon hypophthalmus]	-
Pva003029	2707.99	4039.96	1376.03	0.340604	-1.55383	0.00128572	0.0230083	Superscaffold3	12096314	12099699	+	948	Pva003029	K01466	49Y0D	F	sp|P40757|ALN_LITCT Allantoinase, mitochondrial OS=Lithobates catesbeianus OX=8400 GN=ALN PE=1 SV=1	XP_027002915.1 allantoinase, mitochondrial-like isoform X1 [Tachysurus fulvidraco]	ko00230(Purine metabolism)
Pva004903	170.323	79.514	261.132	3.2841	1.7155	0.00128988	0.0230606	Superscaffold5	2405144	2419984	-	1236	Pva004903	K17776	4A024	U	sp|Q4R3I0|MTX1_MACFA Metaxin-1 OS=Macaca fascicularis OX=9541 GN=MTX1 PE=2 SV=1	XP_027033650.1 metaxin-1-like isoform X1 [Tachysurus fulvidraco]	-
Pva019134	429.453	646.975	211.931	0.327572	-1.61011	0.0012945	0.023121	Superscaffold22	670840	675670	-	2847	Pva019134	-	495KH	S	sp|Q1LYL8|ASTE1_DANRE Protein asteroid homolog 1 OS=Danio rerio OX=7955 GN=aste1 PE=2 SV=1	XP_027010423.1 protein asteroid homolog 1-like [Tachysurus fulvidraco]	-
Pva019943	521.799	197.344	846.253	4.28821	2.10037	0.0013113	0.0233794	Superscaffold23	5524785	5572655	-	2136	Pva019943	K01965	4A1GF	EI	sp|Q91ZA3|PCCA_MOUSE Propionyl-CoA carboxylase alpha chain, mitochondrial OS=Mus musculus OX=10090 GN=Pcca PE=1 SV=2	XP_027035101.1 propionyl-CoA carboxylase alpha chain, mitochondrial isoform X1 [Tachysurus fulvidraco]	ko00640(Propanoate metabolism);ko00630(Glyoxylate and dicarboxylate metabolism);ko00280(Valine, leucine and isoleucine degradation)
Pva000047	120.551	57.9338	183.168	3.16168	1.66069	0.00131147	0.0233794	Superscaffold1	1654013	1665610	-	7467	Pva000047	K09378	49VWJ	K	sp|Q15911|ZFHX3_HUMAN Zinc finger homeobox protein 3 OS=Homo sapiens OX=9606 GN=ZFHX3 PE=1 SV=2	XP_027034306.1 LOW QUALITY PROTEIN: zinc finger homeobox protein 3 [Tachysurus fulvidraco]	ko04550(Signaling pathways regulating pluripotency of stem cells)
Pva012751	79.3372	123.239	35.4358	0.287538	-1.79817	0.00131496	0.0234192	Superscaffold13	17489808	17514808	+	1815	Pva012751	K11650	49R30	BK	sp|Q6STE5|SMRD3_HUMAN SWI/SNF-related matrix-associated actin-dependent regulator of chromatin subfamily D member 3 OS=Homo sapiens OX=9606 GN=SMARCD3 PE=1 SV=1	XP_027025145.1 SWI/SNF-related matrix-associated actin-dependent regulator of chromatin subfamily D member 3 isoform X1 [Tachysurus fulvidraco]	ko05225(Hepatocellular carcinoma);ko04714(Thermogenesis)
Pva001258	215.493	82.5298	348.456	4.22218	2.07799	0.00131741	0.0234402	Superscaffold1	37753454	37756249	+	894	Pva001258	K12826	49T23	A	sp|Q15428|SF3A2_HUMAN Splicing factor 3A subunit 2 OS=Homo sapiens OX=9606 GN=SF3A2 PE=1 SV=2	XP_027006212.1 splicing factor 3A subunit 2 [Tachysurus fulvidraco]	ko03040(Spliceosome)
Pva021529	27.0089	44.7243	9.29341	0.207793	-2.26678	0.0013195	0.0234402	Superscaffold26	5108522	5131632	+	4533	Pva021529	K05222	3J9NI	PT	sp|Q697L1|TRPV1_CANLF Transient receptor potential cation channel subfamily V member 1 OS=Canis lupus familiaris OX=9615 GN=TRPV1 PE=2 SV=1	KAF5903159.1 transient receptor potential cation channel subfamily V member 1-like isoform X1, partial [Clarias magur]	ko04750(Inflammatory mediator regulation of TRP channels);ko04080(Neuroactive ligand-receptor interaction)
Pva006163	3020.78	1531.15	4510.4	2.94577	1.55864	0.00131992	0.0234402	Superscaffold6	13798976	13832436	-	3886	Pva006163	K07151	49RCH	O	sp|E2RG47|STT3B_CANLF Dolichyl-diphosphooligosaccharide--protein glycosyltransferase subunit STT3B OS=Canis lupus familiaris OX=9615 GN=STT3B PE=1 SV=1	XP_027005823.1 LOW QUALITY PROTEIN: dolichyl-diphosphooligosaccharide--protein glycosyltransferase subunit STT3B [Tachysurus fulvidraco]	ko04141(Protein processing in endoplasmic reticulum);ko00513(Various types of N-glycan biosynthesis);ko00510(N-Glycan biosynthesis)
Pva017805	115.38	177.53	53.2308	0.299841	-1.73773	0.00132335	0.0234581	Superscaffold19	19068099	19076569	+	2693	Pva017805	K08052	49V0C	V	sp|P21359|NF1_HUMAN Neurofibromin OS=Homo sapiens OX=9606 GN=NF1 PE=1 SV=2	XP_027014291.1 LOW QUALITY PROTEIN: neurofibromin-like [Tachysurus fulvidraco]	ko04014(Ras signaling pathway);ko04010(MAPK signaling pathway);ko01521(EGFR tyrosine kinase inhibitor resistance)
Pva008358	218.527	0.914934	436.14	476.69	8.89691	0.00132366	0.0234581	Superscaffold8	21485581	21515058	+	669	Pva008358	K05424	4A8GX	O	-	XP_027017202.1 uncharacterized protein LOC113652398 [Tachysurus fulvidraco]	ko04932(Non-alcoholic fatty liver disease);ko04920(Adipocytokine signaling pathway);ko04630(JAK-STAT signaling pathway);ko04152(AMPK signaling pathway);ko04080(Neuroactive ligand-receptor interaction);ko04060(Cytokine-cytokine receptor interaction)
Pva002651	336.842	165.775	507.909	3.06384	1.61534	0.0013247	0.0234581	Superscaffold2	33068897	33079503	+	1842	Pva002651	K15779	49ZHM	G	sp|Q96G03|PGM2_HUMAN Phosphoglucomutase-2 OS=Homo sapiens OX=9606 GN=PGM2 PE=1 SV=4	XP_026990823.1 LOW QUALITY PROTEIN: phosphoglucomutase-2 [Tachysurus fulvidraco]	ko00520(Amino sugar and nucleotide sugar metabolism);ko00500(Starch and sucrose metabolism);ko00230(Purine metabolism);ko00052(Galactose metabolism);ko00030(Pentose phosphate pathway);ko00010(Glycolysis / Gluconeogenesis)
Pva021393	227.964	56.0935	399.834	7.12798	2.83349	0.00133164	0.0235457	Superscaffold26	2081005	2104520	-	1455	Pva021393	K01940	49U7Y	E	sp|Q66I24|ASSY_DANRE Argininosuccinate synthase OS=Danio rerio OX=7955 GN=ass1 PE=2 SV=1	XP_026992553.1 argininosuccinate synthase [Tachysurus fulvidraco]	ko05418(Fluid shear stress and atherosclerosis);ko00250(Alanine, aspartate and glutamate metabolism);ko00220(Arginine biosynthesis)
Pva021486	423.815	21.0883	826.542	39.1943	5.29257	0.00133389	0.0235457	Superscaffold26	3978093	3982762	-	1547	Pva021486	K10083	49RPW	U	sp|Q5RCF0|LMA2L_PONAB VIP36-like protein OS=Pongo abelii OX=9601 GN=LMAN2L PE=3 SV=1	XP_026999327.1 VIP36-like protein [Tachysurus fulvidraco]	-
Pva021727	501.25	798.077	204.423	0.256145	-1.96497	0.00133422	0.0235457	Superscaffold26	11550837	11558510	-	349	Pva021727	-	-	-	-	-	-
Pva007716	60.0917	25.6863	94.497	3.67889	1.87927	0.00133518	0.0235457	Superscaffold7	26547976	26555753	-	2436	Pva007716	K19008	49WVT	T	sp|Q9IA88|SIK2_CHICK Serine/threonine-protein kinase SIK2 OS=Gallus gallus OX=9031 GN=SIK2 PE=2 SV=1	XP_027031108.1 serine/threonine-protein kinase SIK2-like isoform X1 [Tachysurus fulvidraco]	ko04922(Glucagon signaling pathway)
Pva014182	1042.2	525.682	1558.73	2.96515	1.5681	0.00133597	0.0235457	Superscaffold15	9806805	9848753	-	3465	Pva014182	K00472	4A0HK	E	sp|Q5ZLK5|P4HA2_CHICK Prolyl 4-hydroxylase subunit alpha-2 OS=Gallus gallus OX=9031 GN=P4HA2 PE=2 SV=1	XP_026995853.1 prolyl 4-hydroxylase subunit alpha-2 isoform X3 [Tachysurus fulvidraco]	ko00330(Arginine and proline metabolism)
Pva021064	1563.62	2327.34	799.912	0.343703	-1.54077	0.00134051	0.0236034	Superscaffold25	7155220	7189163	+	3300	Pva021064	K07294	49XTA	K	sp|O35507|PPARA_CAVPO Peroxisome proliferator-activated receptor alpha OS=Cavia porcellus OX=10141 GN=PPARA PE=2 SV=1	XP_027007007.1 peroxisome proliferator-activated receptor alpha isoform X2 [Tachysurus fulvidraco]	ko05415(Diabetic cardiomyopathy);ko05207(Chemical carcinogenesis - receptor activation);ko05160(Hepatitis C);ko04936(Alcoholic liver disease);ko04932(Non-alcoholic fatty liver disease);ko04931(Insulin resistance);ko04922(Glucagon signaling pathway);ko04920(Adipocytokine signaling pathway);ko04024(cAMP signaling pathway);ko03320(PPAR signaling pathway)
Pva006718	366.456	96.2522	636.66	6.6145	2.72563	0.00134771	0.0236787	Superscaffold6	27142674	27149807	+	1729	Pva006718	K12164	49TWZ	H	sp|X1WER2|UBA5_DANRE Ubiquitin-like modifier-activating enzyme 5 OS=Danio rerio OX=7955 GN=uba5 PE=3 SV=2	XP_027010083.1 LOW QUALITY PROTEIN: ubiquitin-like modifier-activating enzyme 5 [Tachysurus fulvidraco]	-
Pva021319	153.783	69.6555	237.911	3.41554	1.77211	0.00134783	0.0236787	Superscaffold25	16406604	16410828	-	739	Pva021319	K02151	4A3H3	C	sp|Q16864|VATF_HUMAN V-type proton ATPase subunit F OS=Homo sapiens OX=9606 GN=ATP6V1F PE=1 SV=2	XP_027006850.1 V-type proton ATPase subunit F [Tachysurus fulvidraco]	ko05323(Rheumatoid arthritis);ko05165(Human papillomavirus infection);ko05120(Epithelial cell signaling in Helicobacter pylori infection);ko05110(Vibrio cholerae infection);ko04966(Collecting duct acid secretion);ko04721(Synaptic vesicle cycle);ko04150(mTOR signaling pathway);ko04145(Phagosome);ko00190(Oxidative phosphorylation)
Pva014880	897.36	448.599	1346.12	3.00073	1.58531	0.0013486	0.0236787	Superscaffold16	5061005	5074714	+	2315	Pva014880	-	49S13	Z	sp|Q6DIF4|WDR1_XENTR WD repeat-containing protein 1 OS=Xenopus tropicalis OX=8364 GN=wdr1 PE=2 SV=1	XP_027027544.1 LOW QUALITY PROTEIN: WD repeat-containing protein 1 [Tachysurus fulvidraco]	-
Pva011533	482.63	240.945	724.316	3.00615	1.58792	0.0013517	0.023689	Superscaffold12	6173179	6180140	-	2614	Pva011533	K20366	49Z7U	U	sp|Q7T2D4|ERGI2_DANRE Endoplasmic reticulum-Golgi intermediate compartment protein 2 OS=Danio rerio OX=7955 GN=ergic2 PE=2 SV=1	XP_026991457.1 endoplasmic reticulum-Golgi intermediate compartment protein 2 [Tachysurus fulvidraco]	-
Pva016938	1578.41	803.161	2353.67	2.9305	1.55115	0.00135173	0.023689	Superscaffold18	15766308	15773994	-	4186	Pva016938	-	4A1P7	A	sp|Q28F51|TADBP_XENTR TAR DNA-binding protein 43 OS=Xenopus tropicalis OX=8364 GN=tardbp PE=2 SV=1	XP_027026187.1 TAR DNA-binding protein 43 isoform X1 [Tachysurus fulvidraco]	-
Pva021411	4.96675	9.93349	0	0	-Inf	0.00136191	0.023845	Superscaffold26	2344823	2345819	-	165	Pva021411	-	-	-	-	-	-
Pva015059	255.191	388.882	121.5	0.312435	-1.67837	0.00137028	0.0239559	Superscaffold16	10377610	10387616	+	1437	Pva015059	-	4A3Y3	S	-	XP_026997547.1 paralemmin-1-like [Tachysurus fulvidraco]	-
Pva018083	165.463	76.4021	254.523	3.33137	1.73611	0.00137082	0.0239559	Superscaffold20	3049256	3052639	-	222	Pva018083	K11097	4A3X3	A	sp|Q7ZUG0|RUXE_DANRE Small nuclear ribonucleoprotein E OS=Danio rerio OX=7955 GN=snrpe PE=3 SV=1	RXN23109.1 small nuclear ribonucleo E [Labeo rohita]	ko03040(Spliceosome)
Pva000261	1226.17	434.487	2017.85	4.6442	2.21543	0.00137661	0.0240345	Superscaffold1	8056041	8066167	-	1967	Pva000261	K10976	49T28	OU	sp|Q8R2E9|ERO1B_MOUSE ERO1-like protein beta OS=Mus musculus OX=10090 GN=Ero1b PE=1 SV=1	XP_027018497.1 ERO1-like protein beta isoform X1 [Tachysurus fulvidraco]	ko04141(Protein processing in endoplasmic reticulum)
[truncated: 17,562 more rows]

## Sheet: DEGs (P0 vs P4) 
Differentially expressed genes (DEGs) in hypoxia stress transcriptome (P0 vs P4) (red for up-regulated genes, green for down-regulated genes)
[truncated: 18,635 more rows]

[truncated: 3 more sheets: DEGs (WC vs WT) , Transcriptome KEGG analysis, Common gene set of DEGs ]
