# Supplementary material for: A high-quality chromosome-level genome assembly of Pelteobagrus vachelli provides insights into its environmental adaptation and population history
Source: Front Genet. 2022 Nov 14;13:1050192. doi: 10.3389/fgene.2022.1050192 (PMC9702082; doi:10.3389/fgene.2022.1050192)
Supplement: Supplementary file 3 [file DataSheet2.xlsx]

## Sheet: Expanded gene families
Expanded gene families of Pelteobagrus vachelli
Protein_ID	NR annotation
XP_027014648.1	NACHT, LRR and PYD domains-containing protein 3-like isoform X1 [Tachysurus fulvidraco] >XP_027014649.1 NACHT, LRR and PYD domains-containing protein 3-like isoform X1 [Tachysurus fulvidraco] >XP_027014650.1 NACHT, LRR and PYD domains-containing protein 3-like isoform X1 [Tachysurus fulvidraco] >XP_027014651.1 NACHT, LRR and PYD domains-containing protein 3-like isoform X1 [Tachysurus fulvidraco]…
XP_026990957.1	LOW QUALITY PROTEIN: NLR family CARD domain-containing protein 3-like [Tachysurus fulvidraco]
XP_027026906.1	NACHT, LRR and PYD domains-containing protein 3-like [Tachysurus fulvidraco] >XP_027026907.1 NACHT, LRR and PYD domains-containing protein 3-like [Tachysurus fulvidraco]
XP_026790387.1	NLR family CARD domain-containing protein 3-like isoform X1 [Pangasianodon hypophthalmus]
XP_027007917.1	LOW QUALITY PROTEIN: NACHT, LRR and PYD domains-containing protein 3-like [Tachysurus fulvidraco]
XP_027000417.1	LOW QUALITY PROTEIN: NACHT, LRR and PYD domains-containing protein 3-like [Tachysurus fulvidraco]
XP_026995197.1	LOW QUALITY PROTEIN: NLR family CARD domain-containing protein 3-like [Tachysurus fulvidraco]
XP_026780773.1	NACHT, LRR and PYD domains-containing protein 12-like [Pangasianodon hypophthalmus]
XP_027031788.1	LOW QUALITY PROTEIN: NACHT, LRR and PYD domains-containing protein 3-like [Tachysurus fulvidraco]
XP_026993651.1	NACHT, LRR and PYD domains-containing protein 12-like [Tachysurus fulvidraco] >XP_026993652.1 NACHT, LRR and PYD domains-containing protein 12-like [Tachysurus fulvidraco]
XP_026990957.1	LOW QUALITY PROTEIN: NLR family CARD domain-containing protein 3-like [Tachysurus fulvidraco]
XP_027026987.1	LOW QUALITY PROTEIN: NACHT, LRR and PYD domains-containing protein 3-like [Tachysurus fulvidraco]
XP_026990342.1	NACHT, LRR and PYD domains-containing protein 12-like [Tachysurus fulvidraco]
XP_026992182.1	LOW QUALITY PROTEIN: NACHT, LRR and PYD domains-containing protein 12-like [Tachysurus fulvidraco]
XP_027032022.1	protocadherin-10-like isoform X3 [Tachysurus fulvidraco]
XP_027023639.1	protocadherin-10 [Tachysurus fulvidraco]
XP_027029245.1	LOW QUALITY PROTEIN: protocadherin Fat 4-like [Tachysurus fulvidraco]
XP_017340847.1	PREDICTED: protocadherin gamma-A2-like isoform X4 [Ictalurus punctatus]
XP_027029245.1	LOW QUALITY PROTEIN: protocadherin Fat 4-like [Tachysurus fulvidraco]
XP_027029245.1	LOW QUALITY PROTEIN: protocadherin Fat 4-like [Tachysurus fulvidraco]
XP_017340850.1	PREDICTED: protocadherin gamma-A11-like, partial [Ictalurus punctatus]
XP_017340846.1	PREDICTED: protocadherin gamma-A2-like isoform X3 [Ictalurus punctatus]
XP_017340852.1	PREDICTED: protocadherin gamma-A11-like [Ictalurus punctatus]
XP_026774886.1	protocadherin gamma-A11-like [Pangasianodon hypophthalmus]
XP_027029215.1	protocadherin alpha-C2-like isoform X3 [Tachysurus fulvidraco]
XP_027029221.1	protocadherin alpha-3-like isoform X9 [Tachysurus fulvidraco]
XP_027029216.1	protocadherin alpha-3-like isoform X4 [Tachysurus fulvidraco]
XP_027029223.1	protocadherin alpha-8-like isoform X11 [Tachysurus fulvidraco]
XP_027029225.1	protocadherin beta-15-like [Tachysurus fulvidraco]
XP_027021003.1	protocadherin beta-15-like [Tachysurus fulvidraco]
XP_027020997.1	protocadherin alpha-2-like [Tachysurus fulvidraco]
XP_026775221.1	protocadherin alpha-C2-like isoform X3 [Pangasianodon hypophthalmus]
XP_027020990.1	protocadherin alpha-C2-like [Tachysurus fulvidraco]
XP_027020928.1	protocadherin beta-15-like [Tachysurus fulvidraco]
RLQ75088.1	PCDHB14 [Cricetulus griseus]
XP_027014402.1	protocadherin gamma-A10-like isoform X25 [Tachysurus fulvidraco]
XP_027014407.1	protocadherin beta-16-like isoform X30 [Tachysurus fulvidraco]
XP_026766115.1	protocadherin gamma-C5-like [Pangasianodon hypophthalmus]
XP_027014412.1	LOW QUALITY PROTEIN: protocadherin gamma-C5-like [Tachysurus fulvidraco]
XP_022536770.1	protocadherin gamma-C5-like [Astyanax mexicanus]
XP_027029245.1	LOW QUALITY PROTEIN: protocadherin Fat 4-like [Tachysurus fulvidraco]
XP_017340846.1	PREDICTED: protocadherin gamma-A2-like isoform X3 [Ictalurus punctatus]
XP_027029245.1	LOW QUALITY PROTEIN: protocadherin Fat 4-like [Tachysurus fulvidraco]
ROL41067.1	Protocadherin alpha-3 [Anabarilius grahami]
XP_027021001.1	protocadherin gamma-A1-like isoform X1 [Tachysurus fulvidraco]
XP_027020989.1	LOW QUALITY PROTEIN: protocadherin alpha-C2-like [Tachysurus fulvidraco]
XP_026862909.1	protocadherin alpha-C2-like isoform X1 [Electrophorus electricus]
XP_026862909.1	protocadherin alpha-C2-like isoform X1 [Electrophorus electricus]
XP_026862909.1	protocadherin alpha-C2-like isoform X1 [Electrophorus electricus]
XP_026766095.1	protocadherin beta-16-like isoform X9 [Pangasianodon hypophthalmus]
ROL54459.1	Protocadherin gamma-A3 [Anabarilius grahami]
XP_027014397.1	protocadherin beta-16-like isoform X21 [Tachysurus fulvidraco]
XP_026766098.1	protocadherin gamma-C5-like isoform X12 [Pangasianodon hypophthalmus]
ROL54466.1	Protocadherin alpha-7 [Anabarilius grahami]
ROL41067.1	Protocadherin alpha-3 [Anabarilius grahami]
XP_027014413.1	protocadherin beta-16-like [Tachysurus fulvidraco]
XP_027014380.1	protocadherin beta-16-like isoform X5 [Tachysurus fulvidraco]
XP_027014382.1	protocadherin beta-16-like isoform X7 [Tachysurus fulvidraco]
XP_027014393.1	protocadherin beta-16-like isoform X17 [Tachysurus fulvidraco]
XP_027014380.1	protocadherin beta-16-like isoform X5 [Tachysurus fulvidraco]
XP_026852441.1	protocadherin beta-16-like [Electrophorus electricus]
XP_027014380.1	protocadherin beta-16-like isoform X5 [Tachysurus fulvidraco]
XP_027014408.1	protocadherin beta-16-like isoform X31 [Tachysurus fulvidraco]
XP_027014380.1	protocadherin beta-16-like isoform X5 [Tachysurus fulvidraco]
XP_026766079.1	protocadherin beta-16-like [Pangasianodon hypophthalmus]
XP_027014408.1	protocadherin beta-16-like isoform X31 [Tachysurus fulvidraco]
XP_027014416.1	protocadherin gamma-A1-like [Tachysurus fulvidraco]
XP_026888532.1	uncharacterized protein LOC113591999 [Electrophorus electricus]
XP_017344235.1	PREDICTED: protocadherin gamma-A11-like isoform X9 [Ictalurus punctatus]
XP_027020996.1	protocadherin beta-15-like [Tachysurus fulvidraco]
XP_020447300.1	protocadherin gamma-A7-like [Monopterus albus]
XP_027029218.1	protocadherin alpha-8-like isoform X6 [Tachysurus fulvidraco]
XP_027029217.1	protocadherin alpha-3-like isoform X5 [Tachysurus fulvidraco]
XP_027021037.1	protocadherin alpha-8-like [Tachysurus fulvidraco]
XP_017340277.1	PREDICTED: protocadherin alpha-8-like, partial [Ictalurus punctatus]
XP_017340281.1	PREDICTED: protocadherin alpha-C2-like [Ictalurus punctatus]
XP_026775228.1	protocadherin alpha-C2-like [Pangasianodon hypophthalmus]
XP_027021234.1	tripartite motif-containing protein 16-like isoform X1 [Tachysurus fulvidraco]
XP_027021237.1	tripartite motif-containing protein 16-like [Tachysurus fulvidraco]
XP_027032799.1	tripartite motif-containing protein 16-like [Tachysurus fulvidraco]
XP_027033814.1	E3 ubiquitin/ISG15 ligase TRIM25-like [Tachysurus fulvidraco]
XP_009293457.1	uncharacterized protein nek6 isoform X1 [Danio rerio] >XP_017208451.1 uncharacterized protein nek6 isoform X1 [Danio rerio] >XP_021324679.1 uncharacterized protein nek6 isoform X1 [Danio rerio]
XP_009293457.1	uncharacterized protein nek6 isoform X1 [Danio rerio] >XP_017208451.1 uncharacterized protein nek6 isoform X1 [Danio rerio] >XP_021324679.1 uncharacterized protein nek6 isoform X1 [Danio rerio]
XP_005161692.1	uncharacterized protein LOC108179085 [Danio rerio] >XP_009294264.1 uncharacterized protein LOC108179085 [Danio rerio] >XP_009294265.1 uncharacterized protein LOC108179085 [Danio rerio]
XP_026768027.1	uncharacterized protein LOC113525656 [Pangasianodon hypophthalmus]
XP_026088881.1	uncharacterized protein LOC113062978 [Carassius auratus]
XP_009293457.1	uncharacterized protein nek6 isoform X1 [Danio rerio] >XP_017208451.1 uncharacterized protein nek6 isoform X1 [Danio rerio] >XP_021324679.1 uncharacterized protein nek6 isoform X1 [Danio rerio]
XP_009293457.1	uncharacterized protein nek6 isoform X1 [Danio rerio] >XP_017208451.1 uncharacterized protein nek6 isoform X1 [Danio rerio] >XP_021324679.1 uncharacterized protein nek6 isoform X1 [Danio rerio]
XP_019112571.2	uncharacterized protein LOC104934881 [Larimichthys crocea]
XP_027006650.1	sodium channel protein type 4 subunit alpha-like [Tachysurus fulvidraco]
XP_027019096.1	LOW QUALITY PROTEIN: sodium channel protein type 4 subunit alpha A-like [Tachysurus fulvidraco]
XP_027015707.1	sodium channel protein type 2 subunit alpha-like isoform X1 [Tachysurus fulvidraco] >XP_027015708.1 sodium channel protein type 2 subunit alpha-like isoform X1 [Tachysurus fulvidraco] >XP_027015710.1 sodium channel protein type 2 subunit alpha-like isoform X1 [Tachysurus fulvidraco] >XP_027015712.1 sodium channel protein type 2 subunit alpha-like isoform X1 [Tachysurus fulvidraco]
XP_027005290.1	sodium channel protein type 4 subunit alpha B-like [Tachysurus fulvidraco]
XP_027026320.1	sodium channel protein type 8 subunit alpha-like isoform X2 [Tachysurus fulvidraco]
XP_027013080.1	LOW QUALITY PROTEIN: sodium channel protein type 8 subunit alpha-like [Tachysurus fulvidraco]
XP_027020209.1	LOW QUALITY PROTEIN: sodium channel protein type 1 subunit alpha-like [Tachysurus fulvidraco]
XP_026180483.1	sodium channel protein type 4 subunit alpha B-like isoform X2 [Mastacembelus armatus]
XP_027033718.1	LOW QUALITY PROTEIN: sodium channel protein type 4 subunit alpha B-like [Tachysurus fulvidraco]
XP_027033718.1	LOW QUALITY PROTEIN: sodium channel protein type 4 subunit alpha B-like [Tachysurus fulvidraco]
XP_027025420.1	LOW QUALITY PROTEIN: ATP-binding cassette sub-family A member 1-like [Tachysurus fulvidraco]
XP_027021855.1	LOW QUALITY PROTEIN: retinal-specific ATP-binding cassette transporter-like [Tachysurus fulvidraco]
XP_026999887.1	LOW QUALITY PROTEIN: ATP-binding cassette sub-family A member 1-like [Tachysurus fulvidraco]
XP_027022078.1	LOW QUALITY PROTEIN: uncharacterized protein LOC113655618 [Tachysurus fulvidraco]
XP_027028734.1	ATP-binding cassette sub-family A member 1-like [Tachysurus fulvidraco] >XP_027028735.1 ATP-binding cassette sub-family A member 1-like [Tachysurus fulvidraco]
XP_027021855.1	LOW QUALITY PROTEIN: retinal-specific ATP-binding cassette transporter-like [Tachysurus fulvidraco]
XP_017553038.1	PREDICTED: ATP-binding cassette sub-family A member 1-like [Pygocentrus nattereri]
XP_027018776.1	LOW QUALITY PROTEIN: ATP-binding cassette sub-family A member 2 [Tachysurus fulvidraco]
XP_027018776.1	LOW QUALITY PROTEIN: ATP-binding cassette sub-family A member 2 [Tachysurus fulvidraco]
XP_026802017.1	epidermal growth factor receptor [Pangasianodon hypophthalmus]
XP_027014921.1	receptor tyrosine-protein kinase erbB-2 isoform X2 [Tachysurus fulvidraco]
XP_027002540.1	LOW QUALITY PROTEIN: receptor tyrosine-protein kinase erbB-3-like [Tachysurus fulvidraco]
XP_026767675.1	receptor tyrosine-protein kinase erbB-4 [Pangasianodon hypophthalmus]
XP_027000887.1	receptor tyrosine-protein kinase erbB-3-like [Tachysurus fulvidraco]
XP_027012410.1	LOW QUALITY PROTEIN: receptor tyrosine-protein kinase erbB-4-like [Tachysurus fulvidraco]
XP_027012231.1	LOW QUALITY PROTEIN: receptor tyrosine-protein kinase erbB-4-like [Tachysurus fulvidraco]
XP_027021898.1	LOW QUALITY PROTEIN: epidermal growth factor receptor [Tachysurus fulvidraco]
XP_027000887.1	receptor tyrosine-protein kinase erbB-3-like [Tachysurus fulvidraco]
XP_026087058.1	uncharacterized protein K02A2.6-like [Carassius auratus]
XP_026087058.1	uncharacterized protein K02A2.6-like [Carassius auratus]
XP_026087058.1	uncharacterized protein K02A2.6-like [Carassius auratus]
XP_026087058.1	uncharacterized protein K02A2.6-like [Carassius auratus]
XP_026087058.1	uncharacterized protein K02A2.6-like [Carassius auratus]
XP_026087058.1	uncharacterized protein K02A2.6-like [Carassius auratus]
RVE62485.1	hypothetical protein OJAV_G00157530 [Oryzias javanicus]
XP_026042813.1	uncharacterized protein K02A2.6-like [Astatotilapia calliptera]
ROL42119.1	UDP-glucuronosyltransferase 2A2 [Anabarilius grahami]
XP_017328733.1	PREDICTED: UDP-glucuronosyltransferase 2A1-like isoform X2 [Ictalurus punctatus] >XP_017328734.1 PREDICTED: UDP-glucuronosyltransferase 2A1-like isoform X2 [Ictalurus punctatus]
XP_026874195.1	UDP-glucuronosyltransferase 2A1-like isoform X1 [Electrophorus electricus]
XP_026784809.1	UDP-glucuronosyltransferase 2C1-like isoform X2 [Pangasianodon hypophthalmus] >XP_026784811.1 UDP-glucuronosyltransferase 2C1-like isoform X2 [Pangasianodon hypophthalmus] >XP_026784812.1 UDP-glucuronosyltransferase 2C1-like isoform X2 [Pangasianodon hypophthalmus] >XP_026784813.1 UDP-glucuronosyltransferase 2C1-like isoform X2 [Pangasianodon hypophthalmus] >XP_026784814.1 UDP-glucuronosyltransfe…
XP_026784809.1	UDP-glucuronosyltransferase 2C1-like isoform X2 [Pangasianodon hypophthalmus] >XP_026784811.1 UDP-glucuronosyltransferase 2C1-like isoform X2 [Pangasianodon hypophthalmus] >XP_026784812.1 UDP-glucuronosyltransferase 2C1-like isoform X2 [Pangasianodon hypophthalmus] >XP_026784813.1 UDP-glucuronosyltransferase 2C1-like isoform X2 [Pangasianodon hypophthalmus] >XP_026784814.1 UDP-glucuronosyltransfe…
XP_027012926.1	ankyrin-3 isoform X12 [Tachysurus fulvidraco]
XP_027011005.1	LOW QUALITY PROTEIN: ankyrin-1-like [Tachysurus fulvidraco]
RXN06085.1	ankyrin-2-like isoform X2 [Labeo rohita] >RXN31619.1 ankyrin-2-like isoform X2 [Labeo rohita]
XP_017347402.1	PREDICTED: ankyrin-1-like [Ictalurus punctatus]
XP_022518672.1	LOW QUALITY PROTEIN: ankyrin-3 [Astyanax mexicanus]
XP_027024988.1	LOW QUALITY PROTEIN: ankyrin-2-like [Tachysurus fulvidraco]
XP_027024988.1	LOW QUALITY PROTEIN: ankyrin-2-like [Tachysurus fulvidraco]
XP_026995846.1	LOW QUALITY PROTEIN: ankyrin-1-like [Tachysurus fulvidraco]
XP_027032029.1	LOW QUALITY PROTEIN: ankyrin-2-like [Tachysurus fulvidraco]
XP_027025801.1	LOW QUALITY PROTEIN: FRAS1-related extracellular matrix protein 1-like [Tachysurus fulvidraco]
XP_027024920.1	LOW QUALITY PROTEIN: FRAS1-related extracellular matrix protein 1-like [Tachysurus fulvidraco]
XP_026797856.1	FRAS1-related extracellular matrix protein 2-like [Pangasianodon hypophthalmus]
XP_017320544.1	PREDICTED: FRAS1-related extracellular matrix protein 3 [Ictalurus punctatus]
RXN18757.1	FRAS1-related extracellular matrix 2-like protein [Labeo rohita]
XP_026790623.1	FRAS1-related extracellular matrix protein 2 [Pangasianodon hypophthalmus]
XP_026994241.1	LOW QUALITY PROTEIN: extracellular matrix protein FRAS1 [Tachysurus fulvidraco]
XP_027013049.1	FRAS1-related extracellular matrix protein 2-like isoform X2 [Tachysurus fulvidraco]
XP_016323833.1	PREDICTED: ryanodine receptor 2 [Sinocyclocheilus anshuiensis]
XP_027021974.1	LOW QUALITY PROTEIN: ryanodine receptor 3 [Tachysurus fulvidraco]
XP_027021974.1	LOW QUALITY PROTEIN: ryanodine receptor 3 [Tachysurus fulvidraco]
XP_027015087.1	LOW QUALITY PROTEIN: ryanodine receptor 1-like [Tachysurus fulvidraco]
XP_020357335.1	LOW QUALITY PROTEIN: ryanodine receptor 3-like [Oncorhynchus kisutch]
XP_026990086.1	ryanodine receptor 2-like, partial [Tachysurus fulvidraco]
KTF89609.1	hypothetical protein cypCar_00020371, partial [Cyprinus carpio]
XP_027015087.1	LOW QUALITY PROTEIN: ryanodine receptor 1-like [Tachysurus fulvidraco]
XP_027014230.1	LOW QUALITY PROTEIN: ryanodine receptor 1-like [Tachysurus fulvidraco]
XP_027025928.1	immunoglobulin lambda-like polypeptide 1 [Tachysurus fulvidraco]
XP_027021624.1	immunoglobulin lambda-1 light chain-like [Tachysurus fulvidraco]
AAA82596.1	immunoglobulin light chain F class [Ictalurus punctatus]
XP_027006812.1	uncharacterized protein LOC113645425 [Tachysurus fulvidraco] >XP_027006813.1 uncharacterized protein LOC113645425 [Tachysurus fulvidraco]
XP_027006812.1	uncharacterized protein LOC113645425 [Tachysurus fulvidraco] >XP_027006813.1 uncharacterized protein LOC113645425 [Tachysurus fulvidraco]
XP_026106400.1	uncharacterized protein LOC113078290 [Carassius auratus]
XP_027006812.1	uncharacterized protein LOC113645425 [Tachysurus fulvidraco] >XP_027006813.1 uncharacterized protein LOC113645425 [Tachysurus fulvidraco]
XP_027006812.1	uncharacterized protein LOC113645425 [Tachysurus fulvidraco] >XP_027006813.1 uncharacterized protein LOC113645425 [Tachysurus fulvidraco]
XP_026106400.1	uncharacterized protein LOC113078290 [Carassius auratus]
XP_026106400.1	uncharacterized protein LOC113078290 [Carassius auratus]
XP_027003579.1	olfactory receptor 52K1-like [Tachysurus fulvidraco]
XP_027003579.1	olfactory receptor 52K1-like [Tachysurus fulvidraco]
XP_027003579.1	olfactory receptor 52K1-like [Tachysurus fulvidraco]
XP_027018415.1	LOW QUALITY PROTEIN: titin-like [Tachysurus fulvidraco]
XP_027018410.1	LOW QUALITY PROTEIN: titin [Tachysurus fulvidraco]
XP_027018410.1	LOW QUALITY PROTEIN: titin [Tachysurus fulvidraco]
XP_027032099.1	inter-alpha-trypsin inhibitor heavy chain H3-like [Tachysurus fulvidraco]
XP_027032279.1	inter-alpha-trypsin inhibitor heavy chain H3 [Tachysurus fulvidraco]
XP_027009750.1	LOW QUALITY PROTEIN: inter-alpha-trypsin inhibitor heavy chain H2 [Tachysurus fulvidraco]
XP_027000390.1	P2Y purinoceptor 1-like [Tachysurus fulvidraco]
XP_027000390.1	P2Y purinoceptor 1-like [Tachysurus fulvidraco]
XP_026990821.1	uncharacterized protein LOC113635524 isoform X1 [Tachysurus fulvidraco]
XP_026990821.1	uncharacterized protein LOC113635524 isoform X1 [Tachysurus fulvidraco]
XP_026990821.1	uncharacterized protein LOC113635524 isoform X1 [Tachysurus fulvidraco]
XP_026990821.1	uncharacterized protein LOC113635524 isoform X1 [Tachysurus fulvidraco]
XP_026990826.1	uncharacterized protein LOC113635528 isoform X1 [Tachysurus fulvidraco]
XP_027029850.1	odorant receptor 131-2-like [Tachysurus fulvidraco]
XP_027029850.1	odorant receptor 131-2-like [Tachysurus fulvidraco]
XP_027029850.1	odorant receptor 131-2-like [Tachysurus fulvidraco]
XP_027003776.1	LOW QUALITY PROTEIN: obscurin-like [Tachysurus fulvidraco]
XP_027009933.1	LOW QUALITY PROTEIN: obscurin-like [Tachysurus fulvidraco]
XP_027003776.1	LOW QUALITY PROTEIN: obscurin-like [Tachysurus fulvidraco]
XP_026784284.1	obscurin-like [Pangasianodon hypophthalmus]
XP_027003776.1	LOW QUALITY PROTEIN: obscurin-like [Tachysurus fulvidraco]
XP_027003776.1	LOW QUALITY PROTEIN: obscurin-like [Tachysurus fulvidraco]
XP_026778580.1	desmin-like isoform X1 [Pangasianodon hypophthalmus]
XP_026778580.1	desmin-like isoform X1 [Pangasianodon hypophthalmus]
XP_026778580.1	desmin-like isoform X1 [Pangasianodon hypophthalmus]
XP_026778580.1	desmin-like isoform X1 [Pangasianodon hypophthalmus]
XP_027006834.1	uncharacterized protein LOC113645431 [Tachysurus fulvidraco]
XP_027006834.1	uncharacterized protein LOC113645431 [Tachysurus fulvidraco]
XP_027006834.1	uncharacterized protein LOC113645431 [Tachysurus fulvidraco]
XP_027006834.1	uncharacterized protein LOC113645431 [Tachysurus fulvidraco]
XP_027006834.1	uncharacterized protein LOC113645431 [Tachysurus fulvidraco]
XP_027006834.1	uncharacterized protein LOC113645431 [Tachysurus fulvidraco]
XP_027032762.1	uncharacterized protein LOC113662222 [Tachysurus fulvidraco]
XP_026999584.1	formyl peptide receptor 2-like [Tachysurus fulvidraco]
XP_026999584.1	formyl peptide receptor 2-like [Tachysurus fulvidraco]
XP_026999584.1	formyl peptide receptor 2-like [Tachysurus fulvidraco]
XP_027015706.1	coiled-coil domain-containing protein 40 [Tachysurus fulvidraco]
XP_027015706.1	coiled-coil domain-containing protein 40 [Tachysurus fulvidraco]
XP_027015706.1	coiled-coil domain-containing protein 40 [Tachysurus fulvidraco]
XP_013123286.2	uncharacterized protein LOC109194514 [Oreochromis niloticus]
XP_013123286.2	uncharacterized protein LOC109194514 [Oreochromis niloticus]
XP_027028077.1	uncharacterized protein LOC113659468 [Tachysurus fulvidraco]
AAD56902.1	TCR beta variable region, partial [Ictalurus punctatus]
KTF91145.1	hypothetical protein cypCar_00042894 [Cyprinus carpio]
XP_027013412.1	uncharacterized protein LOC113649702 [Tachysurus fulvidraco] >XP_027013413.1 uncharacterized protein LOC113649702 [Tachysurus fulvidraco]
XP_027013412.1	uncharacterized protein LOC113649702 [Tachysurus fulvidraco] >XP_027013413.1 uncharacterized protein LOC113649702 [Tachysurus fulvidraco]
XP_027009813.1	centrosome-associated protein CEP250-like [Tachysurus fulvidraco]
XP_027009813.1	centrosome-associated protein CEP250-like [Tachysurus fulvidraco]
XP_027009813.1	centrosome-associated protein CEP250-like [Tachysurus fulvidraco]
XP_027009813.1	centrosome-associated protein CEP250-like [Tachysurus fulvidraco]
XP_027009813.1	centrosome-associated protein CEP250-like [Tachysurus fulvidraco]
XP_027009813.1	centrosome-associated protein CEP250-like [Tachysurus fulvidraco]
XP_026791913.1	mucin-3A-like [Pangasianodon hypophthalmus]
XP_027025143.1	mucin-12-like [Tachysurus fulvidraco]
XP_026791913.1	mucin-3A-like [Pangasianodon hypophthalmus]
XP_017552833.1	PREDICTED: uncharacterized protein LOC108427293 [Pygocentrus nattereri]
XP_016404077.1	PREDICTED: uncharacterized protein LOC107737152 [Sinocyclocheilus rhinocerous]
XP_022521293.1	uncharacterized protein LOC103032070 [Astyanax mexicanus]
XP_022521293.1	uncharacterized protein LOC103032070 [Astyanax mexicanus]
XP_022521293.1	uncharacterized protein LOC103032070 [Astyanax mexicanus]
XP_020797685.1	zinc finger BED domain-containing protein 5-like [Boleophthalmus pectinirostris]
XP_020797685.1	zinc finger BED domain-containing protein 5-like [Boleophthalmus pectinirostris]
XP_020797685.1	zinc finger BED domain-containing protein 5-like [Boleophthalmus pectinirostris]
KTF72099.1	hypothetical protein cypCar_00048288, partial [Cyprinus carpio]
XP_026113401.1	uncharacterized protein LOC113091935 [Carassius auratus]
ROL45643.1	hypothetical protein DPX16_17759 [Anabarilius grahami]
ROI27819.1	hypothetical protein DPX16_23141 [Anabarilius grahami]
XP_026785867.1	pogo transposable element with ZNF domain [Pangasianodon hypophthalmus]
XP_027004962.1	LOW QUALITY PROTEIN: uncharacterized protein LOC113644377 [Tachysurus fulvidraco]
XP_014353043.1	PREDICTED: uncharacterized protein KIAA1586-like [Latimeria chalumnae]
XP_014353043.1	PREDICTED: uncharacterized protein KIAA1586-like [Latimeria chalumnae]
XP_027021997.1	ankyrin repeat domain-containing protein 9-like [Tachysurus fulvidraco]
XP_027021997.1	ankyrin repeat domain-containing protein 9-like [Tachysurus fulvidraco]
XP_027021997.1	ankyrin repeat domain-containing protein 9-like [Tachysurus fulvidraco]
XP_027021997.1	ankyrin repeat domain-containing protein 9-like [Tachysurus fulvidraco]
XP_027021997.1	ankyrin repeat domain-containing protein 9-like [Tachysurus fulvidraco]
XP_027021997.1	ankyrin repeat domain-containing protein 9-like [Tachysurus fulvidraco]
XP_027021997.1	ankyrin repeat domain-containing protein 9-like [Tachysurus fulvidraco]
XP_027021997.1	ankyrin repeat domain-containing protein 9-like [Tachysurus fulvidraco]
XP_027021997.1	ankyrin repeat domain-containing protein 9-like [Tachysurus fulvidraco]
XP_027021997.1	ankyrin repeat domain-containing protein 9-like [Tachysurus fulvidraco]
XP_026995356.1	C-C motif chemokine 28-like [Tachysurus fulvidraco]
XP_026995356.1	C-C motif chemokine 28-like [Tachysurus fulvidraco]
XP_026995356.1	C-C motif chemokine 28-like [Tachysurus fulvidraco]
XP_027884402.1	uncharacterized protein LOC114151409 [Xiphophorus couchianus]
XP_027884402.1	uncharacterized protein LOC114151409 [Xiphophorus couchianus]
KTG39086.1	hypothetical protein cypCar_00011680 [Cyprinus carpio]
ROL43129.1	hypothetical protein DPX16_1767 [Anabarilius grahami]
ROI16568.1	hypothetical protein DPX16_22545 [Anabarilius grahami] >ROJ29247.1 hypothetical protein DPX16_13691 [Anabarilius grahami] >ROL44484.1 hypothetical protein DPX16_20753 [Anabarilius grahami] >ROL46441.1 hypothetical protein DPX16_21625 [Anabarilius grahami] >ROL55053.1 hypothetical protein DPX16_0282 [Anabarilius grahami]
ROL51057.1	Receptor-type tyrosine-protein phosphatase H, partial [Anabarilius grahami]
ROL54924.1	hypothetical protein DPX16_12793 [Anabarilius grahami]
ROL29786.1	hypothetical protein DPX16_0843 [Anabarilius grahami]
ROI16568.1	hypothetical protein DPX16_22545 [Anabarilius grahami] >ROJ29247.1 hypothetical protein DPX16_13691 [Anabarilius grahami] >ROL44484.1 hypothetical protein DPX16_20753 [Anabarilius grahami] >ROL46441.1 hypothetical protein DPX16_21625 [Anabarilius grahami] >ROL55053.1 hypothetical protein DPX16_0282 [Anabarilius grahami]
ROL51057.1	Receptor-type tyrosine-protein phosphatase H, partial [Anabarilius grahami]
ROL55086.1	hypothetical protein DPX16_21090 [Anabarilius grahami]
ROL51057.1	Receptor-type tyrosine-protein phosphatase H, partial [Anabarilius grahami]
ROL51057.1	Receptor-type tyrosine-protein phosphatase H, partial [Anabarilius grahami]
ROI16568.1	hypothetical protein DPX16_22545 [Anabarilius grahami] >ROJ29247.1 hypothetical protein DPX16_13691 [Anabarilius grahami] >ROL44484.1 hypothetical protein DPX16_20753 [Anabarilius grahami] >ROL46441.1 hypothetical protein DPX16_21625 [Anabarilius grahami] >ROL55053.1 hypothetical protein DPX16_0282 [Anabarilius grahami]
XP_018953215.1	PREDICTED: uncharacterized protein LOC109082833 [Cyprinus carpio]
XP_017325416.1	PREDICTED: uncharacterized protein LOC108266509 [Ictalurus punctatus] >XP_017325417.1 PREDICTED: uncharacterized protein LOC108266509 [Ictalurus punctatus]
XP_022530506.1	uncharacterized protein LOC111193546 [Astyanax mexicanus]
XP_003201376.1	uncharacterized protein si:ch1073-406l10.2 [Danio rerio]
XP_017308488.1	PREDICTED: uncharacterized protein LOC108256306 [Ictalurus punctatus]
XP_017308563.1	PREDICTED: uncharacterized protein LOC108256336 [Ictalurus punctatus]
XP_017338321.1	PREDICTED: uncharacterized protein LOC108273557 [Ictalurus punctatus]
XP_027019618.1	uncharacterized protein LOC113653928 [Tachysurus fulvidraco]
XP_027019618.1	uncharacterized protein LOC113653928 [Tachysurus fulvidraco]
XP_027019618.1	uncharacterized protein LOC113653928 [Tachysurus fulvidraco]
XP_027019618.1	uncharacterized protein LOC113653928 [Tachysurus fulvidraco]
XP_027019618.1	uncharacterized protein LOC113653928 [Tachysurus fulvidraco]
XP_027019618.1	uncharacterized protein LOC113653928 [Tachysurus fulvidraco]
XP_027019618.1	uncharacterized protein LOC113653928 [Tachysurus fulvidraco]
XP_027019618.1	uncharacterized protein LOC113653928 [Tachysurus fulvidraco]
XP_027019618.1	uncharacterized protein LOC113653928 [Tachysurus fulvidraco]
XP_026765539.1	uncharacterized protein LOC113523727 [Pangasianodon hypophthalmus]
XP_027008358.1	uncharacterized protein LOC113646352 isoform X2 [Tachysurus fulvidraco]
XP_017321926.1	PREDICTED: macrophage mannose receptor 1-like [Ictalurus punctatus]
XP_017321926.1	PREDICTED: macrophage mannose receptor 1-like [Ictalurus punctatus]
XP_027024760.1	C-type mannose receptor 2-like [Tachysurus fulvidraco]
XP_014185840.1	PREDICTED: uncharacterized protein LOC102309729 isoform X1 [Haplochromis burtoni]
XP_021321994.1	uncharacterized protein LOC108179280 [Danio rerio]
ROL41802.1	Tripartite motif-containing protein 54 [Anabarilius grahami]
ROL54494.1	Tripartite motif-containing protein 54 [Anabarilius grahami]
XP_026996470.1	small integral membrane protein 36-like [Tachysurus fulvidraco] >XP_026996471.1 small integral membrane protein 36-like [Tachysurus fulvidraco]
ROJ30563.1	hypothetical protein DPX16_1542 [Anabarilius grahami]
XP_027028461.1	fibrillin-1-like [Tachysurus fulvidraco]
XP_026790311.1	signal peptide, CUB and EGF-like domain-containing protein 2 [Pangasianodon hypophthalmus]
XP_027024658.1	uncharacterized protein LOC113657224 [Tachysurus fulvidraco]
XP_027024658.1	uncharacterized protein LOC113657224 [Tachysurus fulvidraco]
XP_027024658.1	uncharacterized protein LOC113657224 [Tachysurus fulvidraco]
XP_027024658.1	uncharacterized protein LOC113657224 [Tachysurus fulvidraco]
XP_027024658.1	uncharacterized protein LOC113657224 [Tachysurus fulvidraco]
XP_027024658.1	uncharacterized protein LOC113657224 [Tachysurus fulvidraco]
XP_027024658.1	uncharacterized protein LOC113657224 [Tachysurus fulvidraco]
XP_026998118.1	mucin-3A-like [Tachysurus fulvidraco]
XP_005952964.2	PREDICTED: uncharacterized protein LOC102300618 [Haplochromis burtoni]
XP_005952964.2	PREDICTED: uncharacterized protein LOC102300618 [Haplochromis burtoni]
XP_005952964.2	PREDICTED: uncharacterized protein LOC102300618 [Haplochromis burtoni]
XP_022078644.1	uncharacterized protein LOC110972572 [Acanthochromis polyacanthus]
XP_022078644.1	uncharacterized protein LOC110972572 [Acanthochromis polyacanthus]
XP_028458300.1	uncharacterized protein LOC114571525 [Perca flavescens]
XP_028438108.1	uncharacterized protein LOC114558355 [Perca flavescens]
XP_028438108.1	uncharacterized protein LOC114558355 [Perca flavescens]
XP_012681695.1	PREDICTED: uncharacterized protein LOC105899106 [Clupea harengus]
XP_012681695.1	PREDICTED: uncharacterized protein LOC105899106 [Clupea harengus]
XP_026997036.1	roundabout homolog 2 isoform X2 [Tachysurus fulvidraco]
KTG39022.1	hypothetical protein cypCar_00026017 [Cyprinus carpio]
XP_026782486.1	titin-like [Pangasianodon hypophthalmus]
XP_017332489.1	PREDICTED: titin-like isoform X3 [Ictalurus punctatus]
XP_026782486.1	titin-like [Pangasianodon hypophthalmus]
XP_023349322.1	uncharacterized protein LOC111718066 [Eurytemora affinis]
XP_023349429.1	uncharacterized protein LOC111718148 [Eurytemora affinis]
NP_001187096.1	interferon induced protein 2 [Ictalurus punctatus] >AAN04880.1 interferon induced protein 2 [Ictalurus punctatus]
NP_001187096.1	interferon induced protein 2 [Ictalurus punctatus] >AAN04880.1 interferon induced protein 2 [Ictalurus punctatus]
XP_027004165.1	cell wall protein DAN4-like isoform X1 [Tachysurus fulvidraco]
XP_027004166.1	cell wall protein DAN4-like isoform X2 [Tachysurus fulvidraco]
XP_027004166.1	cell wall protein DAN4-like isoform X2 [Tachysurus fulvidraco]
XP_013060771.1	PREDICTED: salivary glue protein Sgs-3-like [Biomphalaria glabrata]
XP_013060771.1	PREDICTED: salivary glue protein Sgs-3-like [Biomphalaria glabrata]
XP_027004165.1	cell wall protein DAN4-like isoform X1 [Tachysurus fulvidraco]
XP_027004165.1	cell wall protein DAN4-like isoform X1 [Tachysurus fulvidraco]
XP_013075110.1	PREDICTED: sperm acrosomal protein FSA-ACR.1-like [Biomphalaria glabrata]
XP_027012684.1	cytosolic Fe-S cluster assembly factor NUBP1 [Tachysurus fulvidraco]
XP_026997068.1	uncharacterized protein LOC113639448 [Tachysurus fulvidraco] >XP_026997069.1 uncharacterized protein LOC113639448 [Tachysurus fulvidraco]
XP_027027130.1	G2/M phase-specific E3 ubiquitin-protein ligase-like [Tachysurus fulvidraco]
XP_027027130.1	G2/M phase-specific E3 ubiquitin-protein ligase-like [Tachysurus fulvidraco]
XP_026113393.1	G2/M phase-specific E3 ubiquitin-protein ligase-like [Carassius auratus]
XP_012676001.1	PREDICTED: interferon-induced guanylate-binding protein 1-like [Clupea harengus]
XP_017554752.1	PREDICTED: guanylate-binding protein 1-like isoform X2 [Pygocentrus nattereri]
XP_026780993.1	guanylate-binding protein 1-like isoform X1 [Pangasianodon hypophthalmus]
XP_026999086.1	guanylate-binding protein 1-like isoform X1 [Tachysurus fulvidraco]
XP_017350941.1	PREDICTED: guanylate-binding protein 1-like [Ictalurus punctatus]
XP_017350941.1	PREDICTED: guanylate-binding protein 1-like [Ictalurus punctatus]
XP_027000598.1	posterior protein-like [Tachysurus fulvidraco] >XP_027000599.1 posterior protein-like [Tachysurus fulvidraco]
XP_027000598.1	posterior protein-like [Tachysurus fulvidraco] >XP_027000599.1 posterior protein-like [Tachysurus fulvidraco]
XP_027000598.1	posterior protein-like [Tachysurus fulvidraco] >XP_027000599.1 posterior protein-like [Tachysurus fulvidraco]
XP_027000598.1	posterior protein-like [Tachysurus fulvidraco] >XP_027000599.1 posterior protein-like [Tachysurus fulvidraco]
XP_027000598.1	posterior protein-like [Tachysurus fulvidraco] >XP_027000599.1 posterior protein-like [Tachysurus fulvidraco]
ROI47919.1	Storkhead-box protein 1 [Anabarilius grahami]
XP_027020927.1	storkhead-box protein 1-like [Tachysurus fulvidraco]
NP_001315129.1	uncharacterized protein LOC326903 [Danio rerio]
NP_001315129.1	uncharacterized protein LOC326903 [Danio rerio]
ROL42493.1	hypothetical protein DPX16_9616 [Anabarilius grahami]
XP_027009964.1	SH3 and multiple ankyrin repeat domains protein 1-like isoform X2 [Tachysurus fulvidraco]
RXN37943.1	poly [Labeo rohita]
ROL42493.1	hypothetical protein DPX16_9616 [Anabarilius grahami]
XP_001630049.1	predicted protein [Nematostella vectensis] >EDO37986.1 predicted protein, partial [Nematostella vectensis]
XP_001630049.1	predicted protein [Nematostella vectensis] >EDO37986.1 predicted protein, partial [Nematostella vectensis]
XP_001630049.1	predicted protein [Nematostella vectensis] >EDO37986.1 predicted protein, partial [Nematostella vectensis]
EOA93015.1	Salivary glue protein Sgs-4, partial [Anas platyrhynchos]
ROK54656.1	DNA transposase THAP9 [Anabarilius grahami]
ROK54656.1	DNA transposase THAP9 [Anabarilius grahami]
XP_002118800.1	hypothetical protein TRIADDRAFT_62808 [Trichoplax adhaerens] >EDV18714.1 hypothetical protein TRIADDRAFT_62808 [Trichoplax adhaerens]
XP_026849893.1	uncharacterized protein LOC6596907 isoform X2 [Drosophila persimilis]
XP_027021624.1	immunoglobulin lambda-1 light chain-like [Tachysurus fulvidraco]
ADO28396.1	IG lambda chain v-ii region nIG-84 [Ictalurus furcatus]
XP_027029383.1	von Willebrand factor A domain-containing protein 5A-like isoform X10 [Tachysurus fulvidraco]
XP_027029383.1	von Willebrand factor A domain-containing protein 5A-like isoform X10 [Tachysurus fulvidraco]
TDH02353.1	hypothetical protein EPR50_G00172020 [Perca flavescens]
TDH02353.1	hypothetical protein EPR50_G00172020 [Perca flavescens]
XP_026996956.1	lysozyme C [Tachysurus fulvidraco] >ALD84261.1 c-type lysozyme [Tachysurus fulvidraco]
XP_026996956.1	lysozyme C [Tachysurus fulvidraco] >ALD84261.1 c-type lysozyme [Tachysurus fulvidraco]
XP_026996956.1	lysozyme C [Tachysurus fulvidraco] >ALD84261.1 c-type lysozyme [Tachysurus fulvidraco]
XP_026996956.1	lysozyme C [Tachysurus fulvidraco] >ALD84261.1 c-type lysozyme [Tachysurus fulvidraco]
XP_017349463.1	PREDICTED: tyrosine-protein phosphatase non-receptor type substrate 1-like [Ictalurus punctatus]
XP_017349463.1	PREDICTED: tyrosine-protein phosphatase non-receptor type substrate 1-like [Ictalurus punctatus]
RXN14271.1	translation initiation factor eIF-2B subunit epsilon [Labeo rohita] >RXN27739.1 translation initiation factor eIF-2B subunit epsilon [Labeo rohita]
XP_026881511.1	translation initiation factor eIF-2B subunit epsilon isoform X2 [Electrophorus electricus]
XP_026767563.1	translation initiation factor eIF-2B subunit epsilon, partial [Pangasianodon hypophthalmus]
XP_026767563.1	translation initiation factor eIF-2B subunit epsilon, partial [Pangasianodon hypophthalmus]
XP_026095652.1	uncharacterized protein LOC113067445 [Carassius auratus]
KTF74274.1	hypothetical protein cypCar_00049090, partial [Cyprinus carpio]
KTF74274.1	hypothetical protein cypCar_00049090, partial [Cyprinus carpio]
ROL45240.1	Zinc finger MYM-type protein 1 [Anabarilius grahami]
ROL45240.1	Zinc finger MYM-type protein 1 [Anabarilius grahami]
XP_020444951.1	uncharacterized protein LOC109953845 isoform X2 [Monopterus albus]
XP_026138559.1	uncharacterized protein LOC113115296 isoform X2 [Carassius auratus] >XP_026138570.1 uncharacterized protein LOC113115296 isoform X2 [Carassius auratus]

## Sheet: Contracted gene families
Contracted gene families of Pelteobagrus vachelli
Protein_ID	NR annotation
XP_027017455.1	LOW QUALITY PROTEIN: uncharacterized protein LOC113652541 [Tachysurus fulvidraco]
XP_027017710.1	extracellular calcium-sensing receptor-like [Tachysurus fulvidraco]
XP_027017649.1	extracellular calcium-sensing receptor-like [Tachysurus fulvidraco]
XP_027017751.1	extracellular calcium-sensing receptor-like [Tachysurus fulvidraco]
XP_027015202.1	LOW QUALITY PROTEIN: extracellular calcium-sensing receptor-like [Tachysurus fulvidraco]
XP_027017490.1	vomeronasal type-2 receptor 1-like [Tachysurus fulvidraco]
XP_027016981.1	histone-lysine N-methyltransferase PRDM9-like isoform X2 [Tachysurus fulvidraco]
XP_027016738.1	histone-lysine N-methyltransferase PRDM9-like [Tachysurus fulvidraco]
XP_027019309.1	zinc finger protein 91-like [Tachysurus fulvidraco]
XP_027013858.1	LOW QUALITY PROTEIN: zinc finger protein 271-like [Tachysurus fulvidraco]
XP_022519534.1	zinc finger protein 850-like isoform X1 [Astyanax mexicanus]
XP_017336036.1	PREDICTED: zinc finger protein OZF-like [Ictalurus punctatus]
XP_022519108.1	zinc finger protein 850-like [Astyanax mexicanus]
XP_022542505.1	zinc finger protein 850-like, partial [Astyanax mexicanus]
XP_027033625.1	zinc finger protein 721-like isoform X5 [Tachysurus fulvidraco]
XP_017312165.1	PREDICTED: zinc finger protein 271-like [Ictalurus punctatus]
XP_027012397.1	zinc finger protein 850-like isoform X5 [Tachysurus fulvidraco]
XP_027016285.1	LOW QUALITY PROTEIN: histone-lysine N-methyltransferase PRDM9-like [Tachysurus fulvidraco]
XP_026996037.1	histone-lysine N-methyltransferase PRDM9-like [Tachysurus fulvidraco] >XP_026996039.1 histone-lysine N-methyltransferase PRDM9-like [Tachysurus fulvidraco] >XP_026996040.1 histone-lysine N-methyltransferase PRDM9-like [Tachysurus fulvidraco] >XP_026996041.1 histone-lysine N-methyltransferase PRDM9-like [Tachysurus fulvidraco]
XP_027009405.1	histone-lysine N-methyltransferase PRDM9-like isoform X1 [Tachysurus fulvidraco]
XP_027033824.1	LOW QUALITY PROTEIN: zinc finger protein 135-like [Tachysurus fulvidraco]
XP_022519108.1	zinc finger protein 850-like [Astyanax mexicanus]
XP_027019237.1	LOW QUALITY PROTEIN: histone-lysine N-methyltransferase PRDM9-like [Tachysurus fulvidraco]
XP_027033715.1	gastrula zinc finger protein XlCGF26.1-like isoform X1 [Tachysurus fulvidraco] >XP_027033724.1 gastrula zinc finger protein XlCGF26.1-like isoform X1 [Tachysurus fulvidraco] >XP_027033733.1 gastrula zinc finger protein XlCGF26.1-like isoform X1 [Tachysurus fulvidraco] >XP_027033740.1 gastrula zinc finger protein XlCGF26.1-like isoform X1 [Tachysurus fulvidraco]
XP_027016715.1	histone-lysine N-methyltransferase PRDM9-like isoform X1 [Tachysurus fulvidraco] >XP_027016716.1 histone-lysine N-methyltransferase PRDM9-like isoform X1 [Tachysurus fulvidraco]
XP_017335992.1	PREDICTED: zinc finger protein 501-like [Ictalurus punctatus]
XP_027033619.1	zinc finger protein OZF-like isoform X1 [Tachysurus fulvidraco] >XP_027033620.1 zinc finger protein OZF-like isoform X1 [Tachysurus fulvidraco]
XP_016659941.1	PREDICTED: zinc finger protein 271-like [Acyrthosiphon pisum]
XP_027033614.1	zinc finger protein OZF-like isoform X1 [Tachysurus fulvidraco]
XP_027033878.1	zinc finger protein 850-like isoform X4 [Tachysurus fulvidraco]
XP_027033855.1	zinc finger protein 135-like isoform X1 [Tachysurus fulvidraco]
XP_027002279.1	sodium- and chloride-dependent GABA transporter 2-like [Tachysurus fulvidraco]
XP_027002093.1	sodium- and chloride-dependent GABA transporter 2-like isoform X1 [Tachysurus fulvidraco]
XP_027017064.1	sodium- and chloride-dependent GABA transporter 3-like [Tachysurus fulvidraco]
XP_027007138.1	sodium- and chloride-dependent creatine transporter 1-like [Tachysurus fulvidraco]
XP_027007091.1	sodium- and chloride-dependent taurine transporter-like isoform X1 [Tachysurus fulvidraco] >XP_027007092.1 sodium- and chloride-dependent taurine transporter-like isoform X1 [Tachysurus fulvidraco]
XP_026989903.1	sodium- and chloride-dependent GABA transporter 3-like isoform X2 [Tachysurus fulvidraco]
XP_026989903.1	sodium- and chloride-dependent GABA transporter 3-like isoform X2 [Tachysurus fulvidraco]
XP_027015262.1	LOW QUALITY PROTEIN: sodium- and chloride-dependent GABA transporter 1-like [Tachysurus fulvidraco]
XP_027031228.1	LOW QUALITY PROTEIN: sodium- and chloride-dependent creatine transporter 1-like [Tachysurus fulvidraco]
XP_026996589.1	sodium- and chloride-dependent taurine transporter-like isoform X2 [Tachysurus fulvidraco]
XP_026996552.1	sodium- and chloride-dependent GABA transporter 1 isoform X1 [Tachysurus fulvidraco] >XP_026996554.1 sodium- and chloride-dependent GABA transporter 1 isoform X1 [Tachysurus fulvidraco] >XP_026996555.1 sodium- and chloride-dependent GABA transporter 1 isoform X1 [Tachysurus fulvidraco]
XP_026996548.1	sodium- and chloride-dependent GABA transporter 3 isoform X1 [Tachysurus fulvidraco] >XP_026996549.1 sodium- and chloride-dependent GABA transporter 3 isoform X1 [Tachysurus fulvidraco]
XP_027022495.1	sodium- and chloride-dependent GABA transporter 2-like [Tachysurus fulvidraco]
XP_027011254.1	sodium-dependent dopamine transporter-like isoform X2 [Tachysurus fulvidraco]
XP_027000999.1	sodium-dependent serotonin transporter [Tachysurus fulvidraco] >XP_027001007.1 sodium-dependent serotonin transporter [Tachysurus fulvidraco] >XP_027001015.1 sodium-dependent serotonin transporter [Tachysurus fulvidraco] >XP_027001025.1 sodium-dependent serotonin transporter [Tachysurus fulvidraco] >XP_027001032.1 sodium-dependent serotonin transporter [Tachysurus fulvidraco] >XP_027001041.1 sodi…
XP_026993002.1	sodium-dependent noradrenaline transporter-like [Tachysurus fulvidraco]
XP_026989535.1	sodium- and chloride-dependent glycine transporter 1 isoform X2 [Tachysurus fulvidraco]
XP_027000037.1	sodium- and chloride-dependent neutral and basic amino acid transporter B(0+) [Tachysurus fulvidraco]
XP_027007950.1	sodium- and chloride-dependent glycine transporter 2 [Tachysurus fulvidraco]
XP_027034171.1	E3 ubiquitin-protein ligase TRIM39-like [Tachysurus fulvidraco]
KTG30377.1	hypothetical protein cypCar_00009143 [Cyprinus carpio]
XP_027034171.1	E3 ubiquitin-protein ligase TRIM39-like [Tachysurus fulvidraco]
XP_017317461.1	PREDICTED: E3 ubiquitin-protein ligase TRIM39-like [Ictalurus punctatus] >XP_017317462.1 PREDICTED: E3 ubiquitin-protein ligase TRIM39-like [Ictalurus punctatus]
XP_027001330.1	E3 ubiquitin-protein ligase TRIM39-like isoform X1 [Tachysurus fulvidraco]
XP_027032801.1	E3 ubiquitin-protein ligase TRIM21-like [Tachysurus fulvidraco]
XP_027032801.1	E3 ubiquitin-protein ligase TRIM21-like [Tachysurus fulvidraco]
XP_027001330.1	E3 ubiquitin-protein ligase TRIM39-like isoform X1 [Tachysurus fulvidraco]
XP_027032801.1	E3 ubiquitin-protein ligase TRIM21-like [Tachysurus fulvidraco]
XP_027001330.1	E3 ubiquitin-protein ligase TRIM39-like isoform X1 [Tachysurus fulvidraco]
ROI69384.1	E3 ubiquitin-protein ligase TRIM39 [Anabarilius grahami]
XP_026988493.1	zinc-binding protein A33-like isoform X1 [Tachysurus fulvidraco]
XP_027017117.1	E3 ubiquitin-protein ligase TRIM39-like [Tachysurus fulvidraco]
XP_027017119.1	LOW QUALITY PROTEIN: E3 ubiquitin-protein ligase TRIM39-like [Tachysurus fulvidraco]
XP_027026172.1	zinc-binding protein A33-like [Tachysurus fulvidraco]
XP_027024324.1	sialoadhesin-like isoform X3 [Tachysurus fulvidraco]
XP_026803564.1	sialoadhesin-like [Pangasianodon hypophthalmus]
XP_026788128.1	hemicentin-1-like [Pangasianodon hypophthalmus]
XP_027022238.1	tubulin alpha chain, testis-specific-like [Tachysurus fulvidraco]
XP_027000586.1	tubulin alpha chain-like isoform X2 [Tachysurus fulvidraco]
XP_017306538.1	PREDICTED: tubulin alpha-1A chain-like [Ictalurus punctatus]
XP_027012137.1	tubulin alpha chain-like [Tachysurus fulvidraco]
XP_027031604.1	tubulin alpha-8 chain-like [Tachysurus fulvidraco] >ALK16254.1 tubulin alpha chain, partial [Tachysurus fulvidraco]
XP_026989668.1	adenylate cyclase type 2 isoform X3 [Tachysurus fulvidraco]
XP_027033642.1	LOW QUALITY PROTEIN: adenylate cyclase type 2-like [Tachysurus fulvidraco]
XP_027005716.1	adenylate cyclase type 3 isoform X1 [Tachysurus fulvidraco] >XP_027005717.1 adenylate cyclase type 3 isoform X1 [Tachysurus fulvidraco]
XP_027020325.1	adenylate cyclase type 5 isoform X1 [Tachysurus fulvidraco]
XP_027026145.1	LOW QUALITY PROTEIN: adenylate cyclase type 6-like [Tachysurus fulvidraco]
XP_027011257.1	LOW QUALITY PROTEIN: adenylate cyclase type 8-like [Tachysurus fulvidraco]
XP_027803434.1	adenylate cyclase type 8 isoform X4 [Marmota flaviventris]
XP_026990835.1	adenylate cyclase type 4-like [Tachysurus fulvidraco] >XP_026990836.1 adenylate cyclase type 4-like [Tachysurus fulvidraco]
XP_016103348.1	PREDICTED: adenylate cyclase type 1-like [Sinocyclocheilus grahami]
XP_026992416.1	copine-7 isoform X1 [Tachysurus fulvidraco]
XP_026767317.1	copine-4-like isoform X1 [Pangasianodon hypophthalmus] >XP_026767318.1 copine-4-like isoform X1 [Pangasianodon hypophthalmus]
XP_027002411.1	copine-9 [Tachysurus fulvidraco]
XP_027023378.1	copine-5-like [Tachysurus fulvidraco]
XP_027000112.1	copine-8 isoform X1 [Tachysurus fulvidraco]
XP_027007621.1	copine-8 [Tachysurus fulvidraco]
XP_027017850.1	copine-2 [Tachysurus fulvidraco]
XP_026999849.1	copine-3-like isoform X2 [Tachysurus fulvidraco]
XP_016110736.1	PREDICTED: copine-8-like [Sinocyclocheilus grahami]
NP_001316177.1	calpain-3-like [Ictalurus punctatus] >AFU11027.1 calpain-3 [Ictalurus punctatus]
XP_027028192.1	calpain-3-like isoform X2 [Tachysurus fulvidraco]
XP_027034020.1	calpain-1 catalytic subunit-like [Tachysurus fulvidraco] >XP_027034021.1 calpain-1 catalytic subunit-like [Tachysurus fulvidraco]
XP_027032525.1	LOW QUALITY PROTEIN: calpain-1 catalytic subunit-like [Tachysurus fulvidraco]
XP_027024371.1	calpain-2 catalytic subunit-like [Tachysurus fulvidraco]
XP_027024365.1	calpain-2 catalytic subunit-like [Tachysurus fulvidraco]
XP_027034704.1	calpain-9 [Tachysurus fulvidraco]
XP_027013618.1	calpain-2 catalytic subunit-like [Tachysurus fulvidraco] >XP_027013619.1 calpain-2 catalytic subunit-like [Tachysurus fulvidraco]
XP_017335779.1	PREDICTED: semaphorin-3F-like isoform X2 [Ictalurus punctatus]
XP_027022992.1	semaphorin-3F-like isoform X1 [Tachysurus fulvidraco]
XP_027022845.1	semaphorin-3F-like isoform X1 [Tachysurus fulvidraco] >XP_027022846.1 semaphorin-3F-like isoform X2 [Tachysurus fulvidraco]
XP_027022305.1	semaphorin-3B [Tachysurus fulvidraco]
XP_027023514.1	LOW QUALITY PROTEIN: semaphorin-3D-like [Tachysurus fulvidraco]
XP_017306205.1	PREDICTED: semaphorin-3F isoform X2 [Ictalurus punctatus]
XP_027017699.1	semaphorin-3A [Tachysurus fulvidraco]
XP_027007585.1	LOW QUALITY PROTEIN: semaphorin-3aa-like [Tachysurus fulvidraco]
XP_026989799.1	semaphorin-3A-like [Tachysurus fulvidraco]
XP_027017866.1	LOW QUALITY PROTEIN: semaphorin-3E [Tachysurus fulvidraco]
XP_026993469.1	macrophage mannose receptor 1-like isoform X1 [Tachysurus fulvidraco]
XP_027204786.1	histone H1-II-like [Dermatophagoides pteronyssinus]
XP_017322785.1	PREDICTED: alpha-2-macroglobulin-like protein 1 [Ictalurus punctatus]
XP_017322788.1	PREDICTED: alpha-2-macroglobulin-like protein 1 [Ictalurus punctatus]
XP_027023845.1	LOW QUALITY PROTEIN: alpha-2-macroglobulin-like protein 1 [Tachysurus fulvidraco]
XP_027023846.1	LOW QUALITY PROTEIN: alpha-2-macroglobulin-like protein 1 [Tachysurus fulvidraco]
XP_027029848.1	alpha-2-macroglobulin-like [Tachysurus fulvidraco]
XP_027031046.1	alpha-2-macroglobulin-like [Tachysurus fulvidraco]
XP_027031013.1	alpha-2-macroglobulin-like [Tachysurus fulvidraco] >XP_027031014.1 alpha-2-macroglobulin-like [Tachysurus fulvidraco] >XP_027031015.1 alpha-2-macroglobulin-like [Tachysurus fulvidraco] >XP_027031016.1 alpha-2-macroglobulin-like [Tachysurus fulvidraco]
XP_027031017.1	alpha-2-macroglobulin-like [Tachysurus fulvidraco]
XP_018973121.1	PREDICTED: alpha-2-macroglobulin-like, partial [Cyprinus carpio]
XP_027023844.1	LOW QUALITY PROTEIN: alpha-2-macroglobulin-like protein 1 [Tachysurus fulvidraco]
XP_027023844.1	LOW QUALITY PROTEIN: alpha-2-macroglobulin-like protein 1 [Tachysurus fulvidraco]
XP_027031012.1	alpha-2-macroglobulin-like [Tachysurus fulvidraco]
XP_027007860.1	LOW QUALITY PROTEIN: uncharacterized protein LOC113646051 [Tachysurus fulvidraco]
XP_027016401.1	trace amine-associated receptor 13c-like [Tachysurus fulvidraco]
XP_027016404.1	trace amine-associated receptor 13c-like [Tachysurus fulvidraco]
XP_027016425.1	trace amine-associated receptor 13c-like [Tachysurus fulvidraco]
XP_027016309.1	trace amine-associated receptor 6-like [Tachysurus fulvidraco]
XP_027016394.1	trace amine-associated receptor 13c-like [Tachysurus fulvidraco]
XP_027013687.1	LOW QUALITY PROTEIN: BOLA class I histocompatibility antigen, alpha chain BL3-7-like [Tachysurus fulvidraco]
XP_001862696.1	Histone H3c [Culex quinquefasciatus] >EDS37388.1 Histone H3c [Culex quinquefasciatus]
XP_001862696.1	Histone H3c [Culex quinquefasciatus] >EDS37388.1 Histone H3c [Culex quinquefasciatus]
XP_027011511.1	B-cell receptor CD22-like isoform X2 [Tachysurus fulvidraco]
XP_017338014.1	PREDICTED: IgGFc-binding protein-like [Ictalurus punctatus]
XP_026999591.1	IgGFc-binding protein-like isoform X1 [Tachysurus fulvidraco]
XP_027024956.1	LOW QUALITY PROTEIN: IgGFc-binding protein-like [Tachysurus fulvidraco]
XP_027025895.1	IgGFc-binding protein-like [Tachysurus fulvidraco]
XP_027021212.1	LOW QUALITY PROTEIN: alpha-tectorin-like [Tachysurus fulvidraco]
XP_027000251.1	LOW QUALITY PROTEIN: scavenger receptor cysteine-rich type 1 protein M130-like [Tachysurus fulvidraco]
XP_026999857.1	antigen WC1.1-like isoform X1 [Tachysurus fulvidraco]
XP_027035210.1	LOW QUALITY PROTEIN: deleted in malignant brain tumors 1 protein-like [Tachysurus fulvidraco]
XP_027007178.1	LOW QUALITY PROTEIN: deleted in malignant brain tumors 1 protein-like [Tachysurus fulvidraco]
XP_027013718.1	signaling lymphocytic activation molecule-like isoform X2 [Tachysurus fulvidraco]
XP_027002326.1	solute carrier family 26 member 6-like [Tachysurus fulvidraco]
XP_026989800.1	solute carrier family 26 member 6-like [Tachysurus fulvidraco]
XP_027007236.1	pendrin-like [Tachysurus fulvidraco] >XP_027007237.1 pendrin-like [Tachysurus fulvidraco]
XP_019205288.1	chitotriosidase-1 [Oreochromis niloticus]
XP_027000107.1	acidic mammalian chitinase-like [Tachysurus fulvidraco]
XP_027000655.1	LOW QUALITY PROTEIN: acidic mammalian chitinase-like [Tachysurus fulvidraco]
XP_027021092.1	teneurin-3-like isoform X5 [Tachysurus fulvidraco]
XP_026790652.1	teneurin-4 isoform X7 [Pangasianodon hypophthalmus]
XP_027019525.1	LOW QUALITY PROTEIN: teneurin-1-like [Tachysurus fulvidraco]
XP_026786320.1	trace amine-associated receptor 1-like [Pangasianodon hypophthalmus]
XP_027029972.1	C-type lectin domain family 4 member M-like [Tachysurus fulvidraco]
XP_026998719.1	C-type lectin domain family 4 member C-like [Tachysurus fulvidraco]
XP_027024112.1	uncharacterized protein LOC113656879 isoform X1 [Tachysurus fulvidraco] >XP_027024113.1 uncharacterized protein LOC113656879 isoform X1 [Tachysurus fulvidraco]
XP_027027793.1	uncharacterized protein LOC113659305 [Tachysurus fulvidraco]
XP_026997197.1	cytochrome P450 2K1-like [Tachysurus fulvidraco]
XP_027004597.1	LOW QUALITY PROTEIN: sodium-dependent neutral amino acid transporter B(0)AT1-like [Tachysurus fulvidraco]
XP_027005818.1	sodium-dependent neutral amino acid transporter B(0)AT3-like [Tachysurus fulvidraco]
XP_027016214.1	sodium- and chloride-dependent transporter XTRP3 [Tachysurus fulvidraco]
XP_027023145.1	potassium voltage-gated channel subfamily C member 4 [Tachysurus fulvidraco]
XP_027019625.1	potassium voltage-gated channel subfamily C member 1 isoform X2 [Tachysurus fulvidraco]
XP_026992841.1	potassium voltage-gated channel subfamily C member 1-like isoform X2 [Tachysurus fulvidraco]
XP_027011517.1	LOW QUALITY PROTEIN: uncharacterized protein LOC113648513 [Tachysurus fulvidraco]
XP_027011119.1	uncharacterized protein LOC113648199 isoform X2 [Tachysurus fulvidraco]
XP_027023819.1	general transcription factor II-I repeat domain-containing protein 2-like [Tachysurus fulvidraco] >XP_027023820.1 general transcription factor II-I repeat domain-containing protein 2-like [Tachysurus fulvidraco]
XP_026999830.1	neuronal acetylcholine receptor subunit alpha-7-like [Tachysurus fulvidraco] >XP_026999831.1 neuronal acetylcholine receptor subunit alpha-7-like [Tachysurus fulvidraco]
XP_027009037.1	neuronal acetylcholine receptor subunit alpha-7-like isoform X2 [Tachysurus fulvidraco]
XP_026990850.1	gamma-crystallin M2-like [Tachysurus fulvidraco]
XP_026990808.1	gamma-crystallin M2-like [Tachysurus fulvidraco]
XP_026999274.1	GTPase IMAP family member 8-like isoform X1 [Tachysurus fulvidraco]
XP_026999274.1	GTPase IMAP family member 8-like isoform X1 [Tachysurus fulvidraco]
RXN16123.1	cytochrome P450 3A30-like protein [Labeo rohita]
XP_027001780.1	LOW QUALITY PROTEIN: von Willebrand factor A domain-containing protein 7-like [Tachysurus fulvidraco]
XP_027012710.1	high choriolytic enzyme 1-like [Tachysurus fulvidraco]
XP_026995205.1	interferon-induced protein 44-like isoform X2 [Tachysurus fulvidraco] >XP_026995206.1 interferon-induced protein 44-like isoform X2 [Tachysurus fulvidraco]
XP_026994467.1	interferon-induced protein 44-like [Tachysurus fulvidraco]
XP_027016008.1	LOW QUALITY PROTEIN: vitellogenin-like [Tachysurus fulvidraco]
XP_026997258.1	choline transporter-like protein 2 isoform X4 [Tachysurus fulvidraco]
XP_027000422.1	choline transporter-like protein 4 isoform X1 [Tachysurus fulvidraco]
XP_027034269.1	LOW QUALITY PROTEIN: perforin-1-like [Tachysurus fulvidraco]
XP_027034395.1	perforin-1-like [Tachysurus fulvidraco] >XP_027034404.1 perforin-1-like [Tachysurus fulvidraco]
XP_027006913.1	histone H2A-like [Tachysurus fulvidraco] >XP_027032815.1 histone H2A-like [Tachysurus fulvidraco] >XP_027032816.1 histone H2A-like [Tachysurus fulvidraco] >XP_027032817.1 histone H2A-like [Tachysurus fulvidraco] >XP_027032818.1 histone H2A-like [Tachysurus fulvidraco] >XP_027032819.1 histone H2A-like [Tachysurus fulvidraco]
XP_027018058.1	procollagen galactosyltransferase 1-like [Tachysurus fulvidraco] >XP_027023686.1 procollagen galactosyltransferase 1-like [Tachysurus fulvidraco]
XP_027018323.1	inactive glycosyltransferase 25 family member 3 isoform X2 [Tachysurus fulvidraco]
XP_022517811.1	calmodulin-like [Astyanax mexicanus]
XP_026998033.1	LOW QUALITY PROTEIN: interferon-induced GTP-binding protein Mx-like [Tachysurus fulvidraco]
XP_027012325.1	interferon-induced GTP-binding protein Mx2-like [Tachysurus fulvidraco]
XP_027011998.1	LOW QUALITY PROTEIN: interferon-induced GTP-binding protein Mx1-like [Tachysurus fulvidraco]
XP_027012047.1	interferon-induced GTP-binding protein Mx3-like [Tachysurus fulvidraco]
ROL43941.1	Interferon-induced GTP-binding protein Mx [Anabarilius grahami]
XP_026990936.1	cytochrome P450 2F2-like [Tachysurus fulvidraco]
XP_027034495.1	cytochrome P450 2D15-like [Tachysurus fulvidraco]
XP_026777713.1	UDP-glucuronosyltransferase 2C1-like isoform X3 [Pangasianodon hypophthalmus]
XP_027011282.1	LOW QUALITY PROTEIN: complement C1s subcomponent-like [Tachysurus fulvidraco]
XP_017347188.1	PREDICTED: mannan-binding lectin serine protease 1 isoform X1 [Ictalurus punctatus]
XP_027034685.1	C-C motif chemokine 3-like [Tachysurus fulvidraco]
XP_027033586.1	kelch-like protein 10 [Tachysurus fulvidraco]
XP_027033211.1	kelch-like protein 10 isoform X1 [Tachysurus fulvidraco]
XP_027033609.1	C-C chemokine receptor type 5-like [Tachysurus fulvidraco]
XP_027025864.1	keratin, type I cytoskeletal 50 kDa-like [Tachysurus fulvidraco]
XP_027014203.1	collagenase 3-like [Tachysurus fulvidraco]
XP_026989877.1	uncharacterized protein LOC113634891 [Tachysurus fulvidraco]
XP_026995963.1	membrane-spanning 4-domains subfamily A member 4A-like [Tachysurus fulvidraco]
XP_026990035.1	zona pellucida sperm-binding protein 3-like [Tachysurus fulvidraco]
XP_026990035.1	zona pellucida sperm-binding protein 3-like [Tachysurus fulvidraco]
XP_027019238.1	uncharacterized protein LOC113653693 [Tachysurus fulvidraco] >XP_027019239.1 uncharacterized protein LOC113653693 [Tachysurus fulvidraco]
XP_027019238.1	uncharacterized protein LOC113653693 [Tachysurus fulvidraco] >XP_027019239.1 uncharacterized protein LOC113653693 [Tachysurus fulvidraco]
XP_027019238.1	uncharacterized protein LOC113653693 [Tachysurus fulvidraco] >XP_027019239.1 uncharacterized protein LOC113653693 [Tachysurus fulvidraco]
XP_027023444.1	major histocompatibility complex class I-related gene protein-like isoform X2 [Tachysurus fulvidraco]
XP_027023400.1	major histocompatibility complex class I-related gene protein-like isoform X6 [Tachysurus fulvidraco]
XP_027023400.1	major histocompatibility complex class I-related gene protein-like isoform X6 [Tachysurus fulvidraco]
XP_026786363.1	LIM domain-binding protein 1 isoform X2 [Pangasianodon hypophthalmus]
XP_027010463.1	LIM domain-binding protein 2 isoform X1 [Tachysurus fulvidraco]
XP_027016373.1	trace amine-associated receptor 13c-like [Tachysurus fulvidraco]
XP_027016374.1	trace amine-associated receptor 13c-like [Tachysurus fulvidraco]
XP_026988765.1	transient receptor potential cation channel subfamily V member 1-like [Tachysurus fulvidraco]
XP_027033604.1	C-C chemokine receptor type 5-like [Tachysurus fulvidraco]
XP_027033599.1	C-C chemokine receptor type 5-like [Tachysurus fulvidraco]
XP_027019242.1	uncharacterized protein LOC113653695 isoform X1 [Tachysurus fulvidraco]
XP_027019242.1	uncharacterized protein LOC113653695 isoform X1 [Tachysurus fulvidraco]
XP_027034346.1	endonuclease domain-containing 1 protein-like [Tachysurus fulvidraco] >XP_027034347.1 endonuclease domain-containing 1 protein-like [Tachysurus fulvidraco]
XP_027034346.1	endonuclease domain-containing 1 protein-like [Tachysurus fulvidraco] >XP_027034347.1 endonuclease domain-containing 1 protein-like [Tachysurus fulvidraco]
XP_027019057.1	carbonic anhydrase 4-like [Tachysurus fulvidraco]
AUI11421.1	interleukin 8 [Tachysurus fulvidraco]
XP_027013041.1	olfactory receptor 2AT4-like [Tachysurus fulvidraco]
XP_027013042.1	olfactory receptor 2AT4-like [Tachysurus fulvidraco]
XP_027027535.1	uncharacterized protein LOC113659137 isoform X1 [Tachysurus fulvidraco]
XP_027031959.1	LOW QUALITY PROTEIN: macrophage mannose receptor 1-like [Tachysurus fulvidraco]
XP_026992458.1	macrophage mannose receptor 1-like [Tachysurus fulvidraco]
XP_026997410.1	trypsin-1-like [Tachysurus fulvidraco] >XP_026997411.1 trypsin-1-like [Tachysurus fulvidraco]
XP_027010888.1	P2Y purinoceptor 11-like isoform X2 [Tachysurus fulvidraco]
XP_027010959.1	P2Y purinoceptor 11-like isoform X1 [Tachysurus fulvidraco]
XP_027010975.1	LOW QUALITY PROTEIN: P2Y purinoceptor 11-like [Tachysurus fulvidraco]
XP_027023677.1	LOW QUALITY PROTEIN: toll-like receptor 13 [Tachysurus fulvidraco]
XP_027006243.1	E3 ubiquitin/ISG15 ligase TRIM25-like isoform X2 [Tachysurus fulvidraco]
XP_027031000.1	polymeric immunoglobulin receptor-like isoform X4 [Tachysurus fulvidraco]
XP_027010807.1	zinc finger protein 501-like isoform X1 [Tachysurus fulvidraco] >XP_027010808.1 zinc finger protein 501-like isoform X1 [Tachysurus fulvidraco] >XP_027010809.1 zinc finger protein 501-like isoform X1 [Tachysurus fulvidraco] >XP_027010810.1 zinc finger protein 501-like isoform X1 [Tachysurus fulvidraco]
XP_026989112.1	uncharacterized protein LOC113634382 [Tachysurus fulvidraco]
XP_026999994.1	plectin-like [Tachysurus fulvidraco]
XP_017318229.1	PREDICTED: uncharacterized protein LOC108262065 isoform X2 [Ictalurus punctatus]
XP_027013154.1	netrin receptor DCC-like isoform X1 [Tachysurus fulvidraco]
XP_027023905.1	uncharacterized protein LOC113656724 [Tachysurus fulvidraco]
XP_027011713.1	vitelline membrane outer layer protein 1-like [Tachysurus fulvidraco]
XP_027032634.1	alpha-tectorin-like isoform X1 [Tachysurus fulvidraco]

## Sheet: KEGG enrichment analysis
KEGG enrichment analysis of expanded gene families in P. vachelli (P<0.05)
Pathway Hierarchy1	Pathway Hierarchy2	KEGG Pathway	Pathway ID	Gene Number	Background number	P-Value
Organismal Systems	Immune system	Toll and Imd signaling pathway	ko04624	9	54	1.30849e-10
Environmental Information Processing	Signal transduction	Calcium signaling pathway	ko04020	19	338	1.8231e-10
Environmental Information Processing	Membrane transport	ABC transporters	ko02010	9	59	3.29136e-10
Environmental Information Processing	Signal transduction	ErbB signaling pathway	ko04012	9	115	2.41793e-07
Organismal Systems	Endocrine system	Oxytocin signaling pathway	ko04921	11	251	8.9629e-06
Organismal Systems	Environmental adaptation	Circadian entrainment	ko04713	9	176	1.16626e-05
Environmental Information Processing	Signal transduction	Apelin signaling pathway	ko04371	9	193	2.59597e-05
Organismal Systems	Digestive system	Salivary secretion	ko04970	7	122	3.24099e-05
Organismal Systems	Immune system	Intestinal immune network for IgA production	ko04672	4	39	4.27502e-05
Organismal Systems	Digestive system	Fat digestion and absorption	ko04975	4	45	8.6414e-05
Organismal Systems	Digestive system	Cholesterol metabolism	ko04979	4	70	0.000699581
Organismal Systems	Sensory system	Taste transduction	ko04742	4	87	0.00186298
Organismal Systems	Development	Dorso-ventral axis formation	ko04320	2	32	0.00403829
Organismal Systems	Nervous system	Long-term depression	ko04730	4	111	0.00533268
Metabolism	Carbohydrate metabolism	Ascorbate and aldarate metabolism	ko00053	1	18	0.0139435
Environmental Information Processing	Signal transduction	MAPK signaling pathway	ko04010	9	444	0.0146191
Environmental Information Processing	Signal transduction	PI3K-Akt signaling pathway	ko04151	9	445	0.0148296
Metabolism	Carbohydrate metabolism	Pentose and glucuronate interconversions	ko00040	1	20	0.0170893
Cellular Processes	Cell growth and death	Apoptosis - fly	ko04214	2	63	0.0257915
Genetic Information Processing	Translation	RNA transport	ko03013	4	168	0.0278112
Cellular Processes	Cellular community - eukaryotes	Adherens junction	ko04520	3	115	0.0291575
Organismal Systems	Sensory system	Olfactory transduction	ko04740	3	116	0.0299699
Metabolism	Xenobiotics biodegradation and metabolism	Drug metabolism - cytochrome P450	ko00982	1	27	0.0301555
Metabolism	Metabolism of cofactors and vitamins	Porphyrin and chlorophyll metabolism	ko00860	1	28	0.0322639
Metabolism	Xenobiotics biodegradation and metabolism	Metabolism of xenobiotics by cytochrome P450	ko00980	1	28	0.0322639
Environmental Information Processing	Signal transduction	HIF-1 signaling pathway	ko04066	3	119	0.0324868
Metabolism	Lipid metabolism	Steroid hormone biosynthesis	ko00140	1	33	0.0436234
